# Supplementary material for: Synergistic antibacterial action of AgNP-ampicillin conjugates: Evading β-lactamase degradation in ampicillin-resistant clinical isolates
Source: PLoS One. 2025 Sep 9;20(9):e0331669. doi: 10.1371/journal.pone.0331669 (PMC12419620; doi:10.1371/journal.pone.0331669)
Supplement: S1 File — S1 Figure. Standard calibration curve of pure ampicillin in distilled water at 216 nm. S1 Appendix. UV-visible Spectroscopy Data. S2 Appendix. FTIR Data. S3 Appendix. DLS and Zeta Potential Data. S4 Appendix. SEM Data. S5 Appendix. EDX Data. S6 Appendix. TGA Data. S7 Appendix. AgNP-ampicillin Synthesis Reaction. S8 Appendix. Microbiological Study Data. S9 Appendix. Molecular Docking Data. S10 Appendix. Cytotoxicity Assay Procedure. (ZIP) [file pone.0331669.s001.zip]

Archive with 64 entries (52 files):
- Supporting Informations/
- Supporting Informations/S10_Appendix/
- Supporting Informations/S10_Appendix/S10_Appendix (Cytotoxicity Assay Procedure).docx
- Supporting Informations/S1_Appendix (UV-visible Spectroscopy Data)/
- Supporting Informations/S1_Appendix (UV-visible Spectroscopy Data)/Ampicillin Calibration Data.xlsx
- Supporting Informations/S1_Appendix (UV-visible Spectroscopy Data)/UV-visible spectroscopy data.docx
- Supporting Informations/S1_Figure/
- Supporting Informations/S1_Figure/S1_Figure.tif
- Supporting Informations/S2_Appendix (FTIR Data)/
- Supporting Informations/S2_Appendix (FTIR Data)/AgNP-ampicillin.pdf
- Supporting Informations/S2_Appendix (FTIR Data)/AgNP-ampicillin.txt
- Supporting Informations/S2_Appendix (FTIR Data)/AgNPs.pdf
- Supporting Informations/S2_Appendix (FTIR Data)/AgNPs.txt
- Supporting Informations/S2_Appendix (FTIR Data)/Ampicillin.pdf
- Supporting Informations/S2_Appendix (FTIR Data)/Ampicillin.txt
- Supporting Informations/S2_Appendix (FTIR Data)/Overlay of Ampicillin & AgNP-ampicillin.pdf
- Supporting Informations/S3_Appendix (DLS and Zeta Potential Data)/
- Supporting Informations/S3_Appendix (DLS and Zeta Potential Data)/Particle Size (AgNP-ampicillin).pdf
- Supporting Informations/S3_Appendix (DLS and Zeta Potential Data)/Particle Size (AgNP@SiO2).pdf
- Supporting Informations/S3_Appendix (DLS and Zeta Potential Data)/Particle Size (AgNP@SiO2-NH2).pdf
- Supporting Informations/S3_Appendix (DLS and Zeta Potential Data)/Particle Size (AgNPs).pdf
- Supporting Informations/S3_Appendix (DLS and Zeta Potential Data)/Zeta Potential (AgNP-ampicillin).pdf
- Supporting Informations/S3_Appendix (DLS and Zeta Potential Data)/Zeta Potential (AgNPs).pdf
- Supporting Informations/S4_Appendix (SEM Data)/
- Supporting Informations/S4_Appendix (SEM Data)/AgNP-ampicillin.jpg
- Supporting Informations/S4_Appendix (SEM Data)/AgNP-ampicillin.txt
- Supporting Informations/S4_Appendix (SEM Data)/AgNP@SiO2-NH2.jpg
- Supporting Informations/S4_Appendix (SEM Data)/AgNP@SiO2-NH2.txt
- Supporting Informations/S4_Appendix (SEM Data)/AgNP@SiO2.jpg
- Supporting Informations/S4_Appendix (SEM Data)/AgNP@SiO2.txt
- Supporting Informations/S4_Appendix (SEM Data)/Ampicillin.jpg
- Supporting Informations/S4_Appendix (SEM Data)/Ampicillin.txt
- Supporting Informations/S5_Appendix (EDX Data)/
- Supporting Informations/S5_Appendix (EDX Data)/AgNP-amp (Point-1).jpg
- Supporting Informations/S5_Appendix (EDX Data)/AgNP-amp (Point-2).jpg
- Supporting Informations/S5_Appendix (EDX Data)/AgNP-amp (Point-3).jpg
- Supporting Informations/S5_Appendix (EDX Data)/AgNP-amp (Point-4).jpg
- Supporting Informations/S6_Appendix (TGA Data)/
- Supporting Informations/S6_Appendix (TGA Data)/AgNP-ampicillin.pdf
- Supporting Informations/S6_Appendix (TGA Data)/AgNP-ampicillin.txt
- Supporting Informations/S6_Appendix (TGA Data)/AgNP@SiO2-NH2.pdf
- Supporting Informations/S6_Appendix (TGA Data)/AgNP@SiO2-NH2.txt
- Supporting Informations/S6_Appendix (TGA Data)/AgNP@SiO2.pdf
- Supporting Informations/S6_Appendix (TGA Data)/AgNP@SiO2.txt
- Supporting Informations/S6_Appendix (TGA Data)/Ampicillin Data.txt
- Supporting Informations/S6_Appendix (TGA Data)/Ampicillin.pdf
- Supporting Informations/S6_Appendix (TGA Data)/Overlay of Ampicillin & AgNP-ampicillin.pdf
- Supporting Informations/S7_Appendix (AgNP-ampicillin Synthesis Reaction)/
- Supporting Informations/S7_Appendix (AgNP-ampicillin Synthesis Reaction)/Carboxyl functionaliztion and Conjugation.cdx
- Supporting Informations/S7_Appendix (AgNP-ampicillin Synthesis Reaction)/Silica coating and amine functionalization.cdx
- Supporting Informations/S8_Appendix (Microbiological Study Data)/
- Supporting Informations/S8_Appendix (Microbiological Study Data)/B. subtilis_Inhibition_Zone.csv
- Supporting Informations/S8_Appendix (Microbiological Study Data)/E. coli_Inhibition_Zone.csv
- Supporting Informations/S8_Appendix (Microbiological Study Data)/P. aeruginosa_Inhibition_Zone.csv
- Supporting Informations/S8_Appendix (Microbiological Study Data)/S. aureus_Inhibition_Zone.csv
- Supporting Informations/S8_Appendix (Microbiological Study Data)/Time-kill assay (CFU Count).xlsx
- Supporting Informations/S8_Appendix (Microbiological Study Data)/Time-kill Assay (log CFU per mL).xlsx
- Supporting Informations/S9_Appendix (Molecular Docking Data)/
- Supporting Informations/S9_Appendix (Molecular Docking Data)/1xpb_(Beta-lactamase).pdb
- Supporting Informations/S9_Appendix (Molecular Docking Data)/AgNP-ampicillin_3D.pdb
- Supporting Informations/S9_Appendix (Molecular Docking Data)/Ampicillin_3D.pdb
- Supporting Informations/S9_Appendix (Molecular Docking Data)/Docking Result with AgNP-ampicillin.pdb
- Supporting Informations/S9_Appendix (Molecular Docking Data)/Docking Result with Ampicillin.pdb
- Supporting Informations/S9_Appendix (Molecular Docking Data)/Molecular_Docking_Pose_stablility.xlsx
