# Supplementary material for: Synergistic antibacterial action of AgNP-ampicillin conjugates: Evading β-lactamase degradation in ampicillin-resistant clinical isolates
Source: PLoS One. 2025 Sep 9;20(9):e0331669. doi: 10.1371/journal.pone.0331669 (PMC12419620; doi:10.1371/journal.pone.0331669)
Supplement: S1 File — S1 Figure. Standard calibration curve of pure ampicillin in distilled water at 216 nm. S1 Appendix. UV-visible Spectroscopy Data. S2 Appendix. FTIR Data. S3 Appendix. DLS and Zeta Potential Data. S4 Appendix. SEM Data. S5 Appendix. EDX Data. S6 Appendix. TGA Data. S7 Appendix. AgNP-ampicillin Synthesis Reaction. S8 Appendix. Microbiological Study Data. S9 Appendix. Molecular Docking Data. S10 Appendix. Cytotoxicity Assay Procedure. (ZIP) [file pone.0331669.s001.zip › Supporting Informations/S2_Appendix (FTIR Data)/AgNP-ampicillin.txt]

##YUNITS=%T
399.264912 62.295804 
401.193728 62.650311 
403.122544 62.624105 
405.051360 62.536846 
406.980176 62.771552 
408.908992 63.289493 
410.837808 62.811424 
412.766624 62.165368 
414.695440 62.223186 
416.624256 63.346581 
418.553072 62.117889 
420.481888 60.781332 
422.410704 61.447053 
424.339520 61.397265 
426.268336 61.259713 
428.197152 61.070328 
430.125968 60.491829 
432.054784 60.054042 
433.983600 60.037987 
435.912416 59.449550 
437.841232 58.727155 
439.770048 58.584545 
441.698864 58.352867 
443.627680 57.937551 
445.556496 57.419239 
447.485312 56.739578 
449.414128 56.589905 
451.342944 56.489729 
453.271760 55.726338 
455.200576 55.396043 
457.129392 54.560117 
459.058208 53.743022 
460.987024 53.682360 
462.915840 52.776238 
464.844656 52.232939 
466.773472 51.917984 
468.702288 51.923864 
470.631104 52.146797 
472.559920 51.709049 
474.488736 51.869977 
476.417552 52.708462 
478.346368 53.264251 
480.275184 53.695757 
482.204000 53.939534 
484.132816 54.328250 
486.061632 55.032627 
487.990448 55.892479 
489.919264 56.326326 
491.848080 56.701080 
493.776896 56.949011 
495.705712 57.142002 
497.634528 57.252802 
499.563344 58.377681 
501.492160 59.825079 
503.420976 60.996203 
505.349792 61.998391 
507.278608 62.344086 
509.207424 62.889573 
511.136240 63.467540 
513.065056 63.890482 
514.993872 64.140100 
516.922688 63.949995 
518.851504 63.723071 
520.780320 63.565371 
522.709136 63.640638 
524.637952 63.910482 
526.566768 64.146308 
528.495584 64.832505 
530.424400 65.370864 
532.353216 65.612877 
534.282032 65.754519 
536.210848 65.930105 
538.139664 66.070380 
540.068480 66.202528 
541.997296 66.267706 
543.926112 66.413279 
545.854928 66.452633 
547.783744 66.442993 
549.712560 66.419322 
551.641376 66.418592 
553.570192 66.538754 
555.499008 66.545384 
557.427824 66.495627 
559.356640 66.519777 
561.285456 66.560309 
563.214272 66.611445 
565.143088 66.625911 
567.071904 66.623664 
569.000720 66.531270 
570.929536 66.538878 
572.858352 66.597682 
574.787168 66.603287 
576.715984 66.493812 
578.644800 66.613579 
580.573616 66.471781 
582.502432 66.178353 
584.431248 65.969504 
586.360064 65.785948 
588.288880 65.682379 
590.217696 65.684386 
592.146512 65.508598 
594.075328 65.349767 
596.004144 65.058366 
597.932960 64.911319 
599.861776 65.356630 
601.790592 65.801172 
603.719408 66.543146 
605.648224 67.048821 
607.577040 67.315752 
609.505856 67.286989 
611.434672 67.473516 
613.363488 67.748356 
615.292304 67.768923 
617.221120 67.459431 
619.149936 67.190417 
621.078752 67.246191 
623.007568 67.356346 
624.936384 67.328222 
626.865200 66.937719 
628.794016 66.762732 
630.722832 66.649992 
632.651648 66.438951 
634.580464 66.025752 
636.509280 65.329703 
638.438096 64.735257 
640.366912 64.070214 
642.295728 63.376427 
644.224544 62.997255 
646.153360 63.251039 
648.082176 63.880248 
650.010992 64.600973 
651.939808 65.138598 
653.868624 65.550510 
655.797440 65.771521 
657.726256 65.837473 
659.655072 65.575526 
661.583888 65.266530 
663.512704 65.043272 
665.441520 67.867593 
667.370336 72.663987 
669.299152 66.654368 
671.227968 64.167218 
673.156784 64.838017 
675.085600 65.739958 
677.014416 66.232103 
678.943232 66.565085 
680.872048 66.770223 
682.800864 66.948577 
684.729680 66.952966 
686.658496 66.673921 
688.587312 65.575095 
690.516128 64.367424 
692.444944 64.375156 
694.373760 65.366040 
696.302576 65.760465 
698.231392 66.124214 
700.160208 66.902849 
702.089024 67.554598 
704.017840 67.748209 
705.946656 67.866025 
707.875472 68.070101 
709.804288 68.306775 
711.733104 68.275752 
713.661920 68.108282 
715.590736 68.053151 
717.519552 68.273660 
719.448368 68.329206 
721.377184 67.667547 
723.306000 66.945429 
725.234816 66.177298 
727.163632 65.304476 
729.092448 64.708074 
731.021264 65.068499 
732.950080 66.360354 
734.878896 67.465711 
736.807712 68.128805 
738.736528 68.344301 
740.665344 68.311465 
742.594160 68.293098 
744.522976 68.278489 
746.451792 67.964663 
748.380608 67.270695 
750.309424 66.570894 
752.238240 66.429216 
754.167056 66.912235 
756.095872 67.537389 
758.024688 67.843427 
759.953504 68.072933 
761.882320 68.275797 
763.811136 68.356879 
765.739952 68.148428 
767.668768 67.913414 
769.597584 67.795679 
771.526400 67.713736 
773.455216 67.373949 
775.384032 66.665782 
777.312848 65.898614 
779.241664 65.895459 
781.170480 66.487066 
783.099296 66.890694 
785.028112 66.920884 
786.956928 66.998532 
788.885744 67.116703 
790.814560 67.127740 
792.743376 66.935854 
794.672192 66.707463 
796.601008 66.565380 
798.529824 66.332465 
800.458640 65.846306 
802.387456 65.643710 
804.316272 66.119477 
806.245088 66.912824 
808.173904 67.472143 
810.102720 67.749804 
812.031536 67.877142 
813.960352 68.129976 
815.889168 68.468652 
817.817984 68.743790 
819.746800 68.848405 
821.675616 68.975055 
823.604432 69.242891 
825.533248 69.573912 
827.462064 69.736699 
829.390880 69.770783 
831.319696 69.887517 
833.248512 70.206531 
835.177328 70.485226 
837.106144 70.601633 
839.034960 70.557295 
840.963776 70.596890 
842.892592 70.649256 
844.821408 70.520814 
846.750224 70.143441 
848.679040 70.094409 
850.607856 70.488861 
852.536672 70.841229 
854.465488 70.918469 
856.394304 70.832196 
858.323120 70.720423 
860.251936 70.698040 
862.180752 70.636785 
864.109568 70.457161 
866.038384 70.138769 
867.967200 69.826386 
869.896016 69.466880 
871.824832 69.109363 
873.753648 68.932635 
875.682464 69.109803 
877.611280 69.444071 
879.540096 69.724144 
881.468912 69.836683 
883.397728 69.790472 
885.326544 69.667918 
887.255360 69.617929 
889.184176 69.574032 
891.112992 69.499249 
893.041808 69.307633 
894.970624 69.158048 
896.899440 69.083125 
898.828256 69.044171 
900.757072 68.910345 
902.685888 68.734128 
904.614704 68.580325 
906.543520 68.442741 
908.472336 68.278975 
910.401152 68.063476 
912.329968 67.885940 
914.258784 67.793256 
916.187600 67.685126 
918.116416 67.586598 
920.045232 67.335771 
921.974048 67.029037 
923.902864 66.734388 
925.831680 66.530710 
927.760496 66.410551 
929.689312 66.350404 
931.618128 66.328473 
933.546944 66.330971 
935.475760 66.262243 
937.404576 66.107505 
939.333392 65.895975 
941.262208 65.751678 
943.191024 65.647382 
945.119840 65.536779 
947.048656 65.354854 
948.977472 65.227624 
950.906288 65.210155 
952.835104 65.297830 
954.763920 65.335855 
956.692736 65.266483 
958.621552 65.161767 
960.550368 65.139451 
962.479184 65.193624 
964.408000 65.248983 
966.336816 65.239782 
968.265632 65.243879 
970.194448 65.241679 
972.123264 65.188307 
974.052080 64.988796 
975.980896 64.729274 
977.909712 64.460777 
979.838528 64.171726 
981.767344 63.763201 
983.696160 63.272514 
985.624976 62.738384 
987.553792 62.180238 
989.482608 61.569309 
991.411424 60.947185 
993.340240 60.474749 
995.269056 60.208343 
997.197872 59.959400 
999.126688 59.611092 
1001.055504 59.072181 
1002.984320 58.457912 
1004.913136 57.941318 
1006.841952 57.566779 
1008.770768 57.244221 
1010.699584 56.822395 
1012.628400 56.264736 
1014.557216 55.667166 
1016.486032 55.029960 
1018.414848 54.305568 
1020.343664 53.511074 
1022.272480 52.735801 
1024.201296 52.017439 
1026.130112 51.439477 
1028.058928 51.053840 
1029.987744 50.851162 
1031.916560 50.594298 
1033.845376 50.205577 
1035.774192 49.718539 
1037.703008 49.189623 
1039.631824 48.731948 
1041.560640 48.353405 
1043.489456 47.976763 
1045.418272 47.571201 
1047.347088 47.150290 
1049.275904 46.788773 
1051.204720 46.468630 
1053.133536 46.175990 
1055.062352 45.870912 
1056.991168 45.570806 
1058.919984 45.296479 
1060.848800 45.052473 
1062.777616 44.788262 
1064.706432 44.460747 
1066.635248 44.095179 
1068.564064 43.747315 
1070.492880 43.461431 
1072.421696 43.249385 
1074.350512 43.094335 
1076.279328 43.069903 
1078.208144 43.294787 
1080.136960 43.637503 
1082.065776 43.839888 
1083.994592 43.887009 
1085.923408 43.844356 
1087.852224 43.759670 
1089.781040 43.618228 
1091.709856 43.429500 
1093.638672 43.234495 
1095.567488 43.050881 
1097.496304 42.880260 
1099.425120 42.689720 
1101.353936 42.478463 
1103.282752 42.305020 
1105.211568 42.187153 
1107.140384 42.104198 
1109.069200 42.037187 
1110.998016 42.011706 
1112.926832 42.023302 
1114.855648 42.052961 
1116.784464 42.043080 
1118.713280 41.909949 
1120.642096 41.682343 
1122.570912 41.651169 
1124.499728 42.229447 
1126.428544 43.139289 
1128.357360 43.794684 
1130.286176 44.172714 
1132.214992 44.431626 
1134.143808 44.651335 
1136.072624 44.838155 
1138.001440 45.040102 
1139.930256 45.243812 
1141.859072 45.444237 
1143.787888 45.609384 
1145.716704 45.762999 
1147.645520 45.981094 
1149.574336 46.317344 
1151.503152 46.707154 
1153.431968 46.958193 
1155.360784 46.987243 
1157.289600 47.105776 
1159.218416 47.493268 
1161.147232 47.951270 
1163.076048 48.270065 
1165.004864 48.480918 
1166.933680 48.650848 
1168.862496 48.802163 
1170.791312 48.887481 
1172.720128 48.872631 
1174.648944 48.777070 
1176.577760 48.686647 
1178.506576 48.721920 
1180.435392 48.987057 
1182.364208 49.244541 
1184.293024 49.361624 
1186.221840 49.467046 
1188.150656 49.809359 
1190.079472 50.375886 
1192.008288 50.925541 
1193.937104 51.338074 
1195.865920 51.640056 
1197.794736 51.819955 
1199.723552 51.920545 
1201.652368 51.990697 
1203.581184 52.063395 
1205.510000 52.115581 
1207.438816 52.080678 
1209.367632 51.893905 
1211.296448 51.552960 
1213.225264 51.160409 
1215.154080 51.060642 
1217.082896 51.541263 
1219.011712 52.477239 
1220.940528 53.361794 
1222.869344 53.958705 
1224.798160 54.252254 
1226.726976 54.384520 
1228.655792 54.419104 
1230.584608 54.411554 
1232.513424 54.428647 
1234.442240 54.576761 
1236.371056 54.951128 
1238.299872 55.562936 
1240.228688 56.208881 
1242.157504 56.724234 
1244.086320 56.986256 
1246.015136 57.102015 
1247.943952 57.206280 
1249.872768 57.459475 
1251.801584 57.717117 
1253.730400 57.782782 
1255.659216 57.791485 
1257.588032 58.116861 
1259.516848 58.649729 
1261.445664 59.243083 
1263.374480 59.754864 
1265.303296 60.066663 
1267.232112 60.257523 
1269.160928 60.344836 
1271.089744 60.204147 
1273.018560 60.032661 
1274.947376 59.957018 
1276.876192 59.996972 
1278.805008 60.216699 
1280.733824 60.492628 
1282.662640 60.729935 
1284.591456 60.948152 
1286.520272 61.013090 
1288.449088 60.844574 
1290.377904 60.611579 
1292.306720 60.265261 
1294.235536 59.813185 
1296.164352 59.174622 
1298.093168 58.418359 
1300.021984 57.660066 
1301.950800 57.028878 
1303.879616 56.489041 
1305.808432 56.002145 
1307.737248 55.897367 
1309.666064 56.463564 
1311.594880 57.018016 
1313.523696 57.208616 
1315.452512 57.846687 
1317.381328 58.739935 
1319.310144 59.478556 
1321.238960 60.330141 
1323.167776 61.215961 
1325.096592 62.010089 
1327.025408 62.642225 
1328.954224 63.098346 
1330.883040 63.446326 
1332.811856 63.832775 
1334.740672 64.497585 
1336.669488 64.226257 
1338.598304 63.987302 
1340.527120 63.767841 
1342.455936 63.688519 
1344.384752 63.747129 
1346.313568 63.667551 
1348.242384 63.526102 
1350.171200 63.528541 
1352.100016 63.767446 
1354.028832 63.708158 
1355.957648 63.367205 
1357.886464 63.374314 
1359.815280 63.322985 
1361.744096 61.811057 
1363.672912 59.741204 
1365.601728 61.009121 
1367.530544 61.899681 
1369.459360 61.914442 
1371.388176 62.385419 
1373.316992 61.266867 
1375.245808 59.176330 
1377.174624 58.535207 
1379.103440 57.814039 
1381.032256 57.959007 
1382.961072 59.211042 
1384.889888 60.955775 
1386.818704 59.763115 
1388.747520 58.318182 
1390.676336 58.671894 
1392.605152 59.881544 
1394.533968 60.393505 
1396.462784 60.911731 
1398.391600 61.207447 
1400.320416 61.497178 
1402.249232 63.000090 
1404.178048 63.074048 
1406.106864 62.996385 
1408.035680 63.735633 
1409.964496 64.047540 
1411.893312 64.148612 
1413.822128 65.089000 
1415.750944 65.827362 
1417.679760 65.156922 
1419.608576 64.458794 
1421.537392 64.847420 
1423.466208 64.551024 
1425.395024 64.247450 
1427.323840 65.259217 
1429.252656 64.644193 
1431.181472 64.203393 
1433.110288 65.221219 
1435.039104 64.733240 
1436.967920 63.584383 
1438.896736 62.811831 
1440.825552 63.209380 
1442.754368 63.141396 
1444.683184 63.696447 
1446.612000 63.499036 
1448.540816 62.237122 
1450.469632 62.581346 
1452.398448 63.386133 
1454.327264 64.712156 
1456.256080 63.156513 
1458.184896 60.707769 
1460.113712 61.207022 
1462.042528 63.684604 
1463.971344 63.146515 
1465.900160 61.669054 
1467.828976 63.034322 
1469.757792 65.555699 
1471.686608 63.481168 
1473.615424 62.249760 
1475.544240 61.327316 
1477.473056 61.029720 
1479.401872 61.611747 
1481.330688 60.871267 
1483.259504 61.275394 
1485.188320 62.409781 
1487.117136 62.046427 
1489.045952 60.230980 
1490.974768 57.899463 
1492.903584 59.563961 
1494.832400 60.462998 
1496.761216 58.290027 
1498.690032 57.269412 
1500.618848 57.931253 
1502.547664 60.687455 
1504.476480 64.234189 
1506.405296 59.551383 
1508.334112 56.230353 
1510.262928 57.571292 
1512.191744 58.434070 
1514.120560 60.275568 
1516.049376 59.838732 
1517.978192 60.197340 
1519.907008 60.868110 
1521.835824 57.179006 
1523.764640 57.398259 
1525.693456 56.485056 
1527.622272 55.812732 
1529.551088 57.528236 
1531.479904 59.562059 
1533.408720 57.764655 
1535.337536 60.306019 
1537.266352 65.147174 
1539.195168 64.305432 
1541.123984 61.391070 
1543.052800 61.380418 
1544.981616 60.603698 
1546.910432 62.526797 
1548.839248 62.974684 
1550.768064 63.003671 
1552.696880 64.468369 
1554.625696 65.836603 
1556.554512 69.872014 
1558.483328 61.114878 
1560.412144 58.009359 
1562.340960 61.218750 
1564.269776 61.341027 
1566.198592 62.143342 
1568.127408 62.038438 
1570.056224 58.666350 
1571.985040 60.204903 
1573.913856 61.923573 
1575.842672 59.043457 
1577.771488 56.873973 
1579.700304 58.019179 
1581.629120 58.117945 
1583.557936 58.280232 
1585.486752 58.425824 
1587.415568 58.696535 
1589.344384 58.706695 
1591.273200 58.951039 
1593.202016 58.951634 
1595.130832 59.019715 
1597.059648 58.960003 
1598.988464 59.346576 
1600.917280 59.358207 
1602.846096 59.286782 
1604.774912 59.595739 
1606.703728 59.835439 
1608.632544 59.340782 
1610.561360 59.259485 
1612.490176 60.633057 
1614.418992 60.868802 
1616.347808 59.407542 
1618.276624 58.747724 
1620.205440 60.620585 
1622.134256 60.028409 
1624.063072 58.458277 
1625.991888 58.892915 
1627.920704 57.571250 
1629.849520 57.657085 
1631.778336 59.774921 
1633.707152 60.808479 
1635.635968 56.837962 
1637.564784 55.178769 
1639.493600 56.043770 
1641.422416 57.060432 
1643.351232 59.333156 
1645.280048 59.757391 
1647.208864 56.235280 
1649.137680 59.651294 
1651.066496 63.692376 
1652.995312 56.470754 
1654.924128 55.488254 
1656.852944 58.156549 
1658.781760 59.969904 
1660.710576 61.003357 
1662.639392 59.340369 
1664.568208 60.557333 
1666.497024 63.382371 
1668.425840 62.620442 
1670.354656 61.182036 
1672.283472 63.096732 
1674.212288 62.454371 
1676.141104 61.085135 
1678.069920 63.008531 
1679.998736 64.772887 
1681.927552 67.105010 
1683.856368 60.448488 
1685.785184 58.807800 
1687.714000 59.197897 
1689.642816 56.689631 
1691.571632 56.069432 
1693.500448 57.451774 
1695.429264 57.707139 
1697.358080 61.400484 
1699.286896 61.206696 
1701.215712 60.672054 
1703.144528 64.222196 
1705.073344 63.533849 
1707.002160 63.339726 
1708.930976 64.327949 
1710.859792 65.908032 
1712.788608 68.013552 
1714.717424 68.724188 
1716.646240 65.757122 
1718.575056 62.679260 
1720.503872 64.605855 
1722.432688 65.139747 
1724.361504 64.916564 
1726.290320 65.906253 
1728.219136 66.767442 
1730.147952 68.012530 
1732.076768 67.736510 
1734.005584 64.162911 
1735.934400 64.311359 
1737.863216 65.899975 
1739.792032 64.402986 
1741.720848 64.409494 
1743.649664 64.336893 
1745.578480 64.832369 
1747.507296 64.271793 
1749.436112 63.510966 
1751.364928 62.243388 
1753.293744 62.665432 
1755.222560 63.045403 
1757.151376 61.804694 
1759.080192 62.258260 
1761.009008 60.452772 
1762.937824 58.718160 
1764.866640 59.693124 
1766.795456 59.517213 
1768.724272 59.548403 
1770.653088 58.768113 
1772.581904 55.235355 
1774.510720 55.241654 
1776.439536 56.452707 
1778.368352 57.993311 
1780.297168 58.934156 
1782.225984 60.608652 
1784.154800 61.482331 
1786.083616 62.369525 
1788.012432 64.668709 
1789.941248 65.355493 
1791.870064 64.102574 
1793.798880 64.282602 
1795.727696 65.462526 
1797.656512 66.400912 
1799.585328 66.065667 
1801.514144 65.509584 
1803.442960 65.764629 
1805.371776 66.376010 
1807.300592 66.804706 
1809.229408 66.704207 
1811.158224 66.625218 
1813.087040 66.528171 
1815.015856 67.071125 
1816.944672 66.922431 
1818.873488 67.149257 
1820.802304 67.896364 
1822.731120 68.153835 
1824.659936 67.691823 
1826.588752 68.095985 
1828.517568 68.078051 
1830.446384 67.244183 
1832.375200 67.348640 
1834.304016 67.921385 
1836.232832 67.796674 
1838.161648 67.851195 
1840.090464 69.283357 
1842.019280 68.923177 
1843.948096 68.005798 
1845.876912 67.824246 
1847.805728 67.667408 
1849.734544 67.699031 
1851.663360 67.901921 
1853.592176 67.928011 
1855.520992 68.069752 
1857.449808 68.058146 
1859.378624 67.991679 
1861.307440 68.027112 
1863.236256 68.728560 
1865.165072 69.033443 
1867.093888 68.486169 
1869.022704 67.906109 
1870.951520 67.507822 
1872.880336 67.810572 
1874.809152 67.908493 
1876.737968 67.895832 
1878.666784 67.856762 
1880.595600 67.897368 
1882.524416 67.956746 
1884.453232 67.990661 
1886.382048 68.094763 
1888.310864 67.964907 
1890.239680 67.885778 
1892.168496 67.978724 
1894.097312 67.957624 
1896.026128 67.867122 
1897.954944 67.715954 
1899.883760 67.825737 
1901.812576 67.826506 
1903.741392 67.945537 
1905.670208 68.080418 
1907.599024 68.011619 
1909.527840 67.939633 
1911.456656 67.780438 
1913.385472 68.206902 
1915.314288 68.151557 
1917.243104 67.935627 
1919.171920 67.890541 
1921.100736 67.910272 
1923.029552 67.765807 
1924.958368 67.640874 
1926.887184 67.639517 
1928.816000 67.674333 
1930.744816 67.661016 
1932.673632 67.602420 
1934.602448 67.546279 
1936.531264 67.632638 
1938.460080 67.879240 
1940.388896 67.693444 
1942.317712 67.548268 
1944.246528 67.473445 
1946.175344 67.410405 
1948.104160 67.318322 
1950.032976 67.344496 
1951.961792 67.360531 
1953.890608 67.282020 
1955.819424 67.187246 
1957.748240 67.172873 
1959.677056 67.203657 
1961.605872 67.236127 
1963.534688 67.257291 
1965.463504 67.177250 
1967.392320 67.121915 
1969.321136 67.085343 
1971.249952 67.052360 
1973.178768 67.040315 
1975.107584 67.012838 
1977.036400 66.998633 
1978.965216 66.964404 
1980.894032 66.942874 
1982.822848 66.942219 
1984.751664 67.009546 
1986.680480 66.948861 
1988.609296 66.916593 
1990.538112 66.859017 
1992.466928 66.791518 
1994.395744 66.734653 
1996.324560 66.710383 
1998.253376 66.651145 
2000.182192 66.574162 
2002.111008 66.571374 
2004.039824 66.554479 
2005.968640 66.527587 
2007.897456 66.432741 
2009.826272 66.408091 
2011.755088 66.466232 
2013.683904 66.635167 
2015.612720 66.413137 
2017.541536 66.064602 
2019.470352 66.143115 
2021.399168 66.229037 
2023.327984 66.197925 
2025.256800 66.157755 
2027.185616 66.111139 
2029.114432 66.088026 
2031.043248 66.060299 
2032.972064 66.016518 
2034.900880 65.977954 
2036.829696 66.012184 
2038.758512 66.045147 
2040.687328 65.870488 
2042.616144 65.757335 
2044.544960 65.752342 
2046.473776 65.732386 
2048.402592 65.721643 
2050.331408 65.683715 
2052.260224 65.632444 
2054.189040 65.583612 
2056.117856 65.560639 
2058.046672 65.534840 
2059.975488 65.518531 
2061.904304 65.565865 
2063.833120 65.409442 
2065.761936 65.261312 
2067.690752 65.328883 
2069.619568 65.329000 
2071.548384 65.311853 
2073.477200 65.282960 
2075.406016 65.280155 
2077.334832 65.243008 
2079.263648 65.222470 
2081.192464 65.204262 
2083.121280 65.225167 
2085.050096 65.240993 
2086.978912 65.233609 
2088.907728 65.134332 
2090.836544 65.072442 
2092.765360 65.106620 
2094.694176 65.097597 
2096.622992 65.083115 
2098.551808 65.064915 
2100.480624 65.068812 
2102.409440 65.053555 
2104.338256 65.026924 
2106.267072 64.976457 
2108.195888 64.958342 
2110.124704 64.983737 
2112.053520 65.012096 
2113.982336 64.989842 
2115.911152 64.957938 
2117.839968 64.973054 
2119.768784 64.955717 
2121.697600 64.944869 
2123.626416 64.915087 
2125.555232 64.928807 
2127.484048 64.959426 
2129.412864 65.006659 
2131.341680 65.024383 
2133.270496 65.025406 
2135.199312 64.974965 
2137.128128 64.942493 
2139.056944 64.935465 
2140.985760 64.953504 
2142.914576 64.991791 
2144.843392 65.026458 
2146.772208 65.041083 
2148.701024 65.024249 
2150.629840 64.966962 
2152.558656 64.910821 
2154.487472 64.886632 
2156.416288 64.897710 
2158.345104 64.920548 
2160.273920 64.932731 
2162.202736 64.920247 
2164.131552 64.901453 
2166.060368 64.846687 
2167.989184 64.766308 
2169.918000 64.702518 
2171.846816 64.706190 
2173.775632 64.746701 
2175.704448 64.785158 
2177.633264 64.781784 
2179.562080 64.747553 
2181.490896 64.694874 
2183.419712 64.638335 
2185.348528 64.582281 
2187.277344 64.557176 
2189.206160 64.580668 
2191.134976 64.633692 
2193.063792 64.661443 
2194.992608 64.639374 
2196.921424 64.573780 
2198.850240 64.504598 
2200.779056 64.456129 
2202.707872 64.436276 
2204.636688 64.432594 
2206.565504 64.454039 
2208.494320 64.481203 
2210.423136 64.483955 
2212.351952 64.441691 
2214.280768 64.372787 
2216.209584 64.303966 
2218.138400 64.262965 
2220.067216 64.249986 
2221.996032 64.256323 
2223.924848 64.264290 
2225.853664 64.262911 
2227.782480 64.239079 
2229.711296 64.186099 
2231.640112 64.103125 
2233.568928 64.019389 
2235.497744 63.964493 
2237.426560 63.944629 
2239.355376 63.942292 
2241.284192 63.945352 
2243.213008 63.942155 
2245.141824 63.917652 
2247.070640 63.860437 
2248.999456 63.780501 
2250.928272 63.699504 
2252.857088 63.649422 
2254.785904 63.640501 
2256.714720 63.663072 
2258.643536 63.640516 
2260.572352 63.602782 
2262.501168 63.569273 
2264.429984 63.542783 
2266.358800 63.519307 
2268.287616 63.494517 
2270.216432 63.468508 
2272.145248 63.442821 
2274.074064 63.416374 
2276.002880 63.389752 
2277.931696 63.369264 
2279.860512 63.358139 
2281.789328 63.348235 
2283.718144 63.368489 
2285.646960 63.378815 
2287.575776 63.383015 
2289.504592 63.385308 
2291.433408 63.395186 
2293.362224 63.415684 
2295.291040 63.444127 
2297.219856 63.480598 
2299.148672 63.522447 
2301.077488 63.569467 
2303.006304 63.631346 
2304.935120 63.707221 
2306.863936 63.777077 
2308.792752 63.825528 
2310.721568 63.855018 
2312.650384 63.894721 
2314.579200 63.959595 
2316.508016 64.016942 
2318.436832 64.033288 
2320.365648 64.026126 
2322.294464 64.018056 
2324.223280 64.005237 
2326.152096 63.981574 
2328.080912 63.914782 
2330.009728 63.774060 
2331.938544 63.542457 
2333.867360 63.361486 
2335.796176 63.295901 
2337.724992 63.364765 
2339.653808 63.375919 
2341.582624 63.193285 
2343.511440 62.685938 
2345.440256 62.372033 
2347.369072 63.294184 
2349.297888 64.344726 
2351.226704 64.300321 
2353.155520 63.945679 
2355.084336 63.616396 
2357.013152 63.353070 
2358.941968 63.179406 
2360.870784 62.943829 
2362.799600 62.553786 
2364.728416 62.161202 
2366.657232 61.820320 
2368.586048 61.550553 
2370.514864 61.350155 
2372.443680 61.216591 
2374.372496 61.127415 
2376.301312 61.083458 
2378.230128 61.082125 
2380.158944 61.131522 
2382.087760 61.233370 
2384.016576 61.379258 
2385.945392 61.539455 
2387.874208 61.697037 
2389.803024 61.777511 
2391.731840 61.808934 
2393.660656 61.865567 
2395.589472 61.930075 
2397.518288 61.896638 
2399.447104 61.839476 
2401.375920 61.874268 
2403.304736 61.769759 
2405.233552 61.664578 
2407.162368 61.606714 
2409.091184 61.595066 
2411.020000 61.623460 
2412.948816 61.666863 
2414.877632 61.695696 
2416.806448 61.677385 
2418.735264 61.607352 
2420.664080 61.492602 
2422.592896 61.384319 
2424.521712 61.313527 
2426.450528 61.299540 
2428.379344 61.323496 
2430.308160 61.363546 
2432.236976 61.391944 
2434.165792 61.383895 
2436.094608 61.318704 
2438.023424 61.213785 
2439.952240 61.094489 
2441.881056 61.013447 
2443.809872 60.983592 
2445.738688 60.998967 
2447.667504 61.036039 
2449.596320 61.067547 
2451.525136 61.061862 
2453.453952 61.009038 
2455.382768 60.903937 
2457.311584 60.787604 
2459.240400 60.693237 
2461.169216 60.648004 
2463.098032 60.651207 
2465.026848 60.683159 
2466.955664 60.715020 
2468.884480 60.725245 
2470.813296 60.684651 
2472.742112 60.597013 
2474.670928 60.481864 
2476.599744 60.386706 
2478.528560 60.335574 
2480.457376 60.332191 
2482.386192 60.359550 
2484.315008 60.395923 
2486.243824 60.410556 
2488.172640 60.391161 
2490.101456 60.318002 
2492.030272 60.210528 
2493.959088 60.106244 
2495.887904 60.041534 
2497.816720 60.022200 
2499.745536 60.034735 
2501.674352 60.059104 
2503.603168 60.081663 
2505.531984 60.069856 
2507.460800 60.011015 
2509.389616 59.909278 
2511.318432 59.802118 
2513.247248 59.722619 
2515.176064 59.686555 
2517.104880 59.684968 
2519.033696 59.709617 
2520.962512 59.733897 
2522.891328 59.736875 
2524.820144 59.695209 
2526.748960 59.610167 
2528.677776 59.503583 
2530.606592 59.411122 
2532.535408 59.350715 
2534.464224 59.330902 
2536.393040 59.334011 
2538.321856 59.349982 
2540.250672 59.350905 
2542.179488 59.312087 
2544.108304 59.224570 
2546.037120 59.109124 
2547.965936 58.993051 
2549.894752 58.909346 
2551.823568 58.860643 
2553.752384 58.847337 
2555.681200 58.855357 
2557.610016 58.863293 
2559.538832 58.841076 
2561.467648 58.778179 
2563.396464 58.681665 
2565.325280 58.580598 
2567.254096 58.495861 
2569.182912 58.446030 
2571.111728 58.425489 
2573.040544 58.432799 
2574.969360 58.448704 
2576.898176 58.451283 
2578.826992 58.415988 
2580.755808 58.347224 
2582.684624 58.261975 
2584.613440 58.183841 
2586.542256 58.124869 
2588.471072 58.099397 
2590.399888 58.104078 
2592.328704 58.129537 
2594.257520 58.147775 
2596.186336 58.135669 
2598.115152 58.084626 
2600.043968 58.012464 
2601.972784 57.936274 
2603.901600 57.872085 
2605.830416 57.824236 
2607.759232 57.809784 
2609.688048 57.823597 
2611.616864 57.844454 
2613.545680 57.845983 
2615.474496 57.815187 
2617.403312 57.754145 
2619.332128 57.687062 
2621.260944 57.620318 
2623.189760 57.574318 
2625.118576 57.558409 
2627.047392 57.577103 
2628.976208 57.617923 
2630.905024 57.655049 
2632.833840 57.666722 
2634.762656 57.659914 
2636.691472 57.637420 
2638.620288 57.612789 
2640.549104 57.596917 
2642.477920 57.603515 
2644.406736 57.640404 
2646.335552 57.702708 
2648.264368 57.765402 
2650.193184 57.813785 
2652.122000 57.832810 
2654.050816 57.833291 
2655.979632 57.819018 
2657.908448 57.797367 
2659.837264 57.779401 
2661.766080 57.783126 
2663.694896 57.811097 
2665.623712 57.853499 
2667.552528 57.882972 
2669.481344 57.897177 
2671.410160 57.887678 
2673.338976 57.858685 
2675.267792 57.816737 
2677.196608 57.767473 
2679.125424 57.726657 
2681.054240 57.713461 
2682.983056 57.715156 
2684.911872 57.718838 
2686.840688 57.711592 
2688.769504 57.692809 
2690.698320 57.664459 
2692.627136 57.623173 
2694.555952 57.563936 
2696.484768 57.512549 
2698.413584 57.476893 
2700.342400 57.466985 
2702.271216 57.468150 
2704.200032 57.460735 
2706.128848 57.446907 
2708.057664 57.426366 
2709.986480 57.392545 
2711.915296 57.352585 
2713.844112 57.303166 
2715.772928 57.264934 
2717.701744 57.252842 
2719.630560 57.249636 
2721.559376 57.237518 
2723.488192 57.226852 
2725.417008 57.204040 
2727.345824 57.177431 
2729.274640 57.135149 
2731.203456 57.078652 
2733.132272 57.029505 
2735.061088 56.996477 
2736.989904 56.971799 
2738.918720 56.950764 
2740.847536 56.920253 
2742.776352 56.896867 
2744.705168 56.871876 
2746.633984 56.833682 
2748.562800 56.782859 
2750.491616 56.729201 
2752.420432 56.685160 
2754.349248 56.655133 
2756.278064 56.624899 
2758.206880 56.599125 
2760.135696 56.572540 
2762.064512 56.545627 
2763.993328 56.515859 
2765.922144 56.476147 
2767.850960 56.430692 
2769.779776 56.396337 
2771.708592 56.365549 
2773.637408 56.340754 
2775.566224 56.311872 
2777.495040 56.278296 
2779.423856 56.250262 
2781.352672 56.223086 
2783.281488 56.185224 
2785.210304 56.147459 
2787.139120 56.108048 
2789.067936 56.076922 
2790.996752 56.051620 
2792.925568 56.022868 
2794.854384 55.989862 
2796.783200 55.953117 
2798.712016 55.910206 
2800.640832 55.869716 
2802.569648 55.821886 
2804.498464 55.777400 
2806.427280 55.741036 
2808.356096 55.703669 
2810.284912 55.665390 
2812.213728 55.623940 
2814.142544 55.569248 
2816.071360 55.516204 
2818.000176 55.456135 
2819.928992 55.390567 
2821.857808 55.330988 
2823.786624 55.278938 
2825.715440 55.237047 
2827.644256 55.200708 
2829.573072 55.153209 
2831.501888 55.101719 
2833.430704 55.032704 
2835.359520 54.945580 
2837.288336 54.843000 
2839.217152 54.719660 
2841.145968 54.577993 
2843.074784 54.411781 
2845.003600 54.193583 
2846.932416 53.932766 
2848.861232 53.679965 
2850.790048 53.495940 
2852.718864 53.410879 
2854.647680 53.418352 
2856.576496 53.491022 
2858.505312 53.600366 
2860.434128 53.708779 
2862.362944 53.798552 
2864.291760 53.847411 
2866.220576 53.854565 
2868.149392 53.834876 
2870.078208 53.806297 
2872.007024 53.778560 
2873.935840 53.763994 
2875.864656 53.757559 
2877.793472 53.752475 
2879.722288 53.747441 
2881.651104 53.742313 
2883.579920 53.723828 
2885.508736 53.689637 
2887.437552 53.635891 
2889.366368 53.563492 
2891.295184 53.462680 
2893.224000 53.333253 
2895.152816 53.187503 
2897.081632 53.063341 
2899.010448 52.969120 
2900.939264 52.898861 
2902.868080 52.836701 
2904.796896 52.757399 
2906.725712 52.651728 
2908.654528 52.513680 
2910.583344 52.316629 
2912.512160 52.057597 
2914.440976 51.733643 
2916.369792 51.391370 
2918.298608 51.114604 
2920.227424 50.916146 
2922.156240 50.766883 
2924.085056 50.638758 
2926.013872 50.511890 
2927.942688 50.477360 
2929.871504 50.567041 
2931.800320 50.710409 
2933.729136 50.815267 
2935.657952 50.757762 
2937.586768 50.534348 
2939.515584 50.461096 
2941.444400 50.845733 
2943.373216 51.523356 
2945.302032 52.028687 
2947.230848 52.237199 
2949.159664 52.326777 
2951.088480 52.356878 
2953.017296 52.335976 
2954.946112 52.313949 
2956.874928 52.254280 
2958.803744 52.250375 
2960.732560 52.325392 
2962.661376 52.389778 
2964.590192 52.410711 
2966.519008 52.339834 
2968.447824 52.190850 
2970.376640 52.001556 
2972.305456 51.787054 
2974.234272 51.740957 
2976.163088 51.928101 
2978.091904 52.159076 
2980.020720 52.337402 
2981.949536 52.403295 
2983.878352 52.364212 
2985.807168 52.296662 
2987.735984 52.268666 
2989.664800 52.325228 
2991.593616 52.362302 
2993.522432 52.404727 
2995.451248 52.535518 
2997.380064 52.668751 
2999.308880 52.772944 
3001.237696 52.840635 
3003.166512 52.820545 
3005.095328 52.794737 
3007.024144 52.792138 
3008.952960 52.751988 
3010.881776 52.697498 
3012.810592 52.644064 
3014.739408 52.448173 
3016.668224 52.205312 
3018.597040 52.273056 
3020.525856 52.440470 
3022.454672 52.456057 
3024.383488 52.396444 
3026.312304 52.341951 
3028.241120 52.240712 
3030.169936 52.015520 
3032.098752 51.867838 
3034.027568 51.843581 
3035.956384 51.863375 
3037.885200 51.906829 
3039.814016 51.967720 
3041.742832 52.037678 
3043.671648 52.073834 
3045.600464 52.009131 
3047.529280 51.821059 
3049.458096 51.723739 
3051.386912 51.777391 
3053.315728 51.820672 
3055.244544 51.735278 
3057.173360 51.671438 
3059.102176 51.757142 
3061.030992 51.829317 
3062.959808 51.757169 
3064.888624 51.549698 
3066.817440 51.389432 
3068.746256 51.421260 
3070.675072 51.507228 
3072.603888 51.589316 
3074.532704 51.650316 
3076.461520 51.649381 
3078.390336 51.664473 
3080.319152 51.701895 
3082.247968 51.732503 
3084.176784 51.610948 
3086.105600 51.435812 
3088.034416 51.414180 
3089.963232 51.474398 
3091.892048 51.522037 
3093.820864 51.443124 
3095.749680 51.436465 
3097.678496 51.586071 
3099.607312 51.602469 
3101.536128 51.531822 
3103.464944 51.453590 
3105.393760 51.404233 
3107.322576 51.365083 
3109.251392 51.350698 
3111.180208 51.335038 
3113.109024 51.300158 
3115.037840 51.319498 
3116.966656 51.398790 
3118.895472 51.469262 
3120.824288 51.409077 
3122.753104 51.300366 
3124.681920 51.253088 
3126.610736 51.194948 
3128.539552 51.190032 
3130.468368 51.118786 
3132.397184 51.033952 
3134.326000 51.104022 
3136.254816 51.220851 
3138.183632 51.244342 
3140.112448 51.212862 
3142.041264 51.160935 
3143.970080 51.091276 
3145.898896 50.996891 
3147.827712 50.905763 
3149.756528 50.845845 
3151.685344 50.844020 
3153.614160 50.881491 
3155.542976 50.927162 
3157.471792 50.948507 
3159.400608 50.944907 
3161.329424 50.896375 
3163.258240 50.811260 
3165.187056 50.691446 
3167.115872 50.582657 
3169.044688 50.512400 
3170.973504 50.513483 
3172.902320 50.573317 
3174.831136 50.616779 
3176.759952 50.549682 
3178.688768 50.516286 
3180.617584 50.528661 
3182.546400 50.428549 
3184.475216 50.254716 
3186.404032 50.142782 
3188.332848 50.081675 
3190.261664 50.058791 
3192.190480 50.091863 
3194.119296 50.123162 
3196.048112 50.064002 
3197.976928 49.996948 
3199.905744 49.979192 
3201.834560 49.919630 
3203.763376 49.827958 
3205.692192 49.742054 
3207.621008 49.628083 
3209.549824 49.554079 
3211.478640 49.552863 
3213.407456 49.530254 
3215.336272 49.577676 
3217.265088 49.580907 
3219.193904 49.467996 
3221.122720 49.399140 
3223.051536 49.347846 
3224.980352 49.252125 
3226.909168 49.137634 
3228.837984 49.069027 
3230.766800 49.058466 
3232.695616 49.092474 
3234.624432 49.125590 
3236.553248 49.133243 
3238.482064 49.123529 
3240.410880 49.084437 
3242.339696 48.942272 
3244.268512 48.706185 
3246.197328 48.598703 
3248.126144 48.604094 
3250.054960 48.617047 
3251.983776 48.592877 
3253.912592 48.547942 
3255.841408 48.547074 
3257.770224 48.527909 
3259.699040 48.467083 
3261.627856 48.360053 
3263.556672 48.226439 
3265.485488 48.119524 
3267.414304 48.098706 
3269.343120 48.118982 
3271.271936 48.109818 
3273.200752 48.053595 
3275.129568 48.027440 
3277.058384 48.032096 
3278.987200 48.014860 
3280.916016 47.917534 
3282.844832 47.784084 
3284.773648 47.686631 
3286.702464 47.616315 
3288.631280 47.536185 
3290.560096 47.465114 
3292.488912 47.436885 
3294.417728 47.457392 
3296.346544 47.401826 
3298.275360 47.306015 
3300.204176 47.182431 
3302.132992 47.036729 
3304.061808 46.896205 
3305.990624 46.736407 
3307.919440 46.532681 
3309.848256 46.408926 
3311.777072 46.318783 
3313.705888 46.222004 
3315.634704 46.093594 
3317.563520 45.872670 
3319.492336 45.546454 
3321.421152 45.094088 
3323.349968 44.488945 
3325.278784 43.756920 
3327.207600 42.955683 
3329.136416 42.183343 
3331.065232 41.553473 
3332.994048 41.253220 
3334.922864 41.428581 
3336.851680 42.082902 
3338.780496 42.935682 
3340.709312 43.668651 
3342.638128 44.193730 
3344.566944 44.557371 
3346.495760 44.804069 
3348.424576 44.995729 
3350.353392 45.161350 
3352.282208 45.288834 
3354.211024 45.331346 
3356.139840 45.352833 
3358.068656 45.365185 
3359.997472 45.291406 
3361.926288 45.167553 
3363.855104 45.013428 
3365.783920 44.849868 
3367.712736 44.782802 
3369.641552 44.788820 
3371.570368 44.817291 
3373.499184 44.829993 
3375.428000 44.823276 
3377.356816 44.795198 
3379.285632 44.757305 
3381.214448 44.660269 
3383.143264 44.473068 
3385.072080 44.339418 
3387.000896 44.372486 
3388.929712 44.410152 
3390.858528 44.315854 
3392.787344 44.248645 
3394.716160 44.273057 
3396.644976 44.196537 
3398.573792 44.157648 
3400.502608 44.076141 
3402.431424 43.940919 
3404.360240 43.842454 
3406.289056 43.786507 
3408.217872 43.745699 
3410.146688 43.745815 
3412.075504 43.762153 
3414.004320 43.846233 
3415.933136 43.949933 
3417.861952 43.853743 
3419.790768 43.529396 
3421.719584 43.382657 
3423.648400 43.416322 
3425.577216 43.420227 
3427.506032 43.381137 
3429.434848 43.349612 
3431.363664 43.355461 
3433.292480 43.420939 
3435.221296 43.474711 
3437.150112 43.529947 
3439.078928 43.555276 
3441.007744 43.513340 
3442.936560 43.484143 
3444.865376 43.223572 
3446.794192 42.846720 
3448.723008 43.018589 
3450.651824 43.267498 
3452.580640 43.374394 
3454.509456 43.441872 
3456.438272 43.514631 
3458.367088 43.517371 
3460.295904 43.394239 
3462.224720 43.292303 
3464.153536 43.306499 
3466.082352 43.267855 
3468.011168 43.321220 
3469.939984 43.444695 
3471.868800 43.520002 
3473.797616 43.547290 
3475.726432 43.737941 
3477.655248 43.904284 
3479.584064 43.693148 
3481.512880 43.444160 
3483.441696 43.567332 
3485.370512 43.600557 
3487.299328 43.480829 
3489.228144 43.606559 
3491.156960 43.862800 
3493.085776 43.951724 
3495.014592 43.943943 
3496.943408 44.178002 
3498.872224 44.441774 
3500.801040 44.083794 
3502.729856 43.625573 
3504.658672 43.920319 
3506.587488 44.174557 
3508.516304 43.859674 
3510.445120 43.860292 
3512.373936 44.195680 
3514.302752 44.472860 
3516.231568 44.682862 
3518.160384 44.949420 
3520.089200 45.116850 
3522.018016 44.853716 
3523.946832 44.628392 
3525.875648 44.451202 
3527.804464 44.201354 
3529.733280 44.458989 
3531.662096 44.962817 
3533.590912 45.125886 
3535.519728 44.912444 
3537.448544 45.202041 
3539.377360 45.902385 
3541.306176 46.223671 
3543.234992 45.892934 
3545.163808 45.725887 
3547.092624 45.765057 
3549.021440 45.925420 
3550.950256 45.663620 
3552.879072 45.487728 
3554.807888 45.886761 
3556.736704 46.389072 
3558.665520 46.928627 
3560.594336 47.986320 
3562.523152 49.093731 
3564.451968 47.943136 
3566.380784 46.548021 
3568.309600 45.756637 
3570.238416 46.187793 
3572.167232 46.604801 
3574.096048 46.690201 
3576.024864 46.749714 
3577.953680 46.888492 
3579.882496 47.417308 
3581.811312 48.633045 
3583.740128 48.723530 
3585.668944 47.892060 
3587.597760 47.467480 
3589.526576 47.624560 
3591.455392 48.275483 
3593.384208 48.067830 
3595.313024 47.960051 
3597.241840 47.995115 
3599.170656 47.539391 
3601.099472 47.776661 
3603.028288 48.955317 
3604.957104 49.441292 
3606.885920 49.320649 
3608.814736 49.387836 
3610.743552 49.653712 
3612.672368 50.052747 
3614.601184 50.926044 
3616.530000 50.528768 
3618.458816 48.754434 
3620.387632 48.620032 
3622.316448 50.638538 
3624.245264 52.956162 
3626.174080 52.951608 
3628.102896 49.336979 
3630.031712 48.510933 
3631.960528 49.036882 
3633.889344 49.037293 
3635.818160 49.364379 
3637.746976 49.742373 
3639.675792 50.532259 
3641.604608 52.386189 
3643.533424 55.351470 
3645.462240 57.009283 
3647.391056 53.730896 
3649.319872 49.924818 
3651.248688 50.881396 
3653.177504 51.881804 
3655.106320 50.675846 
3657.035136 50.055761 
3658.963952 50.519986 
3660.892768 51.116787 
3662.821584 52.470164 
3664.750400 54.719267 
3666.679216 56.180035 
3668.608032 55.594851 
3670.536848 56.485516 
3672.465664 57.176128 
3674.394480 53.197395 
3676.323296 50.945698 
3678.252112 51.295048 
3680.180928 51.927764 
3682.109744 53.564277 
3684.038560 55.794881 
3685.967376 56.677008 
3687.896192 53.953538 
3689.825008 51.336841 
3691.753824 51.301332 
3693.682640 52.017080 
3695.611456 52.751838 
3697.540272 53.504442 
3699.469088 53.095769 
3701.397904 52.207309 
3703.326720 53.225888 
3705.255536 55.278171 
3707.184352 56.567831 
3709.113168 54.569525 
3711.041984 52.266020 
3712.970800 51.646415 
3714.899616 52.993163 
3716.828432 54.068622 
3718.757248 54.742314 
3720.686064 54.805099 
3722.614880 54.306190 
3724.543696 53.807035 
3726.472512 54.652134 
3728.401328 57.164078 
3730.330144 59.161889 
3732.258960 58.107136 
3734.187776 55.448651 
3736.116592 53.921126 
3738.045408 56.156365 
3739.974224 58.722420 
3741.903040 59.188764 
3743.831856 57.453922 
3745.760672 58.907842 
3747.689488 58.842561 
3749.618304 55.128154 
3751.547120 53.111744 
3753.475936 54.087100 
3755.404752 54.684569 
3757.333568 53.595802 
3759.262384 52.853091 
3761.191200 53.754874 
3763.120016 54.441351 
3765.048832 54.062763 
3766.977648 53.671893 
3768.906464 52.802329 
3770.835280 52.033725 
3772.764096 53.030072 
3774.692912 54.050955 
3776.621728 54.054232 
3778.550544 53.071411 
3780.479360 53.061025 
3782.408176 53.071531 
3784.336992 52.442331 
3786.265808 52.362036 
3788.194624 52.760271 
3790.123440 53.574152 
3792.052256 54.800296 
3793.981072 55.727424 
3795.909888 56.563216 
3797.838704 57.355663 
3799.767520 55.661614 
3801.696336 54.195263 
3803.625152 54.458862 
3805.553968 52.704827 
3807.482784 51.946196 
3809.411600 53.676993 
3811.340416 55.684447 
3813.269232 56.661738 
3815.198048 56.460785 
3817.126864 56.949001 
3819.055680 55.134828 
3820.984496 52.411954 
3822.913312 53.047997 
3824.842128 53.414639 
3826.770944 53.773567 
3828.699760 54.724083 
3830.628576 55.511154 
3832.557392 56.706813 
3834.486208 57.294592 
3836.415024 55.706002 
3838.343840 53.449035 
3840.272656 52.380488 
3842.201472 51.776233 
3844.130288 52.419620 
3846.059104 54.846196 
3847.987920 58.065759 
3849.916736 59.450254 
3851.845552 54.376377 
3853.774368 50.203063 
3855.703184 51.746566 
3857.632000 53.571930 
3859.560816 54.713940 
3861.489632 54.590641 
3863.418448 54.148042 
3865.347264 54.992320 
3867.276080 54.942754 
3869.204896 53.368421 
3871.133712 52.622806 
3873.062528 51.832437 
3874.991344 52.800496 
3876.920160 53.986785 
3878.848976 53.676319 
3880.777792 53.251505 
3882.706608 53.273186 
3884.635424 52.332791 
3886.564240 52.989607 
3888.493056 53.456589 
3890.421872 52.186016 
3892.350688 52.375111 
3894.279504 54.282095 
3896.208320 55.879043 
3898.137136 56.170632 
3900.065952 54.977370 
3901.994768 52.895342 
3903.923584 51.060873 
3905.852400 51.164412 
3907.781216 51.865335 
3909.710032 52.557542 
3911.638848 53.375686 
3913.567664 53.897046 
3915.496480 53.318757 
3917.425296 52.792535 
3919.354112 52.880395 
3921.282928 52.904427 
3923.211744 52.736238 
3925.140560 52.726427 
3927.069376 52.842895 
3928.998192 52.697320 
3930.927008 52.498360 
3932.855824 52.321761 
3934.784640 52.148602 
3936.713456 52.552846 
3938.642272 52.679780 
3940.571088 52.409186 
3942.499904 52.268716 
3944.428720 52.330334 
3946.357536 52.299148 
3948.286352 52.226327 
3950.215168 52.111318 
3952.143984 52.031096 
3954.072800 52.011019 
3956.001616 51.987691 
3957.930432 51.916996 
3959.859248 51.829137 
3961.788064 51.460252 
3963.716880 51.650931 
3965.645696 51.818953 
3967.574512 51.808263 
3969.503328 51.791458 
3971.432144 51.732909 
3973.360960 51.581748 
3975.289776 51.529630 
3977.218592 51.616169 
3979.147408 51.625068 
3981.076224 51.545034 
3983.005040 51.558606 
3984.933856 51.645796 
3986.862672 51.682506 
3988.791488 51.604990 
3990.720304 51.558393 
3992.649120 51.547935 
3994.577936 51.496416 
3996.506752 51.520298 
3998.435568 51.540816 
4000.364384 51.521274 
