# Supplementary material for: Synergistic antibacterial action of AgNP-ampicillin conjugates: Evading β-lactamase degradation in ampicillin-resistant clinical isolates
Source: PLoS One. 2025 Sep 9;20(9):e0331669. doi: 10.1371/journal.pone.0331669 (PMC12419620; doi:10.1371/journal.pone.0331669)
Supplement: S1 File — S1 Figure. Standard calibration curve of pure ampicillin in distilled water at 216 nm. S1 Appendix. UV-visible Spectroscopy Data. S2 Appendix. FTIR Data. S3 Appendix. DLS and Zeta Potential Data. S4 Appendix. SEM Data. S5 Appendix. EDX Data. S6 Appendix. TGA Data. S7 Appendix. AgNP-ampicillin Synthesis Reaction. S8 Appendix. Microbiological Study Data. S9 Appendix. Molecular Docking Data. S10 Appendix. Cytotoxicity Assay Procedure. (ZIP) [file pone.0331669.s001.zip › Supporting Informations/S2_Appendix (FTIR Data)/AgNPs.txt]

##YUNITS=%T
399.264912 88.278140 
401.193728 88.315263 
403.122544 88.363716 
405.051360 88.426125 
406.980176 88.499150 
408.908992 88.579673 
410.837808 88.668518 
412.766624 88.760716 
414.695440 88.848522 
416.624256 88.932627 
418.553072 89.006430 
420.481888 89.069130 
422.410704 89.111753 
424.339520 89.124152 
426.268336 89.102955 
428.197152 89.050058 
430.125968 88.980653 
432.054784 88.900469 
433.983600 88.810242 
435.912416 88.718077 
437.841232 88.624071 
439.770048 88.525617 
441.698864 88.428884 
443.627680 88.335393 
445.556496 88.243039 
447.485312 88.151909 
449.414128 88.048731 
451.342944 87.929704 
453.271760 87.800905 
455.200576 87.672977 
457.129392 87.553376 
459.058208 87.437920 
460.987024 87.326886 
462.915840 87.222736 
464.844656 87.116339 
466.773472 87.012657 
468.702288 86.924849 
470.631104 86.851523 
472.559920 86.795025 
474.488736 86.754969 
476.417552 86.728591 
478.346368 86.717990 
480.275184 86.721699 
482.204000 86.740114 
484.132816 86.770638 
486.061632 86.813056 
487.990448 86.865203 
489.919264 86.925896 
491.848080 86.987981 
493.776896 87.056520 
495.705712 87.139023 
497.634528 87.230363 
499.563344 87.329657 
501.492160 87.434327 
503.420976 87.543053 
505.349792 87.652872 
507.278608 87.759085 
509.207424 87.864524 
511.136240 87.966534 
513.065056 88.066728 
514.993872 88.161205 
516.922688 88.250136 
518.851504 88.333455 
520.780320 88.414061 
522.709136 88.494376 
524.637952 88.569547 
526.566768 88.641740 
528.495584 88.714199 
530.424400 88.788462 
532.353216 88.862365 
534.282032 88.931854 
536.210848 89.000879 
538.139664 89.069156 
540.068480 89.138360 
541.997296 89.202843 
543.926112 89.264105 
545.854928 89.322290 
547.783744 89.374027 
549.712560 89.419375 
551.641376 89.455141 
553.570192 89.484340 
555.499008 89.508734 
557.427824 89.525713 
559.356640 89.535994 
561.285456 89.539507 
563.214272 89.542263 
565.143088 89.543080 
567.071904 89.542998 
569.000720 89.542048 
570.929536 89.539256 
572.858352 89.535524 
574.787168 89.527383 
576.715984 89.514987 
578.644800 89.497872 
580.573616 89.474957 
582.502432 89.446244 
584.431248 89.409610 
586.360064 89.370380 
588.288880 89.326874 
590.217696 89.282068 
592.146512 89.239168 
594.075328 89.200069 
596.004144 89.168460 
597.932960 89.143619 
599.861776 89.128572 
601.790592 89.124768 
603.719408 89.135231 
605.648224 89.160648 
607.577040 89.197403 
609.505856 89.245848 
611.434672 89.302335 
613.363488 89.365423 
615.292304 89.431085 
617.221120 89.498531 
619.149936 89.567053 
621.078752 89.631229 
623.007568 89.690245 
624.936384 89.740891 
626.865200 89.782644 
628.794016 89.814991 
630.722832 89.837645 
632.651648 89.837054 
634.580464 89.813355 
636.509280 89.780542 
638.438096 89.746428 
640.366912 89.711874 
642.295728 89.679814 
644.224544 89.651850 
646.153360 89.630296 
648.082176 89.614351 
650.010992 89.607343 
651.939808 89.611258 
653.868624 89.624558 
655.797440 89.646863 
657.726256 89.674473 
659.655072 89.699764 
661.583888 89.731971 
663.512704 89.779810 
665.441520 89.841139 
667.370336 89.906380 
669.299152 89.973164 
671.227968 90.037347 
673.156784 90.095089 
675.085600 90.138518 
677.014416 90.182741 
678.943232 90.237826 
680.872048 90.297929 
682.800864 90.360234 
684.729680 90.424957 
686.658496 90.493683 
688.587312 90.564890 
690.516128 90.638439 
692.444944 90.714194 
694.373760 90.788218 
696.302576 90.858253 
698.231392 90.921349 
700.160208 90.973960 
702.089024 91.018081 
704.017840 91.068923 
705.946656 91.125765 
707.875472 91.178702 
709.804288 91.227416 
711.733104 91.276247 
713.661920 91.325631 
715.590736 91.377080 
717.519552 91.431197 
719.448368 91.488300 
721.377184 91.548641 
723.306000 91.610581 
725.234816 91.675307 
727.163632 91.738786 
729.092448 91.801514 
731.021264 91.861774 
732.950080 91.920234 
734.878896 91.975537 
736.807712 92.025654 
738.736528 92.070001 
740.665344 92.106359 
742.594160 92.134866 
744.522976 92.156940 
746.451792 92.173618 
748.380608 92.188264 
750.309424 92.200198 
752.238240 92.213102 
754.167056 92.226969 
756.095872 92.243353 
758.024688 92.264261 
759.953504 92.289876 
761.882320 92.321178 
763.811136 92.357295 
765.739952 92.398366 
767.668768 92.444218 
769.597584 92.493409 
771.526400 92.548381 
773.455216 92.606841 
775.384032 92.669039 
777.312848 92.732588 
779.241664 92.796489 
781.170480 92.860363 
783.099296 92.922390 
785.028112 92.983188 
786.956928 93.041290 
788.885744 93.096463 
790.814560 93.149452 
792.743376 93.198815 
794.672192 93.246796 
796.601008 93.291626 
798.529824 93.335328 
800.458640 93.377814 
802.387456 93.419633 
804.316272 93.461980 
806.245088 93.504575 
808.173904 93.550067 
810.102720 93.598351 
812.031536 93.648088 
813.960352 93.698379 
815.889168 93.745548 
817.817984 93.790011 
819.746800 93.828642 
821.675616 93.861892 
823.604432 93.889166 
825.533248 93.910661 
827.462064 93.928638 
829.390880 93.943630 
831.319696 93.958870 
833.248512 93.977256 
835.177328 94.000984 
837.106144 94.032393 
839.034960 94.069022 
840.963776 94.112084 
842.892592 94.159420 
844.821408 94.210710 
846.750224 94.264371 
848.679040 94.317951 
850.607856 94.370353 
852.536672 94.416866 
854.465488 94.453854 
856.394304 94.478243 
858.323120 94.487059 
860.251936 94.481163 
862.180752 94.458738 
864.109568 94.422327 
866.038384 94.372278 
867.967200 94.311269 
869.896016 94.242689 
871.824832 94.168919 
873.753648 94.094847 
875.682464 94.023092 
877.611280 93.956052 
879.540096 93.894932 
881.468912 93.839004 
883.397728 93.791556 
885.326544 93.752136 
887.255360 93.723089 
889.184176 93.703879 
891.112992 93.693714 
893.041808 93.691946 
894.970624 93.695403 
896.899440 93.703017 
898.828256 93.712085 
900.757072 93.720343 
902.685888 93.726780 
904.614704 93.727733 
906.543520 93.722868 
908.472336 93.708773 
910.401152 93.685528 
912.329968 93.652157 
914.258784 93.608172 
916.187600 93.555015 
918.116416 93.492545 
920.045232 93.423172 
921.974048 93.348187 
923.902864 93.269263 
925.831680 93.190385 
927.760496 93.112682 
929.689312 93.040446 
931.618128 92.974142 
933.546944 92.915783 
935.475760 92.866287 
937.404576 92.825461 
939.333392 92.794581 
941.262208 92.772570 
943.191024 92.759540 
945.119840 92.754914 
947.048656 92.756790 
948.977472 92.765158 
950.906288 92.777050 
952.835104 92.792510 
954.763920 92.808768 
956.692736 92.824354 
958.621552 92.837936 
960.550368 92.847112 
962.479184 92.851280 
964.408000 92.848162 
966.336816 92.836888 
968.265632 92.816933 
970.194448 92.786357 
972.123264 92.746190 
974.052080 92.694875 
975.980896 92.634032 
977.909712 92.563913 
979.838528 92.485624 
981.767344 92.401273 
983.696160 92.311724 
985.624976 92.219748 
987.553792 92.126719 
989.482608 92.033999 
991.411424 91.943767 
993.340240 91.855946 
995.269056 91.772867 
997.197872 91.693824 
999.126688 91.619944 
1001.055504 91.551035 
1002.984320 91.486553 
1004.913136 91.426800 
1006.841952 91.369855 
1008.770768 91.314641 
1010.699584 91.259329 
1012.628400 91.201954 
1014.557216 91.142431 
1016.486032 91.078765 
1018.414848 91.012083 
1020.343664 90.941505 
1022.272480 90.867842 
1024.201296 90.791413 
1026.130112 90.712146 
1028.058928 90.631347 
1029.987744 90.548858 
1031.916560 90.465241 
1033.845376 90.380568 
1035.774192 90.293829 
1037.703008 90.206195 
1039.631824 90.116806 
1041.560640 90.027631 
1043.489456 89.939240 
1045.418272 89.853618 
1047.347088 89.772395 
1049.275904 89.696050 
1051.204720 89.625874 
1053.133536 89.561770 
1055.062352 89.503146 
1056.991168 89.449444 
1058.919984 89.398850 
1060.848800 89.351604 
1062.777616 89.306190 
1064.706432 89.263491 
1066.635248 89.223608 
1068.564064 89.187868 
1070.492880 89.157997 
1072.421696 89.135200 
1074.350512 89.120752 
1076.279328 89.115061 
1078.208144 89.117884 
1080.136960 89.129417 
1082.065776 89.148086 
1083.994592 89.173926 
1085.923408 89.205328 
1087.852224 89.241994 
1089.781040 89.282419 
1091.709856 89.325264 
1093.638672 89.368877 
1095.567488 89.411277 
1097.496304 89.450645 
1099.425120 89.485792 
1101.353936 89.515699 
1103.282752 89.541442 
1105.211568 89.563932 
1107.140384 89.586338 
1109.069200 89.610942 
1110.998016 89.641036 
1112.926832 89.679212 
1114.855648 89.727777 
1116.784464 89.787829 
1118.713280 89.859732 
1120.642096 89.942443 
1122.570912 90.034273 
1124.499728 90.131494 
1126.428544 90.230655 
1128.357360 90.327388 
1130.286176 90.418724 
1132.214992 90.501195 
1134.143808 90.572592 
1136.072624 90.631027 
1138.001440 90.675961 
1139.930256 90.706901 
1141.859072 90.725027 
1143.787888 90.732254 
1145.716704 90.732145 
1147.645520 90.727983 
1149.574336 90.723538 
1151.503152 90.721377 
1153.431968 90.724865 
1155.360784 90.736699 
1157.289600 90.759674 
1159.218416 90.795336 
1161.147232 90.845226 
1163.076048 90.908773 
1165.004864 90.984340 
1166.933680 91.068624 
1168.862496 91.158644 
1170.791312 91.250744 
1172.720128 91.341607 
1174.648944 91.427702 
1176.577760 91.506372 
1178.506576 91.574706 
1180.435392 91.631785 
1182.364208 91.676675 
1184.293024 91.710685 
1186.221840 91.734764 
1188.150656 91.750324 
1190.079472 91.758061 
1192.008288 91.759336 
1193.937104 91.756171 
1195.865920 91.750986 
1197.794736 91.745698 
1199.723552 91.742413 
1201.652368 91.741814 
1203.581184 91.745001 
1205.510000 91.751206 
1207.438816 91.760677 
1209.367632 91.772602 
1211.296448 91.786742 
1213.225264 91.802070 
1215.154080 91.817353 
1217.082896 91.832104 
1219.011712 91.846629 
1220.940528 91.861440 
1222.869344 91.878514 
1224.798160 91.897581 
1226.726976 91.919668 
1228.655792 91.944680 
1230.584608 91.972661 
1232.513424 92.002987 
1234.442240 92.035477 
1236.371056 92.069752 
1238.299872 92.105456 
1240.228688 92.142084 
1242.157504 92.177367 
1244.086320 92.207070 
1246.015136 92.228242 
1247.943952 92.237859 
1249.872768 92.235546 
1251.801584 92.219154 
1253.730400 92.188491 
1255.659216 92.145218 
1257.588032 92.091456 
1259.516848 92.031040 
1261.445664 91.967510 
1263.374480 91.905033 
1265.303296 91.848768 
1267.232112 91.801169 
1269.160928 91.765172 
1271.089744 91.742066 
1273.018560 91.733123 
1274.947376 91.737259 
1276.876192 91.750900 
1278.805008 91.770128 
1280.733824 91.791748 
1282.662640 91.812622 
1284.591456 91.827768 
1286.520272 91.833146 
1288.449088 91.826645 
1290.377904 91.808453 
1292.306720 91.780952 
1294.235536 91.744806 
1296.164352 91.704174 
1298.093168 91.664422 
1300.021984 91.627714 
1301.950800 91.594394 
1303.879616 91.564511 
1305.808432 91.541638 
1307.737248 91.528907 
1309.666064 91.527689 
1311.594880 91.538956 
1313.523696 91.561030 
1315.452512 91.591744 
1317.381328 91.628047 
1319.310144 91.664173 
1321.238960 91.696062 
1323.167776 91.723350 
1325.096592 91.743676 
1327.025408 91.751484 
1328.954224 91.743865 
1330.883040 91.723687 
1332.811856 91.695655 
1334.740672 91.662621 
1336.669488 91.628595 
1338.598304 91.591201 
1340.527120 91.549035 
1342.455936 91.502088 
1344.384752 91.450450 
1346.313568 91.395576 
1348.242384 91.341997 
1350.171200 91.293945 
1352.100016 91.241277 
1354.028832 91.177314 
1355.957648 91.106652 
1357.886464 91.027668 
1359.815280 90.933301 
1361.744096 90.820746 
1363.672912 90.690401 
1365.601728 90.541396 
1367.530544 90.384325 
1369.459360 90.220793 
1371.388176 90.057197 
1373.316992 89.912265 
1375.245808 89.793361 
1377.174624 89.703155 
1379.103440 89.641199 
1381.032256 89.607051 
1382.961072 89.598918 
1384.889888 89.607679 
1386.818704 89.633807 
1388.747520 89.677984 
1390.676336 89.737098 
1392.605152 89.812688 
1394.533968 89.887773 
1396.462784 89.954302 
1398.391600 90.023758 
1400.320416 90.081819 
1402.249232 90.111660 
1404.178048 90.118661 
1406.106864 90.116526 
1408.035680 90.103434 
1409.964496 90.084687 
1411.893312 90.055747 
1413.822128 90.021823 
1415.750944 89.999308 
1417.679760 89.992364 
1419.608576 90.008149 
1421.537392 90.001320 
1423.466208 89.966874 
1425.395024 89.935407 
1427.323840 89.919003 
1429.252656 89.923665 
1431.181472 89.957669 
1433.110288 90.047394 
1435.039104 90.198454 
1436.967920 90.369658 
1438.896736 90.542221 
1440.825552 90.721931 
1442.754368 90.910446 
1444.683184 91.104601 
1446.612000 91.291453 
1448.540816 91.441598 
1450.469632 91.561572 
1452.398448 91.670714 
1454.327264 91.754725 
1456.256080 91.794058 
1458.184896 91.826200 
1460.113712 91.865882 
1462.042528 91.870990 
1463.971344 91.793749 
1465.900160 91.704290 
1467.828976 91.665839 
1469.757792 91.675823 
1471.686608 91.678785 
1473.615424 91.681009 
1475.544240 91.733606 
1477.473056 91.818947 
1479.401872 91.910497 
1481.330688 92.004934 
1483.259504 92.121307 
1485.188320 92.276656 
1487.117136 92.417471 
1489.045952 92.525106 
1490.974768 92.621424 
1492.903584 92.754982 
1494.832400 92.926279 
1496.761216 93.079355 
1498.690032 93.152379 
1500.618848 93.231460 
1502.547664 93.341662 
1504.476480 93.401129 
1506.405296 93.396110 
1508.334112 93.365160 
1510.262928 93.314287 
1512.191744 93.234427 
1514.120560 93.093125 
1516.049376 92.954087 
1517.978192 92.852880 
1519.907008 92.767584 
1521.835824 92.698692 
1523.764640 92.560806 
1525.693456 92.367909 
1527.622272 92.207110 
1529.551088 92.051333 
1531.479904 91.893185 
1533.408720 91.749527 
1535.337536 91.627610 
1537.266352 91.538445 
1539.195168 91.465760 
1541.123984 91.365921 
1543.052800 91.312580 
1544.981616 91.291948 
1546.910432 91.218084 
1548.839248 91.086599 
1550.768064 90.880197 
1552.696880 90.677450 
1554.625696 90.522369 
1556.554512 90.376442 
1558.483328 90.240563 
1560.412144 90.086141 
1562.340960 89.897763 
1564.269776 89.685885 
1566.198592 89.395216 
1568.127408 89.083452 
1570.056224 88.824856 
1571.985040 88.569709 
1573.913856 88.296384 
1575.842672 88.043672 
1577.771488 87.833822 
1579.700304 87.666051 
1581.629120 87.495848 
1583.557936 87.284006 
1585.486752 87.075186 
1587.415568 86.865545 
1589.344384 86.619590 
1591.273200 86.351163 
1593.202016 86.073210 
1595.130832 85.870681 
1597.059648 85.729111 
1598.988464 85.593833 
1600.917280 85.437706 
1602.846096 85.271626 
1604.774912 85.129218 
1606.703728 85.019016 
1608.632544 84.911202 
1610.561360 84.809930 
1612.490176 84.729850 
1614.418992 84.672210 
1616.347808 84.626824 
1618.276624 84.546120 
1620.205440 84.462797 
1622.134256 84.423260 
1624.063072 84.436771 
1625.991888 84.494754 
1627.920704 84.570123 
1629.849520 84.689376 
1631.778336 84.883313 
1633.707152 85.132946 
1635.635968 85.403788 
1637.564784 85.690776 
1639.493600 85.965814 
1641.422416 86.223049 
1643.351232 86.443330 
1645.280048 86.627201 
1647.208864 86.847803 
1649.137680 87.049080 
1651.066496 87.227952 
1652.995312 87.397563 
1654.924128 87.549727 
1656.852944 87.735386 
1658.781760 87.945610 
1660.710576 88.112188 
1662.639392 88.321663 
1664.568208 88.577449 
1666.497024 88.819793 
1668.425840 89.074946 
1670.354656 89.361378 
1672.283472 89.706391 
1674.212288 90.064242 
1676.141104 90.362097 
1678.069920 90.644817 
1679.998736 90.916249 
1681.927552 91.131267 
1683.856368 91.306187 
1685.785184 91.441120 
1687.714000 91.522687 
1689.642816 91.613991 
1691.571632 91.643943 
1693.500448 91.663027 
1695.429264 91.713669 
1697.358080 91.745292 
1699.286896 91.752356 
1701.215712 91.727639 
1703.144528 91.662989 
1705.073344 91.579123 
1707.002160 91.460788 
1708.930976 91.316399 
1710.859792 91.221816 
1712.788608 91.169193 
1714.717424 91.129581 
1716.646240 91.103322 
1718.575056 91.115727 
1720.503872 91.197011 
1722.432688 91.282750 
1724.361504 91.336424 
1726.290320 91.369622 
1728.219136 91.418577 
1730.147952 91.475618 
1732.076768 91.533292 
1734.005584 91.589265 
1735.934400 91.651758 
1737.863216 91.700864 
1739.792032 91.688013 
1741.720848 91.656525 
1743.649664 91.643395 
1745.578480 91.637105 
1747.507296 91.610548 
1749.436112 91.571236 
1751.364928 91.546096 
1753.293744 91.564159 
1755.222560 91.611340 
1757.151376 91.662712 
1759.080192 91.711947 
1761.009008 91.766883 
1762.937824 91.803927 
1764.866640 91.808926 
1766.795456 91.797960 
1768.724272 91.792138 
1770.653088 91.820804 
1772.581904 91.859510 
1774.510720 91.883916 
1776.439536 91.902066 
1778.368352 91.907184 
1780.297168 91.906812 
1782.225984 91.892483 
1784.154800 91.884035 
1786.083616 91.888217 
1788.012432 91.901948 
1789.941248 91.905882 
1791.870064 91.895691 
1793.798880 91.880601 
1795.727696 91.854608 
1797.656512 91.822758 
1799.585328 91.785515 
1801.514144 91.731591 
1803.442960 91.674638 
1805.371776 91.625889 
1807.300592 91.584959 
1809.229408 91.554281 
1811.158224 91.541587 
1813.087040 91.541759 
1815.015856 91.550006 
1816.944672 91.568155 
1818.873488 91.596777 
1820.802304 91.633180 
1822.731120 91.669090 
1824.659936 91.698341 
1826.588752 91.734090 
1828.517568 91.774539 
1830.446384 91.805395 
1832.375200 91.811322 
1834.304016 91.785886 
1836.232832 91.738307 
1838.161648 91.688791 
1840.090464 91.647827 
1842.019280 91.613510 
1843.948096 91.584225 
1845.876912 91.564746 
1847.805728 91.555135 
1849.734544 91.541769 
1851.663360 91.524879 
1853.592176 91.513606 
1855.520992 91.504494 
1857.449808 91.488968 
1859.378624 91.464437 
1861.307440 91.436305 
1863.236256 91.406385 
1865.165072 91.384494 
1867.093888 91.372527 
1869.022704 91.362368 
1870.951520 91.348750 
1872.880336 91.325815 
1874.809152 91.287578 
1876.737968 91.234871 
1878.666784 91.189156 
1880.595600 91.157798 
1882.524416 91.134960 
1884.453232 91.120521 
1886.382048 91.113102 
1888.310864 91.111021 
1890.239680 91.114435 
1892.168496 91.123078 
1894.097312 91.135137 
1896.026128 91.146997 
1897.954944 91.154595 
1899.883760 91.152817 
1901.812576 91.145189 
1903.741392 91.139313 
1905.670208 91.136132 
1907.599024 91.130311 
1909.527840 91.116414 
1911.456656 91.096719 
1913.385472 91.071176 
1915.314288 91.039475 
1917.243104 91.003519 
1919.171920 90.964671 
1921.100736 90.924491 
1923.029552 90.880775 
1924.958368 90.836994 
1926.887184 90.796126 
1928.816000 90.759131 
1930.744816 90.726035 
1932.673632 90.696641 
1934.602448 90.672703 
1936.531264 90.653380 
1938.460080 90.638295 
1940.388896 90.626205 
1942.317712 90.617295 
1944.246528 90.611392 
1946.175344 90.605959 
1948.104160 90.597869 
1950.032976 90.586026 
1951.961792 90.573242 
1953.890608 90.560458 
1955.819424 90.546848 
1957.748240 90.532613 
1959.677056 90.518849 
1961.605872 90.505485 
1963.534688 90.492291 
1965.463504 90.479245 
1967.392320 90.466315 
1969.321136 90.453091 
1971.249952 90.438248 
1973.178768 90.419940 
1975.107584 90.398262 
1977.036400 90.376095 
1978.965216 90.353565 
1980.894032 90.328774 
1982.822848 90.300427 
1984.751664 90.270888 
1986.680480 90.241083 
1988.609296 90.211724 
1990.538112 90.183629 
1992.466928 90.156968 
1994.395744 90.131198 
1996.324560 90.106479 
1998.253376 90.082732 
2000.182192 90.060492 
2002.111008 90.041143 
2004.039824 90.024670 
2005.968640 90.009055 
2007.897456 89.992107 
2009.826272 89.975134 
2011.755088 89.960461 
2013.683904 89.947588 
2015.612720 89.935362 
2017.541536 89.922922 
2019.470352 89.908983 
2021.399168 89.892018 
2023.327984 89.870846 
2025.256800 89.846756 
2027.185616 89.822572 
2029.114432 89.796858 
2031.043248 89.768114 
2032.972064 89.736957 
2034.900880 89.704956 
2036.829696 89.673094 
2038.758512 89.641119 
2040.687328 89.609152 
2042.616144 89.577117 
2044.544960 89.544973 
2046.473776 89.511792 
2048.402592 89.477079 
2050.331408 89.442266 
2052.260224 89.410542 
2054.189040 89.382209 
2056.117856 89.354772 
2058.046672 89.329197 
2059.975488 89.307069 
2061.904304 89.288256 
2063.833120 89.272490 
2065.761936 89.259285 
2067.690752 89.248024 
2069.619568 89.237879 
2071.548384 89.227697 
2073.477200 89.217910 
2075.406016 89.209893 
2077.334832 89.203754 
2079.263648 89.198093 
2081.192464 89.191422 
2083.121280 89.183675 
2085.050096 89.174659 
2086.978912 89.164078 
2088.907728 89.151709 
2090.836544 89.137392 
2092.765360 89.120634 
2094.694176 89.100969 
2096.622992 89.078155 
2098.551808 89.052937 
2100.480624 89.027235 
2102.409440 89.001412 
2104.338256 88.975042 
2106.267072 88.948639 
2108.195888 88.922991 
2110.124704 88.898563 
2112.053520 88.875398 
2113.982336 88.853773 
2115.911152 88.833824 
2117.839968 88.815909 
2119.768784 88.800059 
2121.697600 88.786360 
2123.626416 88.775068 
2125.555232 88.766385 
2127.484048 88.759514 
2129.412864 88.753871 
2131.341680 88.749339 
2133.270496 88.745723 
2135.199312 88.742716 
2137.128128 88.739926 
2139.056944 88.736836 
2140.985760 88.732821 
2142.914576 88.727266 
2144.843392 88.719877 
2146.772208 88.710587 
2148.701024 88.699459 
2150.629840 88.686611 
2152.558656 88.671868 
2154.487472 88.655114 
2156.416288 88.636639 
2158.345104 88.616602 
2160.273920 88.595509 
2162.202736 88.573844 
2164.131552 88.552085 
2166.060368 88.530399 
2167.989184 88.508907 
2169.918000 88.487787 
2171.846816 88.467546 
2173.775632 88.448515 
2175.704448 88.430958 
2177.633264 88.415100 
2179.562080 88.401072 
2181.490896 88.388753 
2183.419712 88.377807 
2185.348528 88.367921 
2187.277344 88.358977 
2189.206160 88.350968 
2191.134976 88.343913 
2193.063792 88.337728 
2194.992608 88.332109 
2196.921424 88.326533 
2198.850240 88.320402 
2200.779056 88.313228 
2202.707872 88.304964 
2204.636688 88.295843 
2206.565504 88.286084 
2208.494320 88.275680 
2210.423136 88.264389 
2212.351952 88.251787 
2214.280768 88.237499 
2216.209584 88.221418 
2218.138400 88.203762 
2220.067216 88.184974 
2221.996032 88.165589 
2223.924848 88.145716 
2225.853664 88.125512 
2227.782480 88.105360 
2229.711296 88.085608 
2231.640112 88.066363 
2233.568928 88.047375 
2235.497744 88.028149 
2237.426560 88.008099 
2239.355376 87.986916 
2241.284192 87.964788 
2243.213008 87.942370 
2245.141824 87.920534 
2247.070640 87.899970 
2248.999456 87.880563 
2250.928272 87.861797 
2252.857088 87.843249 
2254.785904 87.824730 
2256.714720 87.806263 
2258.643536 87.788104 
2260.572352 87.770603 
2262.501168 87.754164 
2264.429984 87.739106 
2266.358800 87.725595 
2268.287616 87.714103 
2270.216432 87.704946 
2272.145248 87.697824 
2274.074064 87.691945 
2276.002880 87.686434 
2277.931696 87.681372 
2279.860512 87.677490 
2281.789328 87.675885 
2283.718144 87.677641 
2285.646960 87.683849 
2287.575776 87.695464 
2289.504592 87.713064 
2291.433408 87.736811 
2293.362224 87.766933 
2295.291040 87.803725 
2297.219856 87.847415 
2299.148672 87.899231 
2301.077488 87.960070 
2303.006304 88.030373 
2304.935120 88.108517 
2306.863936 88.190345 
2308.792752 88.270119 
2310.721568 88.347918 
2312.650384 88.434740 
2314.579200 88.528771 
2316.508016 88.608341 
2318.436832 88.655663 
2320.365648 88.663002 
2322.294464 88.630287 
2324.223280 88.563930 
2326.152096 88.474023 
2328.080912 88.370662 
2330.009728 88.264910 
2331.938544 88.167077 
2333.867360 88.087273 
2335.796176 88.036716 
2337.724992 88.029661 
2339.653808 88.074587 
2341.582624 88.154991 
2343.511440 88.242965 
2345.440256 88.322803 
2347.369072 88.383139 
2349.297888 88.414356 
2351.226704 88.410103 
2353.155520 88.367189 
2355.084336 88.279811 
2357.013152 88.128982 
2358.941968 87.901020 
2360.870784 87.605978 
2362.799600 87.263518 
2364.728416 86.895664 
2366.657232 86.526773 
2368.586048 86.178824 
2370.514864 85.871613 
2372.443680 85.624418 
2374.372496 85.452723 
2376.301312 85.367451 
2378.230128 85.372475 
2380.158944 85.460778 
2382.087760 85.609031 
2384.016576 85.782487 
2385.945392 85.961698 
2387.874208 86.143039 
2389.803024 86.318277 
2391.731840 86.477238 
2393.660656 86.612014 
2395.589472 86.715628 
2397.518288 86.787161 
2399.447104 86.830173 
2401.375920 86.848294 
2403.304736 86.845396 
2405.233552 86.825553 
2407.162368 86.793594 
2409.091184 86.755793 
2411.020000 86.717223 
2412.948816 86.682741 
2414.877632 86.655284 
2416.806448 86.635126 
2418.735264 86.620139 
2420.664080 86.606926 
2422.592896 86.592687 
2424.521712 86.576686 
2426.450528 86.559300 
2428.379344 86.540948 
2430.308160 86.522798 
2432.236976 86.506157 
2434.165792 86.492162 
2436.094608 86.481494 
2438.023424 86.472796 
2439.952240 86.465385 
2441.881056 86.458065 
2443.809872 86.449954 
2445.738688 86.440979 
2447.667504 86.431606 
2449.596320 86.422892 
2451.525136 86.415718 
2453.453952 86.410430 
2455.382768 86.406556 
2457.311584 86.402961 
2459.240400 86.398289 
2461.169216 86.391361 
2463.098032 86.381749 
2465.026848 86.369958 
2466.955664 86.357018 
2468.884480 86.344181 
2470.813296 86.332186 
2472.742112 86.321132 
2474.670928 86.310264 
2476.599744 86.298456 
2478.528560 86.284788 
2480.457376 86.268929 
2482.386192 86.251450 
2484.315008 86.233618 
2486.243824 86.216932 
2488.172640 86.202521 
2490.101456 86.190621 
2492.030272 86.180744 
2493.959088 86.171653 
2495.887904 86.162154 
2497.816720 86.151499 
2499.745536 86.139738 
2501.674352 86.127726 
2503.603168 86.116605 
2505.531984 86.107472 
2507.460800 86.100743 
2509.389616 86.095924 
2511.318432 86.091913 
2513.247248 86.087180 
2515.176064 86.080631 
2517.104880 86.071829 
2519.033696 86.061314 
2520.962512 86.050284 
2522.891328 86.039933 
2524.820144 86.031096 
2526.748960 86.023734 
2528.677776 86.016935 
2530.606592 86.009297 
2532.535408 85.999486 
2534.464224 85.987001 
2536.393040 85.972183 
2538.321856 85.956256 
2540.250672 85.940724 
2542.179488 85.926854 
2544.108304 85.915193 
2546.037120 85.905304 
2547.965936 85.896171 
2549.894752 85.886508 
2551.823568 85.875477 
2553.752384 85.863043 
2555.681200 85.849789 
2557.610016 85.836971 
2559.538832 85.825751 
2561.467648 85.816848 
2563.396464 85.810085 
2565.325280 85.804429 
2567.254096 85.798565 
2569.182912 85.791228 
2571.111728 85.781814 
2573.040544 85.770592 
2574.969360 85.758560 
2576.898176 85.747067 
2578.826992 85.737057 
2580.755808 85.728832 
2582.684624 85.721739 
2584.613440 85.714611 
2586.542256 85.706177 
2588.471072 85.695514 
2590.399888 85.682559 
2592.328704 85.667941 
2594.257520 85.652889 
2596.186336 85.638583 
2598.115152 85.625556 
2600.043968 85.613805 
2601.972784 85.602529 
2603.901600 85.590672 
2605.830416 85.577300 
2607.759232 85.562000 
2609.688048 85.545199 
2611.616864 85.527936 
2613.545680 85.511564 
2615.474496 85.497170 
2617.403312 85.485146 
2619.332128 85.475128 
2621.260944 85.466088 
2623.189760 85.456880 
2625.118576 85.446593 
2627.047392 85.435092 
2628.976208 85.422838 
2630.905024 85.410740 
2632.833840 85.399805 
2634.762656 85.390494 
2636.691472 85.382679 
2638.620288 85.375526 
2640.549104 85.367812 
2642.477920 85.358527 
2644.406736 85.347026 
2646.335552 85.333541 
2648.264368 85.318804 
2650.193184 85.303781 
2652.122000 85.289421 
2654.050816 85.276066 
2655.979632 85.263486 
2657.908448 85.250925 
2659.837264 85.237416 
2661.766080 85.222295 
2663.694896 85.205298 
2665.623712 85.186864 
2667.552528 85.167892 
2669.481344 85.149411 
2671.410160 85.132175 
2673.338976 85.116479 
2675.267792 85.101971 
2677.196608 85.087868 
2679.125424 85.073441 
2681.054240 85.058151 
2682.983056 85.042031 
2684.911872 85.025598 
2686.840688 85.009608 
2688.769504 84.994967 
2690.698320 84.981974 
2692.627136 84.970541 
2694.555952 84.960070 
2696.484768 84.949493 
2698.413584 84.938008 
2700.342400 84.925018 
2702.271216 84.910449 
2704.200032 84.894752 
2706.128848 84.878416 
2708.057664 84.862059 
2709.986480 84.845994 
2711.915296 84.830124 
2713.844112 84.814101 
2715.772928 84.797426 
2717.701744 84.779682 
2719.630560 84.760850 
2721.559376 84.741173 
2723.488192 84.721148 
2725.417008 84.701520 
2727.345824 84.682793 
2729.274640 84.665239 
2731.203456 84.648851 
2733.132272 84.633171 
2735.061088 84.617926 
2736.989904 84.602753 
2738.918720 84.587458 
2740.847536 84.572310 
2742.776352 84.557563 
2744.705168 84.543626 
2746.633984 84.530704 
2748.562800 84.518630 
2750.491616 84.507256 
2752.420432 84.496180 
2754.349248 84.485010 
2756.278064 84.473490 
2758.206880 84.461409 
2760.135696 84.448726 
2762.064512 84.435470 
2763.993328 84.421570 
2765.922144 84.407049 
2767.850960 84.391908 
2769.779776 84.375986 
2771.708592 84.359150 
2773.637408 84.341245 
2775.566224 84.322168 
2777.495040 84.302065 
2779.423856 84.280931 
2781.352672 84.258932 
2783.281488 84.236278 
2785.210304 84.212988 
2787.139120 84.189245 
2789.067936 84.165099 
2790.996752 84.140658 
2792.925568 84.116168 
2794.854384 84.091607 
2796.783200 84.067054 
2798.712016 84.042487 
2800.640832 84.017849 
2802.569648 83.993150 
2804.498464 83.968270 
2806.427280 83.943016 
2808.356096 83.917082 
2810.284912 83.889931 
2812.213728 83.861232 
2814.142544 83.831620 
2816.071360 83.802392 
2818.000176 83.774015 
2819.928992 83.744916 
2821.857808 83.711546 
2823.786624 83.669756 
2825.715440 83.615386 
2827.644256 83.545063 
2829.573072 83.456723 
2831.501888 83.349428 
2833.430704 83.223726 
2835.359520 83.081561 
2837.288336 82.926513 
2839.217152 82.764619 
2841.145968 82.603876 
2843.074784 82.452703 
2845.003600 82.317841 
2846.932416 82.203602 
2848.861232 82.112591 
2850.790048 82.046218 
2852.718864 82.005026 
2854.647680 81.989214 
2856.576496 81.998387 
2858.505312 82.030325 
2860.434128 82.080265 
2862.362944 82.141677 
2864.291760 82.207853 
2866.220576 82.273017 
2868.149392 82.332045 
2870.078208 82.380662 
2872.007024 82.415482 
2873.935840 82.433988 
2875.864656 82.435066 
2877.793472 82.419375 
2879.722288 82.390180 
2881.651104 82.353424 
2883.579920 82.315456 
2885.508736 82.279870 
2887.437552 82.245745 
2889.366368 82.208755 
2891.295184 82.162833 
2893.224000 82.101142 
2895.152816 82.017028 
2897.081632 81.905235 
2899.010448 81.762692 
2900.939264 81.589135 
2902.868080 81.387593 
2904.796896 81.164533 
2906.725712 80.929520 
2908.654528 80.694122 
2910.583344 80.469588 
2912.512160 80.265356 
2914.440976 80.088723 
2916.369792 79.945463 
2918.298608 79.840731 
2920.227424 79.779481 
2922.156240 79.766237 
2924.085056 79.803945 
2926.013872 79.891929 
2927.942688 80.024591 
2929.871504 80.191731 
2931.800320 80.380368 
2933.729136 80.576511 
2935.657952 80.766931 
2937.586768 80.940352 
2939.515584 81.088615 
2941.444400 81.207286 
2943.373216 81.295350 
2945.302032 81.355282 
2947.230848 81.392322 
2949.159664 81.412769 
2951.088480 81.422324 
2953.017296 81.424997 
2954.946112 81.423749 
2956.874928 81.421195 
2958.803744 81.420496 
2960.732560 81.425576 
2962.661376 81.440013 
2964.590192 81.465931 
2966.519008 81.503592 
2968.447824 81.551137 
2970.376640 81.605402 
2972.305456 81.662696 
2974.234272 81.718870 
2976.163088 81.770225 
2978.091904 81.814797 
2980.020720 81.852202 
2981.949536 81.883424 
2983.878352 81.910013 
2985.807168 81.933056 
2987.735984 81.953062 
2989.664800 81.969413 
2991.593616 81.980983 
2993.522432 81.986502 
2995.451248 81.985019 
2997.380064 81.978008 
2999.308880 81.968060 
3001.237696 81.957654 
3003.166512 81.948967 
3005.095328 81.942726 
3007.024144 81.937929 
3008.952960 81.932613 
3010.881776 81.924492 
3012.810592 81.911256 
3014.739408 81.891836 
3016.668224 81.866514 
3018.597040 81.836554 
3020.525856 81.803599 
3022.454672 81.770076 
3024.383488 81.739349 
3026.312304 81.712878 
3028.241120 81.689113 
3030.169936 81.665207 
3032.098752 81.638883 
3034.027568 81.609693 
3035.956384 81.577987 
3037.885200 81.545244 
3039.814016 81.514713 
3041.742832 81.488811 
3043.671648 81.467931 
3045.600464 81.451072 
3047.529280 81.436471 
3049.458096 81.422134 
3051.386912 81.405785 
3053.315728 81.385388 
3055.244544 81.359980 
3057.173360 81.331087 
3059.102176 81.301208 
3061.030992 81.272370 
3062.959808 81.245966 
3064.888624 81.222500 
3066.817440 81.201269 
3068.746256 81.179327 
3070.675072 81.153539 
3072.603888 81.123007 
3074.532704 81.089124 
3076.461520 81.054070 
3078.390336 81.019755 
3080.319152 80.988161 
3082.247968 80.960726 
3084.176784 80.937073 
3086.105600 80.914583 
3088.034416 80.890676 
3089.963232 80.863959 
3091.892048 80.833026 
3093.820864 80.797959 
3095.749680 80.760058 
3097.678496 80.721327 
3099.607312 80.685139 
3101.536128 80.654118 
3103.464944 80.628174 
3105.393760 80.604697 
3107.322576 80.579854 
3109.251392 80.551056 
3111.180208 80.516700 
3113.109024 80.476297 
3115.037840 80.431414 
3116.966656 80.384907 
3118.895472 80.339226 
3120.824288 80.296047 
3122.753104 80.255232 
3124.681920 80.215321 
3126.610736 80.174137 
3128.539552 80.128897 
3130.468368 80.077845 
3132.397184 80.020875 
3134.326000 79.959325 
3136.254816 79.896695 
3138.183632 79.835934 
3140.112448 79.778950 
3142.041264 79.726515 
3143.970080 79.677593 
3145.898896 79.629462 
3147.827712 79.578661 
3149.756528 79.522596 
3151.685344 79.460824 
3153.614160 79.394370 
3155.542976 79.325696 
3157.471792 79.258245 
3159.400608 79.194486 
3161.329424 79.134558 
3163.258240 79.077217 
3165.187056 79.020140 
3167.115872 78.960449 
3169.044688 78.895373 
3170.973504 78.823425 
3172.902320 78.744595 
3174.831136 78.660708 
3176.759952 78.575116 
3178.688768 78.490934 
3180.617584 78.409837 
3182.546400 78.330932 
3184.475216 78.251505 
3186.404032 78.169315 
3188.332848 78.082046 
3190.261664 77.988262 
3192.190480 77.888888 
3194.119296 77.786643 
3196.048112 77.684784 
3197.976928 77.586156 
3199.905744 77.492088 
3201.834560 77.402357 
3203.763376 77.315186 
3205.692192 77.227800 
3207.621008 77.137137 
3209.549824 77.040067 
3211.478640 76.936902 
3213.407456 76.831100 
3215.336272 76.725192 
3217.265088 76.621247 
3219.193904 76.521350 
3221.122720 76.426311 
3223.051536 76.334900 
3224.980352 76.243888 
3226.909168 76.149890 
3228.837984 76.051133 
3230.766800 75.947493 
3232.695616 75.840750 
3234.624432 75.733305 
3236.553248 75.627737 
3238.482064 75.526845 
3240.410880 75.431810 
3242.339696 75.341624 
3244.268512 75.254031 
3246.197328 75.165994 
3248.126144 75.075190 
3250.054960 74.981108 
3251.983776 74.884949 
3253.912592 74.790056 
3255.841408 74.699765 
3257.770224 74.615710 
3259.699040 74.538652 
3261.627856 74.467451 
3263.556672 74.399508 
3265.485488 74.331351 
3267.414304 74.260194 
3269.343120 74.184464 
3271.271936 74.103756 
3273.200752 74.018958 
3275.129568 73.932737 
3277.058384 73.847810 
3278.987200 73.765855 
3280.916016 73.686824 
3282.844832 73.608552 
3284.773648 73.527886 
3286.702464 73.441699 
3288.631280 73.347620 
3290.560096 73.245602 
3292.488912 73.137308 
3294.417728 73.025329 
3296.346544 72.911891 
3298.275360 72.798072 
3300.204176 72.683476 
3302.132992 72.566893 
3304.061808 72.445611 
3305.990624 72.317075 
3307.919440 72.179724 
3309.848256 72.033245 
3311.777072 71.878325 
3313.705888 71.716608 
3315.634704 71.550804 
3317.563520 71.384024 
3319.492336 71.217333 
3321.421152 71.049680 
3323.349968 70.878389 
3325.278784 70.700111 
3327.207600 70.512283 
3329.136416 70.314122 
3331.065232 70.106610 
3332.994048 69.892853 
3334.922864 69.676399 
3336.851680 69.459743 
3338.780496 69.243306 
3340.709312 69.026025 
3342.638128 68.806150 
3344.566944 68.581804 
3346.495760 68.350109 
3348.424576 68.108804 
3350.353392 67.857788 
3352.282208 67.599269 
3354.211024 67.336060 
3356.139840 67.070377 
3358.068656 66.804729 
3359.997472 66.541530 
3361.926288 66.280757 
3363.855104 66.021508 
3365.783920 65.762235 
3367.712736 65.502378 
3369.641552 65.243692 
3371.570368 64.989499 
3373.499184 64.743088 
3375.428000 64.507826 
3377.356816 64.286497 
3379.285632 64.080177 
3381.214448 63.886606 
3383.143264 63.701206 
3385.072080 63.519726 
3387.000896 63.340682 
3388.929712 63.163926 
3390.858528 62.990575 
3392.787344 62.821956 
3394.716160 62.659715 
3396.644976 62.505036 
3398.573792 62.358665 
3400.502608 62.220933 
3402.431424 62.090716 
3404.360240 61.964727 
3406.289056 61.840239 
3408.217872 61.714846 
3410.146688 61.586557 
3412.075504 61.456706 
3414.004320 61.332828 
3415.933136 61.220364 
3417.861952 61.120742 
3419.790768 61.033523 
3421.719584 60.956855 
3423.648400 60.887060 
3425.577216 60.821126 
3427.506032 60.759020 
3429.434848 60.703135 
3431.363664 60.654507 
3433.292480 60.614436 
3435.221296 60.584254 
3437.150112 60.565010 
3439.078928 60.558601 
3441.007744 60.567942 
3442.936560 60.590407 
3444.865376 60.619920 
3446.794192 60.652474 
3448.723008 60.688117 
3450.651824 60.726804 
3452.580640 60.769722 
3454.509456 60.823897 
3456.438272 60.896565 
3458.367088 60.985320 
3460.295904 61.085602 
3462.224720 61.194916 
3464.153536 61.309669 
3466.082352 61.422992 
3468.011168 61.531422 
3469.939984 61.637285 
3471.868800 61.741740 
3473.797616 61.844927 
3475.726432 61.952102 
3477.655248 62.067092 
3479.584064 62.191082 
3481.512880 62.325469 
3483.441696 62.467926 
3485.370512 62.609076 
3487.299328 62.741513 
3489.228144 62.865949 
3491.156960 62.984430 
3493.085776 63.096922 
3495.014592 63.212409 
3496.943408 63.341848 
3498.872224 63.483641 
3500.801040 63.631163 
3502.729856 63.786798 
3504.658672 63.951404 
3506.587488 64.116472 
3508.516304 64.271428 
3510.445120 64.416562 
3512.373936 64.555081 
3514.302752 64.688456 
3516.231568 64.820736 
3518.160384 64.960427 
3520.089200 65.114566 
3522.018016 65.286246 
3523.946832 65.471605 
3525.875648 65.663004 
3527.804464 65.852048 
3529.733280 66.023607 
3531.662096 66.174364 
3533.590912 66.310660 
3535.519728 66.455640 
3537.448544 66.628810 
3539.377360 66.832879 
3541.306176 67.060952 
3543.234992 67.309384 
3545.163808 67.582384 
3547.092624 67.875168 
3549.021440 68.163544 
3550.950256 68.424039 
3552.879072 68.654169 
3554.807888 68.853691 
3556.736704 69.022960 
3558.665520 69.172652 
3560.594336 69.325533 
3562.523152 69.502491 
3564.451968 69.696927 
3566.380784 69.901934 
3568.309600 70.117169 
3570.238416 70.330463 
3572.167232 70.528902 
3574.096048 70.717819 
3576.024864 70.902863 
3577.953680 71.095747 
3579.882496 71.306571 
3581.811312 71.531125 
3583.740128 71.759976 
3585.668944 71.999977 
3587.597760 72.273976 
3589.526576 72.578547 
3591.455392 72.873922 
3593.384208 73.129710 
3595.313024 73.374439 
3597.241840 73.628674 
3599.170656 73.903129 
3601.099472 74.217224 
3603.028288 74.580168 
3604.957104 74.981848 
3606.885920 75.398544 
3608.814736 75.811309 
3610.743552 76.189526 
3612.672368 76.493046 
3614.601184 76.710160 
3616.530000 76.860254 
3618.458816 76.946681 
3620.387632 76.982354 
3622.316448 77.030803 
3624.245264 77.121054 
3626.174080 77.261822 
3628.102896 77.475931 
3630.031712 77.764200 
3631.960528 78.081547 
3633.889344 78.369596 
3635.818160 78.611713 
3637.746976 78.806738 
3639.675792 78.910165 
3641.604608 78.961251 
3643.533424 79.039291 
3645.462240 79.155980 
3647.391056 79.303995 
3649.319872 79.483859 
3651.248688 79.667941 
3653.177504 79.809510 
3655.106320 79.905128 
3657.035136 79.988228 
3658.963952 80.075101 
3660.892768 80.153791 
3662.821584 80.246763 
3664.750400 80.371799 
3666.679216 80.493228 
3668.608032 80.629886 
3670.536848 80.797531 
3672.465664 80.950244 
3674.394480 81.017161 
3676.323296 80.943619 
3678.252112 80.728163 
3680.180928 80.393424 
3682.109744 80.015045 
3684.038560 79.716197 
3685.967376 79.530949 
3687.896192 79.418600 
3689.825008 79.366568 
3691.753824 79.374843 
3693.682640 79.429621 
3695.611456 79.512184 
3697.540272 79.601961 
3699.469088 79.658406 
3701.397904 79.664545 
3703.326720 79.667631 
3705.255536 79.717019 
3707.184352 79.796092 
3709.113168 79.893097 
3711.041984 80.059168 
3712.970800 80.263964 
3714.899616 80.440169 
3716.828432 80.590483 
3718.757248 80.769661 
3720.686064 81.012656 
3722.614880 81.304575 
3724.543696 81.628950 
3726.472512 81.977869 
3728.401328 82.346602 
3730.330144 82.718663 
3732.258960 83.053444 
3734.187776 83.304937 
3736.116592 83.452436 
3738.045408 83.493595 
3739.974224 83.381447 
3741.903040 83.112911 
3743.831856 82.771471 
3745.760672 82.434916 
3747.689488 82.088950 
3749.618304 81.687804 
3751.547120 81.245508 
3753.475936 80.814117 
3755.404752 80.394417 
3757.333568 79.995144 
3759.262384 79.658947 
3761.191200 79.396070 
3763.120016 79.176849 
3765.048832 78.970220 
3766.977648 78.786328 
3768.906464 78.664080 
3770.835280 78.602547 
3772.764096 78.587213 
3774.692912 78.610246 
3776.621728 78.673105 
3778.550544 78.790932 
3780.479360 78.956955 
3782.408176 79.129300 
3784.336992 79.294203 
3786.265808 79.462203 
3788.194624 79.644295 
3790.123440 79.817430 
3792.052256 79.972210 
3793.981072 80.134566 
3795.909888 80.304296 
3797.838704 80.451873 
3799.767520 80.573021 
3801.696336 80.658346 
3803.625152 80.686953 
3805.553968 80.655787 
3807.482784 80.567187 
3809.411600 80.453941 
3811.340416 80.352751 
3813.269232 80.291330 
3815.198048 80.297403 
3817.126864 80.318306 
3819.055680 80.327002 
3820.984496 80.356129 
3822.913312 80.407072 
3824.842128 80.463287 
3826.770944 80.483000 
3828.699760 80.455613 
3830.628576 80.420442 
3832.557392 80.387234 
3834.486208 80.355803 
3836.415024 80.353701 
3838.343840 80.380720 
3840.272656 80.408031 
3842.201472 80.401301 
3844.130288 80.314712 
3846.059104 80.185337 
3847.987920 80.080494 
3849.916736 80.001665 
3851.845552 79.950227 
3853.774368 79.908817 
3855.703184 79.857623 
3857.632000 79.783023 
3859.560816 79.666297 
3861.489632 79.551923 
3863.418448 79.471604 
3865.347264 79.387732 
3867.276080 79.271556 
3869.204896 79.118319 
3871.133712 78.960642 
3873.062528 78.848782 
3874.991344 78.793068 
3876.920160 78.781919 
3878.848976 78.818865 
3880.777792 78.868794 
3882.706608 78.891881 
3884.635424 78.891758 
3886.564240 78.893018 
3888.493056 78.927562 
3890.421872 78.966436 
3892.350688 78.956293 
3894.279504 78.902216 
3896.208320 78.822094 
3898.137136 78.738739 
3900.065952 78.669459 
3901.994768 78.606376 
3903.923584 78.533802 
3905.852400 78.441704 
3907.781216 78.327290 
3909.710032 78.206740 
3911.638848 78.101172 
3913.567664 78.024827 
3915.496480 77.983121 
3917.425296 77.968151 
3919.354112 77.970009 
3921.282928 77.979297 
3923.211744 77.979725 
3925.140560 77.975896 
3927.069376 77.976546 
3928.998192 77.962277 
3930.927008 77.909992 
3932.855824 77.822751 
3934.784640 77.724264 
3936.713456 77.635616 
3938.642272 77.570993 
3940.571088 77.530528 
3942.499904 77.501523 
3944.428720 77.474131 
3946.357536 77.437950 
3948.286352 77.388228 
3950.215168 77.334296 
3952.143984 77.286070 
3954.072800 77.242762 
3956.001616 77.202589 
3957.930432 77.165702 
3959.859248 77.132337 
3961.788064 77.101132 
3963.716880 77.070855 
3965.645696 77.045087 
3967.574512 77.026402 
3969.503328 77.014687 
3971.432144 77.007212 
3973.360960 76.996836 
3975.289776 76.984154 
3977.218592 76.973089 
3979.147408 76.960755 
3981.076224 76.945219 
3983.005040 76.928701 
3984.933856 76.912608 
3986.862672 76.896808 
3988.791488 76.881019 
3990.720304 76.865500 
3992.649120 76.851631 
3994.577936 76.840797 
3996.506752 76.833812 
3998.435568 76.830801 
4000.364384 76.828358 
