# Supplementary material for: Synergistic antibacterial action of AgNP-ampicillin conjugates: Evading β-lactamase degradation in ampicillin-resistant clinical isolates
Source: PLoS One. 2025 Sep 9;20(9):e0331669. doi: 10.1371/journal.pone.0331669 (PMC12419620; doi:10.1371/journal.pone.0331669)
Supplement: S1 File — S1 Figure. Standard calibration curve of pure ampicillin in distilled water at 216 nm. S1 Appendix. UV-visible Spectroscopy Data. S2 Appendix. FTIR Data. S3 Appendix. DLS and Zeta Potential Data. S4 Appendix. SEM Data. S5 Appendix. EDX Data. S6 Appendix. TGA Data. S7 Appendix. AgNP-ampicillin Synthesis Reaction. S8 Appendix. Microbiological Study Data. S9 Appendix. Molecular Docking Data. S10 Appendix. Cytotoxicity Assay Procedure. (ZIP) [file pone.0331669.s001.zip › Supporting Informations/S2_Appendix (FTIR Data)/Ampicillin.txt]

##YUNITS=%T
399.264912 88.181997 
401.193728 88.701813 
403.122544 89.340785 
405.051360 90.088855 
406.980176 90.912064 
408.908992 91.776635 
410.837808 92.651362 
412.766624 93.507700 
414.695440 94.306291 
416.624256 95.014327 
418.553072 95.587735 
420.481888 96.068701 
422.410704 96.465770 
424.339520 96.800003 
426.268336 97.079879 
428.197152 97.309121 
430.125968 97.499956 
432.054784 97.667733 
433.983600 97.814148 
435.912416 97.932148 
437.841232 97.994366 
439.770048 97.963840 
441.698864 97.798278 
443.627680 97.477640 
445.556496 96.986889 
447.485312 96.324922 
449.414128 95.489584 
451.342944 94.492919 
453.271760 93.349429 
455.200576 92.097551 
457.129392 90.786422 
459.058208 89.482595 
460.987024 88.256393 
462.915840 87.185281 
464.844656 86.325274 
466.773472 85.688170 
468.702288 85.261892 
470.631104 85.028536 
472.559920 84.954356 
474.488736 85.001723 
476.417552 85.131152 
478.346368 85.304082 
480.275184 85.479457 
482.204000 85.631805 
484.132816 85.747923 
486.061632 85.832590 
487.990448 85.901730 
489.919264 85.974170 
491.848080 86.061999 
493.776896 86.187033 
495.705712 86.373358 
497.634528 86.639443 
499.563344 86.984987 
501.492160 87.408582 
503.420976 87.909978 
505.349792 88.455808 
507.278608 88.991043 
509.207424 89.473221 
511.136240 89.873632 
513.065056 90.181764 
514.993872 90.398034 
516.922688 90.547690 
518.851504 90.671679 
520.780320 90.811454 
522.709136 90.998522 
524.637952 91.254694 
526.566768 91.591167 
528.495584 92.020293 
530.424400 92.550803 
532.353216 93.185708 
534.282032 93.913771 
536.210848 94.707587 
538.139664 95.514933 
540.068480 96.272665 
541.997296 96.932118 
543.926112 97.470789 
545.854928 97.875387 
547.783744 98.141591 
549.712560 98.275553 
551.641376 98.301749 
553.570192 98.244951 
555.499008 98.124869 
557.427824 97.957593 
559.356640 97.766118 
561.285456 97.570352 
563.214272 97.368958 
565.143088 97.136437 
567.071904 96.836716 
569.000720 96.431093 
570.929536 95.892086 
572.858352 95.208795 
574.787168 94.387679 
576.715984 93.442752 
578.644800 92.399016 
580.573616 91.291682 
582.502432 90.170823 
584.431248 89.092265 
586.360064 88.115259 
588.288880 87.287911 
590.217696 86.652458 
592.146512 86.251662 
594.075328 86.126789 
596.004144 86.293903 
597.932960 86.738745 
599.861776 87.431241 
601.790592 88.334854 
603.719408 89.398931 
605.648224 90.559144 
607.577040 91.745873 
609.505856 92.881928 
611.434672 93.881802 
613.363488 94.658187 
615.292304 95.132820 
617.221120 95.244211 
619.149936 94.952875 
621.078752 94.248597 
623.007568 93.146454 
624.936384 91.688105 
626.865200 89.944063 
628.794016 87.991688 
630.722832 85.916993 
632.651648 83.854993 
634.580464 81.926618 
636.509280 80.222919 
638.438096 78.794885 
640.366912 77.665945 
642.295728 76.843910 
644.224544 76.318990 
646.153360 76.067653 
648.082176 76.052996 
650.010992 76.221253 
651.939808 76.518506 
653.868624 76.926964 
655.797440 77.437701 
657.726256 78.012110 
659.655072 78.614077 
661.583888 79.228089 
663.512704 79.834897 
665.441520 80.427625 
667.370336 81.022905 
669.299152 81.606438 
671.227968 82.157733 
673.156784 82.673041 
675.085600 83.170510 
677.014416 83.633884 
678.943232 84.047502 
680.872048 84.399520 
682.800864 84.683097 
684.729680 84.903328 
686.658496 85.094192 
688.587312 85.314962 
690.516128 85.613000 
692.444944 86.029643 
694.373760 86.626368 
696.302576 87.435364 
698.231392 88.403736 
700.160208 89.428347 
702.089024 90.425981 
704.017840 91.326090 
705.946656 92.054674 
707.875472 92.559576 
709.804288 92.797433 
711.733104 92.713753 
713.661920 92.309834 
715.590736 91.622938 
717.519552 90.711324 
719.448368 89.640082 
721.377184 88.484432 
723.306000 87.336218 
725.234816 86.308954 
727.163632 85.518350 
729.092448 85.042345 
731.021264 84.896770 
732.950080 85.046711 
734.878896 85.444207 
736.807712 86.030958 
738.736528 86.721726 
740.665344 87.453648 
742.594160 88.202762 
744.522976 88.952990 
746.451792 89.685964 
748.380608 90.390908 
750.309424 91.057578 
752.238240 91.670727 
754.167056 92.217811 
756.095872 92.699852 
758.024688 93.120396 
759.953504 93.478493 
761.882320 93.778542 
763.811136 94.050140 
765.739952 94.335629 
767.668768 94.653097 
769.597584 94.973704 
771.526400 95.243881 
773.455216 95.434512 
775.384032 95.557276 
777.312848 95.625009 
779.241664 95.638391 
781.170480 95.608070 
783.099296 95.563930 
785.028112 95.527558 
786.956928 95.502989 
788.885744 95.489996 
790.814560 95.487349 
792.743376 95.485143 
794.672192 95.475375 
796.601008 95.468737 
798.529824 95.496336 
800.458640 95.581159 
802.387456 95.726232 
804.316272 95.931262 
806.245088 96.205087 
808.173904 96.549056 
810.102720 96.955157 
812.031536 97.412758 
813.960352 97.906796 
815.889168 98.415985 
817.817984 98.909007 
819.746800 99.335345 
821.675616 99.648386 
823.604432 99.825940 
825.533248 99.866013 
827.462064 99.775962 
829.390880 99.571183 
831.319696 99.272711 
833.248512 98.912271 
835.177328 98.532908 
837.106144 98.181271 
839.034960 97.888767 
840.963776 97.662231 
842.892592 97.482544 
844.821408 97.324874 
846.750224 97.168245 
848.679040 96.994656 
850.607856 96.796131 
852.536672 96.575946 
854.465488 96.329232 
856.394304 96.042451 
858.323120 95.709485 
860.251936 95.338042 
862.180752 94.944465 
864.109568 94.552978 
866.038384 94.192814 
867.967200 93.897497 
869.896016 93.697882 
871.824832 93.615383 
873.753648 93.658763 
875.682464 93.830309 
877.611280 94.126063 
879.540096 94.531786 
881.468912 95.017922 
883.397728 95.551532 
885.326544 96.103277 
887.255360 96.644883 
889.184176 97.141372 
891.112992 97.562297 
893.041808 97.889053 
894.970624 98.108769 
896.899440 98.211190 
898.828256 98.193720 
900.757072 98.061198 
902.685888 97.827449 
904.614704 97.514525 
906.543520 97.153837 
908.472336 96.778986 
910.401152 96.417615 
912.329968 96.085203 
914.258784 95.786180 
916.187600 95.517225 
918.116416 95.277788 
920.045232 95.074222 
921.974048 94.917897 
923.902864 94.817449 
925.831680 94.776215 
927.760496 94.790113 
929.689312 94.851868 
931.618128 94.950600 
933.546944 95.071015 
935.475760 95.193212 
937.404576 95.300708 
939.333392 95.383536 
941.262208 95.438969 
943.191024 95.468343 
945.119840 95.477212 
947.048656 95.471354 
948.977472 95.456027 
950.906288 95.433918 
952.835104 95.409443 
954.763920 95.392866 
956.692736 95.394647 
958.621552 95.414743 
960.550368 95.446012 
962.479184 95.477029 
964.408000 95.496537 
966.336816 95.493124 
968.265632 95.452976 
970.194448 95.361704 
972.123264 95.208136 
974.052080 94.982967 
975.980896 94.682571 
977.909712 94.309692 
979.838528 93.874772 
981.767344 93.393070 
983.696160 92.886581 
985.624976 92.384135 
987.553792 91.919676 
989.482608 91.522631 
991.411424 91.207460 
993.340240 90.966466 
995.269056 90.783108 
997.197872 90.641488 
999.126688 90.526243 
1001.055504 90.419806 
1002.984320 90.303005 
1004.913136 90.158155 
1006.841952 89.974046 
1008.770768 89.746855 
1010.699584 89.479504 
1012.628400 89.176916 
1014.557216 88.846581 
1016.486032 88.502663 
1018.414848 88.171640 
1020.343664 87.886628 
1022.272480 87.680936 
1024.201296 87.579400 
1026.130112 87.594678 
1028.058928 87.726071 
1029.987744 87.967375 
1031.916560 88.304047 
1033.845376 88.706964 
1035.774192 89.134753 
1037.703008 89.552295 
1039.631824 89.936457 
1041.560640 90.263953 
1043.489456 90.496173 
1045.418272 90.582920 
1047.347088 90.476396 
1049.275904 90.145347 
1051.204720 89.581489 
1053.133536 88.799645 
1055.062352 87.829338 
1056.991168 86.713569 
1058.919984 85.505649 
1060.848800 84.267291 
1062.777616 83.062330 
1064.706432 81.951925 
1066.635248 80.987271 
1068.564064 80.209503 
1070.492880 79.654050 
1072.421696 79.357945 
1074.350512 79.345326 
1076.279328 79.610273 
1078.208144 80.117002 
1080.136960 80.816756 
1082.065776 81.655611 
1083.994592 82.579795 
1085.923408 83.543771 
1087.852224 84.500148 
1089.781040 85.380539 
1091.709856 86.109605 
1093.638672 86.623524 
1095.567488 86.881616 
1097.496304 86.866664 
1099.425120 86.583802 
1101.353936 86.054237 
1103.282752 85.313955 
1105.211568 84.410591 
1107.140384 83.401471 
1109.069200 82.346435 
1110.998016 81.302859 
1112.926832 80.318577 
1114.855648 79.430125 
1116.784464 78.663879 
1118.713280 78.051695 
1120.642096 77.628769 
1122.570912 77.403773 
1124.499728 77.355597 
1126.428544 77.463554 
1128.357360 77.706328 
1130.286176 78.042224 
1132.214992 78.415224 
1134.143808 78.783816 
1136.072624 79.126134 
1138.001440 79.436369 
1139.930256 79.721211 
1141.859072 79.996094 
1143.787888 80.267880 
1145.716704 80.530435 
1147.645520 80.772646 
1149.574336 80.990295 
1151.503152 81.186776 
1153.431968 81.366629 
1155.360784 81.519222 
1157.289600 81.618702 
1159.218416 81.640970 
1161.147232 81.571910 
1163.076048 81.386553 
1165.004864 81.046286 
1166.933680 80.534806 
1168.862496 79.878830 
1170.791312 79.129070 
1172.720128 78.347550 
1174.648944 77.603887 
1176.577760 76.972510 
1178.506576 76.520305 
1180.435392 76.297995 
1182.364208 76.327345 
1184.293024 76.591375 
1186.221840 77.030498 
1188.150656 77.563807 
1190.079472 78.115067 
1192.008288 78.624817 
1193.937104 79.045894 
1195.865920 79.338674 
1197.794736 79.467230 
1199.723552 79.407733 
1201.652368 79.154520 
1203.581184 78.719449 
1205.510000 78.130207 
1207.438816 77.435652 
1209.367632 76.706740 
1211.296448 76.030249 
1213.225264 75.484639 
1215.154080 75.118643 
1217.082896 74.951716 
1219.011712 74.989218 
1220.940528 75.219816 
1222.869344 75.608382 
1224.798160 76.092518 
1226.726976 76.597170 
1228.655792 77.053388 
1230.584608 77.413120 
1232.513424 77.649999 
1234.442240 77.753380 
1236.371056 77.721580 
1238.299872 77.564011 
1240.228688 77.299091 
1242.157504 76.949011 
1244.086320 76.535938 
1246.015136 76.086281 
1247.943952 75.630530 
1249.872768 75.205652 
1251.801584 74.852436 
1253.730400 74.598590 
1255.659216 74.436558 
1257.588032 74.330653 
1259.516848 74.247952 
1261.445664 74.177924 
1263.374480 74.120957 
1265.303296 74.073932 
1267.232112 74.027953 
1269.160928 73.977332 
1271.089744 73.915148 
1273.018560 73.817476 
1274.947376 73.639865 
1276.876192 73.331851 
1278.805008 72.845674 
1280.733824 72.140831 
1282.662640 71.183883 
1284.591456 69.950072 
1286.520272 68.427397 
1288.449088 66.619641 
1290.377904 64.550697 
1292.306720 62.273112 
1294.235536 59.867617 
1296.164352 57.430705 
1298.093168 55.062024 
1300.021984 52.862080 
1301.950800 50.941295 
1303.879616 49.422954 
1305.808432 48.412179 
1307.737248 47.982270 
1309.666064 48.181852 
1311.594880 49.037406 
1313.523696 50.529851 
1315.452512 52.583397 
1317.381328 55.087085 
1319.310144 57.917773 
1321.238960 60.939566 
1323.167776 64.006313 
1325.096592 66.999389 
1327.025408 69.841589 
1328.954224 72.449726 
1330.883040 74.731088 
1332.811856 76.608789 
1334.740672 78.028308 
1336.669488 78.976924 
1338.598304 79.488948 
1340.527120 79.607689 
1342.455936 79.394432 
1344.384752 78.922083 
1346.313568 78.243375 
1348.242384 77.354636 
1350.171200 76.252422 
1352.100016 74.972404 
1354.028832 73.565389 
1355.957648 72.068996 
1357.886464 70.517976 
1359.815280 68.953336 
1361.744096 67.404181 
1363.672912 65.856937 
1365.601728 64.291926 
1367.530544 62.729626 
1369.459360 61.199256 
1371.388176 59.711348 
1373.316992 58.294915 
1375.245808 56.999144 
1377.174624 55.887678 
1379.103440 55.013814 
1381.032256 54.410854 
1382.961072 54.112820 
1384.889888 54.167168 
1386.818704 54.611173 
1388.747520 55.442833 
1390.676336 56.623801 
1392.605152 58.141057 
1394.533968 59.987190 
1396.462784 62.123012 
1398.391600 64.486466 
1400.320416 67.004389 
1402.249232 69.591208 
1404.178048 72.128956 
1406.106864 74.490529 
1408.035680 76.590065 
1409.964496 78.384464 
1411.893312 79.855770 
1413.822128 80.993023 
1415.750944 81.811765 
1417.679760 82.321053 
1419.608576 82.513470 
1421.537392 82.410178 
1423.466208 82.045743 
1425.395024 81.463693 
1427.323840 80.719787 
1429.252656 79.875168 
1431.181472 78.952602 
1433.110288 77.946558 
1435.039104 76.872209 
1436.967920 75.754242 
1438.896736 74.613315 
1440.825552 73.483881 
1442.754368 72.390365 
1444.683184 71.366440 
1446.612000 70.437862 
1448.540816 69.610248 
1450.469632 68.880299 
1452.398448 68.243643 
1454.327264 67.732398 
1456.256080 67.356178 
1458.184896 67.086857 
1460.113712 66.883459 
1462.042528 66.713191 
1463.971344 66.560463 
1465.900160 66.342151 
1467.828976 65.948371 
1469.757792 65.358511 
1471.686608 64.582571 
1473.615424 63.610390 
1475.544240 62.446414 
1477.473056 61.109329 
1479.401872 59.638202 
1481.330688 58.063984 
1483.259504 56.406642 
1485.188320 54.722233 
1487.117136 53.089760 
1489.045952 51.585719 
1490.974768 50.247656 
1492.903584 49.111686 
1494.832400 48.208692 
1496.761216 47.563598 
1498.690032 47.127164 
1500.618848 46.802996 
1502.547664 46.535592 
1504.476480 46.321602 
1506.405296 46.134541 
1508.334112 45.940246 
1510.262928 45.718395 
1512.191744 45.505448 
1514.120560 45.340594 
1516.049376 45.239270 
1517.978192 45.237264 
1519.907008 45.337360 
1521.835824 45.614976 
1523.764640 46.167024 
1525.693456 47.043224 
1527.622272 48.302261 
1529.551088 49.949527 
1531.479904 51.960932 
1533.408720 54.290053 
1535.337536 56.860949 
1537.266352 59.569441 
1539.195168 62.330332 
1541.123984 65.040290 
1543.052800 67.590842 
1544.981616 69.896322 
1546.910432 71.908731 
1548.839248 73.550595 
1550.768064 74.749825 
1552.696880 75.452067 
1554.625696 75.619423 
1556.554512 75.337862 
1558.483328 74.660654 
1560.412144 73.624534 
1562.340960 72.289008 
1564.269776 70.773690 
1566.198592 69.175122 
1568.127408 67.557655 
1570.056224 65.962779 
1571.985040 64.432453 
1573.913856 63.051162 
1575.842672 61.880151 
1577.771488 60.919573 
1579.700304 60.205282 
1581.629120 59.791620 
1583.557936 59.666542 
1585.486752 59.794647 
1587.415568 60.148386 
1589.344384 60.691239 
1591.273200 61.388796 
1593.202016 62.208255 
1595.130832 63.116893 
1597.059648 64.057511 
1598.988464 65.063927 
1600.917280 66.086387 
1602.846096 67.072878 
1604.774912 68.008454 
1606.703728 68.861535 
1608.632544 69.597563 
1610.561360 70.213194 
1612.490176 70.662241 
1614.418992 70.917532 
1616.347808 70.996547 
1618.276624 70.876455 
1620.205440 70.544662 
1622.134256 70.033360 
1624.063072 69.338850 
1625.991888 68.488404 
1627.920704 67.528949 
1629.849520 66.487104 
1631.778336 65.386327 
1633.707152 64.341883 
1635.635968 63.411354 
1637.564784 62.625010 
1639.493600 62.033016 
1641.422416 61.702147 
1643.351232 61.662581 
1645.280048 61.892549 
1647.208864 62.379383 
1649.137680 63.108392 
1651.066496 64.087828 
1652.995312 65.331091 
1654.924128 66.797114 
1656.852944 68.442410 
1658.781760 70.231353 
1660.710576 72.058844 
1662.639392 73.787353 
1664.568208 75.257930 
1666.497024 76.320858 
1668.425840 76.903213 
1670.354656 76.910038 
1672.283472 76.298995 
1674.212288 75.111793 
1676.141104 73.412274 
1678.069920 71.210369 
1679.998736 68.593882 
1681.927552 65.793443 
1683.856368 62.982513 
1685.785184 60.336169 
1687.714000 58.056728 
1689.642816 56.352344 
1691.571632 55.382947 
1693.500448 55.238100 
1695.429264 55.891245 
1697.358080 57.321850 
1699.286896 59.452448 
1701.215712 62.122712 
1703.144528 65.158000 
1705.073344 68.370888 
1707.002160 71.580114 
1708.930976 74.621085 
1710.859792 77.357385 
1712.788608 79.669129 
1714.717424 81.528763 
1716.646240 82.907810 
1718.575056 83.746923 
1720.503872 84.075338 
1722.432688 83.986291 
1724.361504 83.617971 
1726.290320 83.029793 
1728.219136 82.290487 
1730.147952 81.484578 
1732.076768 80.657087 
1734.005584 79.780003 
1735.934400 78.812534 
1737.863216 77.738898 
1739.792032 76.578590 
1741.720848 75.291503 
1743.649664 73.827029 
1745.578480 72.170511 
1747.507296 70.286200 
1749.436112 68.155373 
1751.364928 65.751220 
1753.293744 63.084789 
1755.222560 60.235883 
1757.151376 57.305037 
1759.080192 54.368092 
1761.009008 51.496796 
1762.937824 48.797749 
1764.866640 46.381236 
1766.795456 44.363221 
1768.724272 42.859215 
1770.653088 41.961746 
1772.581904 41.742792 
1774.510720 42.241562 
1776.439536 43.428058 
1778.368352 45.261917 
1780.297168 47.669897 
1782.225984 50.534690 
1784.154800 53.721787 
1786.083616 57.078224 
1788.012432 60.475163 
1789.941248 63.805565 
1791.870064 66.963727 
1793.798880 69.854068 
1795.727696 72.429814 
1797.656512 74.684899 
1799.585328 76.620294 
1801.514144 78.257302 
1803.442960 79.606676 
1805.371776 80.691941 
1807.300592 81.581366 
1809.229408 82.336596 
1811.158224 83.014060 
1813.087040 83.654230 
1815.015856 84.273582 
1816.944672 84.878520 
1818.873488 85.459889 
1820.802304 86.004652 
1822.731120 86.513365 
1824.659936 86.985998 
1826.588752 87.415876 
1828.517568 87.802842 
1830.446384 88.156884 
1832.375200 88.483527 
1834.304016 88.785045 
1836.232832 89.065604 
1838.161648 89.317892 
1840.090464 89.547583 
1842.019280 89.767140 
1843.948096 89.973102 
1845.876912 90.157032 
1847.805728 90.323771 
1849.734544 90.483304 
1851.663360 90.635476 
1853.592176 90.777132 
1855.520992 90.903421 
1857.449808 91.013215 
1859.378624 91.101407 
1861.307440 91.161239 
1863.236256 91.193727 
1865.165072 91.207750 
1867.093888 91.206280 
1869.022704 91.191635 
1870.951520 91.162446 
1872.880336 91.117595 
1874.809152 91.065412 
1876.737968 91.011280 
1878.666784 90.949141 
1880.595600 90.878713 
1882.524416 90.815092 
1884.453232 90.764285 
1886.382048 90.725878 
1888.310864 90.702069 
1890.239680 90.690718 
1892.168496 90.690216 
1894.097312 90.701469 
1896.026128 90.724159 
1897.954944 90.755502 
1899.883760 90.793240 
1901.812576 90.830041 
1903.741392 90.860926 
1905.670208 90.889058 
1907.599024 90.920703 
1909.527840 90.955294 
1911.456656 90.984241 
1913.385472 91.002618 
1915.314288 91.012879 
1917.243104 91.015707 
1919.171920 91.008624 
1921.100736 90.992903 
1923.029552 90.970425 
1924.958368 90.938926 
1926.887184 90.894995 
1928.816000 90.839819 
1930.744816 90.774129 
1932.673632 90.697157 
1934.602448 90.608725 
1936.531264 90.507475 
1938.460080 90.395969 
1940.388896 90.275342 
1942.317712 90.146925 
1944.246528 90.010040 
1946.175344 89.869228 
1948.104160 89.729018 
1950.032976 89.593153 
1951.961792 89.464849 
1953.890608 89.346133 
1955.819424 89.241601 
1957.748240 89.153540 
1959.677056 89.081383 
1961.605872 89.025733 
1963.534688 88.986747 
1965.463504 88.961451 
1967.392320 88.945059 
1969.321136 88.933684 
1971.249952 88.926163 
1973.178768 88.921029 
1975.107584 88.915533 
1977.036400 88.904084 
1978.965216 88.883308 
1980.894032 88.856451 
1982.822848 88.822764 
1984.751664 88.781489 
1986.680480 88.731832 
1988.609296 88.673755 
1990.538112 88.607701 
1992.466928 88.535685 
1994.395744 88.458717 
1996.324560 88.377528 
1998.253376 88.291015 
2000.182192 88.198853 
2002.111008 88.100040 
2004.039824 87.996622 
2005.968640 87.892476 
2007.897456 87.788398 
2009.826272 87.684421 
2011.755088 87.579676 
2013.683904 87.476554 
2015.612720 87.377887 
2017.541536 87.282471 
2019.470352 87.188246 
2021.399168 87.096401 
2023.327984 87.008991 
2025.256800 86.923613 
2027.185616 86.839424 
2029.114432 86.757018 
2031.043248 86.676225 
2032.972064 86.596121 
2034.900880 86.514898 
2036.829696 86.431086 
2038.758512 86.345455 
2040.687328 86.258043 
2042.616144 86.167614 
2044.544960 86.073749 
2046.473776 85.977470 
2048.402592 85.879271 
2050.331408 85.778245 
2052.260224 85.674639 
2054.189040 85.570031 
2056.117856 85.467482 
2058.046672 85.367665 
2059.975488 85.268347 
2061.904304 85.171227 
2063.833120 85.078382 
2065.761936 84.989578 
2067.690752 84.904306 
2069.619568 84.823895 
2071.548384 84.749776 
2073.477200 84.681345 
2075.406016 84.618035 
2077.334832 84.559399 
2079.263648 84.505969 
2081.192464 84.458231 
2083.121280 84.415446 
2085.050096 84.376886 
2086.978912 84.343361 
2088.907728 84.315147 
2090.836544 84.291840 
2092.765360 84.273261 
2094.694176 84.259821 
2096.622992 84.251691 
2098.551808 84.248669 
2100.480624 84.251279 
2102.409440 84.260346 
2104.338256 84.277769 
2106.267072 84.303311 
2108.195888 84.335582 
2110.124704 84.374276 
2112.053520 84.419253 
2113.982336 84.470180 
2115.911152 84.526294 
2117.839968 84.587216 
2119.768784 84.652488 
2121.697600 84.721366 
2123.626416 84.792201 
2125.555232 84.863677 
2127.484048 84.934571 
2129.412864 85.004180 
2131.341680 85.071246 
2133.270496 85.134898 
2135.199312 85.194664 
2137.128128 85.249628 
2139.056944 85.298628 
2140.985760 85.340689 
2142.914576 85.375225 
2144.843392 85.401770 
2146.772208 85.420128 
2148.701024 85.430345 
2150.629840 85.432990 
2152.558656 85.428789 
2154.487472 85.418401 
2156.416288 85.402120 
2158.345104 85.380314 
2160.273920 85.353912 
2162.202736 85.323831 
2164.131552 85.291155 
2166.060368 85.256859 
2167.989184 85.221868 
2169.918000 85.186569 
2171.846816 85.151141 
2173.775632 85.115640 
2175.704448 85.080038 
2177.633264 85.043666 
2179.562080 85.005671 
2181.490896 84.965358 
2183.419712 84.922402 
2185.348528 84.876745 
2187.277344 84.828174 
2189.206160 84.776333 
2191.134976 84.720890 
2193.063792 84.661575 
2194.992608 84.598346 
2196.921424 84.531580 
2198.850240 84.462053 
2200.779056 84.390848 
2202.707872 84.319087 
2204.636688 84.247563 
2206.565504 84.176570 
2208.494320 84.105778 
2210.423136 84.034323 
2212.351952 83.961156 
2214.280768 83.885572 
2216.209584 83.807317 
2218.138400 83.726377 
2220.067216 83.642410 
2221.996032 83.554725 
2223.924848 83.462463 
2225.853664 83.364825 
2227.782480 83.261340 
2229.711296 83.152057 
2231.640112 83.037636 
2233.568928 82.919201 
2235.497744 82.798243 
2237.426560 82.676465 
2239.355376 82.555416 
2241.284192 82.436123 
2243.213008 82.318957 
2245.141824 82.204752 
2247.070640 82.093584 
2248.999456 81.985540 
2250.928272 81.880922 
2252.857088 81.780012 
2254.785904 81.682700 
2256.714720 81.588593 
2258.643536 81.497072 
2260.572352 81.407375 
2262.501168 81.318770 
2264.429984 81.231026 
2266.358800 81.144423 
2268.287616 81.059548 
2270.216432 80.977277 
2272.145248 80.898719 
2274.074064 80.825115 
2276.002880 80.757623 
2277.931696 80.697119 
2279.860512 80.644522 
2281.789328 80.599992 
2283.718144 80.564357 
2285.646960 80.538709 
2287.575776 80.524164 
2289.504592 80.520201 
2291.433408 80.525963 
2293.362224 80.540302 
2295.291040 80.562582 
2297.219856 80.592623 
2299.148672 80.630125 
2301.077488 80.673045 
2303.006304 80.717640 
2304.935120 80.759293 
2306.863936 80.796017 
2308.792752 80.831083 
2310.721568 80.862790 
2312.650384 80.881063 
2314.579200 80.877728 
2316.508016 80.849202 
2318.436832 80.795289 
2320.365648 80.717974 
2322.294464 80.620063 
2324.223280 80.504625 
2326.152096 80.377422 
2328.080912 80.245541 
2330.009728 80.116799 
2331.938544 79.998014 
2333.867360 79.893919 
2335.796176 79.806789 
2337.724992 79.737743 
2339.653808 79.686760 
2341.582624 79.653097 
2343.511440 79.631888 
2345.440256 79.608556 
2347.369072 79.567585 
2349.297888 79.502747 
2351.226704 79.409122 
2353.155520 79.274839 
2355.084336 79.089991 
2357.013152 78.855030 
2358.941968 78.575570 
2360.870784 78.261193 
2362.799600 77.923983 
2364.728416 77.575839 
2366.657232 77.230301 
2368.586048 76.902464 
2370.514864 76.606601 
2372.443680 76.354463 
2374.372496 76.153665 
2376.301312 76.007737 
2378.230128 75.916848 
2380.158944 75.879044 
2382.087760 75.889676 
2384.016576 75.940537 
2385.945392 76.017376 
2387.874208 76.102521 
2389.803024 76.186265 
2391.731840 76.265065 
2393.660656 76.332747 
2395.589472 76.383805 
2397.518288 76.414346 
2399.447104 76.421636 
2401.375920 76.406868 
2403.304736 76.374109 
2405.233552 76.327249 
2407.162368 76.269055 
2409.091184 76.202816 
2411.020000 76.131139 
2412.948816 76.055687 
2414.877632 75.977541 
2416.806448 75.897345 
2418.735264 75.815807 
2420.664080 75.733663 
2422.592896 75.651652 
2424.521712 75.570156 
2426.450528 75.489101 
2428.379344 75.407775 
2430.308160 75.325090 
2432.236976 75.239599 
2434.165792 75.149927 
2436.094608 75.055678 
2438.023424 74.957822 
2439.952240 74.857233 
2441.881056 74.754969 
2443.809872 74.652868 
2445.738688 74.551331 
2447.667504 74.449604 
2449.596320 74.346433 
2451.525136 74.240715 
2453.453952 74.132272 
2455.382768 74.022052 
2457.311584 73.911948 
2459.240400 73.803993 
2461.169216 73.699744 
2463.098032 73.599623 
2465.026848 73.503037 
2466.955664 73.408554 
2468.884480 73.314652 
2470.813296 73.220300 
2472.742112 73.125357 
2474.670928 73.030449 
2476.599744 72.936650 
2478.528560 72.844668 
2480.457376 72.754403 
2482.386192 72.664588 
2484.315008 72.573245 
2486.243824 72.478263 
2488.172640 72.378199 
2490.101456 72.272686 
2492.030272 72.162548 
2493.959088 72.049321 
2495.887904 71.934839 
2497.816720 71.820483 
2499.745536 71.706919 
2501.674352 71.593914 
2503.603168 71.480843 
2505.531984 71.367302 
2507.460800 71.253664 
2509.389616 71.141099 
2511.318432 71.031415 
2513.247248 70.926281 
2515.176064 70.826658 
2517.104880 70.732288 
2519.033696 70.641756 
2520.962512 70.552767 
2522.891328 70.462891 
2524.820144 70.370073 
2526.748960 70.273061 
2528.677776 70.171345 
2530.606592 70.064963 
2532.535408 69.953866 
2534.464224 69.837564 
2536.393040 69.714955 
2538.321856 69.584730 
2540.250672 69.445761 
2542.179488 69.297712 
2544.108304 69.141245 
2546.037120 68.978148 
2547.965936 68.810892 
2549.894752 68.642111 
2551.823568 68.473954 
2553.752384 68.307875 
2555.681200 68.144481 
2557.610016 67.983901 
2559.538832 67.826133 
2561.467648 67.671591 
2563.396464 67.521252 
2565.325280 67.376650 
2567.254096 67.239317 
2569.182912 67.110384 
2571.111728 66.990125 
2573.040544 66.877977 
2574.969360 66.772710 
2576.898176 66.673040 
2578.826992 66.577962 
2580.755808 66.487164 
2582.684624 66.400898 
2584.613440 66.319758 
2586.542256 66.244159 
2588.471072 66.174011 
2590.399888 66.108347 
2592.328704 66.045528 
2594.257520 65.983605 
2596.186336 65.921020 
2598.115152 65.856909 
2600.043968 65.791407 
2601.972784 65.725364 
2603.901600 65.660092 
2605.830416 65.596879 
2607.759232 65.536837 
2609.688048 65.480799 
2611.616864 65.429622 
2613.545680 65.384334 
2615.474496 65.346546 
2617.403312 65.318526 
2619.332128 65.303223 
2621.260944 65.303829 
2623.189760 65.323330 
2625.118576 65.363908 
2627.047392 65.426764 
2628.976208 65.511974 
2630.905024 65.618868 
2632.833840 65.746272 
2634.762656 65.892946 
2636.691472 66.057577 
2638.620288 66.238762 
2640.549104 66.434746 
2642.477920 66.643330 
2644.406736 66.861582 
2646.335552 67.085947 
2648.264368 67.312393 
2650.193184 67.536933 
2652.122000 67.755984 
2654.050816 67.966713 
2655.979632 68.167026 
2657.908448 68.355481 
2659.837264 68.530875 
2661.766080 68.692096 
2663.694896 68.837852 
2665.623712 68.966837 
2667.552528 69.077942 
2669.481344 69.170536 
2671.410160 69.244534 
2673.338976 69.300657 
2675.267792 69.340246 
2677.196608 69.365127 
2679.125424 69.377153 
2681.054240 69.377987 
2682.983056 69.369028 
2684.911872 69.351552 
2686.840688 69.326776 
2688.769504 69.296228 
2690.698320 69.261786 
2692.627136 69.225668 
2694.555952 69.190156 
2696.484768 69.157334 
2698.413584 69.128797 
2700.342400 69.105525 
2702.271216 69.087772 
2704.200032 69.075264 
2706.128848 69.067253 
2708.057664 69.062876 
2709.986480 69.061244 
2711.915296 69.061497 
2713.844112 69.062657 
2715.772928 69.063556 
2717.701744 69.062702 
2719.630560 69.058378 
2721.559376 69.048644 
2723.488192 69.031705 
2725.417008 69.006106 
2727.345824 68.970905 
2729.274640 68.925755 
2731.203456 68.870957 
2733.132272 68.807174 
2735.061088 68.735360 
2736.989904 68.656481 
2738.918720 68.571468 
2740.847536 68.481178 
2742.776352 68.386607 
2744.705168 68.288950 
2746.633984 68.189626 
2748.562800 68.090001 
2750.491616 67.991359 
2752.420432 67.894709 
2754.349248 67.800761 
2756.278064 67.709897 
2758.206880 67.622302 
2760.135696 67.538075 
2762.064512 67.457381 
2763.993328 67.380449 
2765.922144 67.307746 
2767.850960 67.239755 
2769.779776 67.176935 
2771.708592 67.119545 
2773.637408 67.067599 
2775.566224 67.020921 
2777.495040 66.979367 
2779.423856 66.942722 
2781.352672 66.910818 
2783.281488 66.883332 
2785.210304 66.859837 
2787.139120 66.839711 
2789.067936 66.822091 
2790.996752 66.805797 
2792.925568 66.789482 
2794.854384 66.771621 
2796.783200 66.750787 
2798.712016 66.725779 
2800.640832 66.695860 
2802.569648 66.660684 
2804.498464 66.620239 
2806.427280 66.574747 
2808.356096 66.524728 
2810.284912 66.471081 
2812.213728 66.415258 
2814.142544 66.358850 
2816.071360 66.303293 
2818.000176 66.249459 
2819.928992 66.197528 
2821.857808 66.146876 
2823.786624 66.096220 
2825.715440 66.043754 
2827.644256 65.987712 
2829.573072 65.926743 
2831.501888 65.860314 
2833.430704 65.788479 
2835.359520 65.711500 
2837.288336 65.629617 
2839.217152 65.543317 
2841.145968 65.453538 
2843.074784 65.361943 
2845.003600 65.270786 
2846.932416 65.182826 
2848.861232 65.101009 
2850.790048 65.028250 
2852.718864 64.967245 
2854.647680 64.920279 
2856.576496 64.888902 
2858.505312 64.874130 
2860.434128 64.876428 
2862.362944 64.895847 
2864.291760 64.931926 
2866.220576 64.983472 
2868.149392 65.048343 
2870.078208 65.123654 
2872.007024 65.205948 
2873.935840 65.291650 
2875.864656 65.376893 
2877.793472 65.457828 
2879.722288 65.531182 
2881.651104 65.594462 
2883.579920 65.645721 
2885.508736 65.683534 
2887.437552 65.707112 
2889.366368 65.716995 
2891.295184 65.714226 
2893.224000 65.698584 
2895.152816 65.667192 
2897.081632 65.614715 
2899.010448 65.536668 
2900.939264 65.435342 
2902.868080 65.319334 
2904.796896 65.193329 
2906.725712 65.050093 
2908.654528 64.874129 
2910.583344 64.649805 
2912.512160 64.366429 
2914.440976 64.020216 
2916.369792 63.614766 
2918.298608 63.160209 
2920.227424 62.673148 
2922.156240 62.175260 
2924.085056 61.690735 
2926.013872 61.243656 
2927.942688 60.856476 
2929.871504 60.550433 
2931.800320 60.347097 
2933.729136 60.269323 
2935.657952 60.340156 
2937.586768 60.572577 
2939.515584 60.958191 
2941.444400 61.470859 
2943.373216 62.077801 
2945.302032 62.741355 
2947.230848 63.416318 
2949.159664 64.055904 
2951.088480 64.621063 
2953.017296 65.082535 
2954.946112 65.420757 
2956.874928 65.624778 
2958.803744 65.690544 
2960.732560 65.621491 
2962.661376 65.429789 
2964.590192 65.135688 
2966.519008 64.767022 
2968.447824 64.357895 
2970.376640 63.946547 
2972.305456 63.571336 
2974.234272 63.266630 
2976.163088 63.060326 
2978.091904 62.970292 
2980.020720 62.998498 
2981.949536 63.130458 
2983.878352 63.346572 
2985.807168 63.631254 
2987.735984 63.972328 
2989.664800 64.358139 
2991.593616 64.774415 
2993.522432 65.203488 
2995.451248 65.626061 
2997.380064 66.024273 
2999.308880 66.382391 
3001.237696 66.688136 
3003.166512 66.934025 
3005.095328 67.117036 
3007.024144 67.238761 
3008.952960 67.305143 
3010.881776 67.325290 
3012.810592 67.308566 
3014.739408 67.260059 
3016.668224 67.180562 
3018.597040 67.074654 
3020.525856 66.954855 
3022.454672 66.836190 
3024.383488 66.728957 
3026.312304 66.639530 
3028.241120 66.574332 
3030.169936 66.538566 
3032.098752 66.533940 
3034.027568 66.558619 
3035.956384 66.608628 
3037.885200 66.677942 
3039.814016 66.759568 
3041.742832 66.847600 
3043.671648 66.938181 
3045.600464 67.027844 
3047.529280 67.113172 
3049.458096 67.192842 
3051.386912 67.268700 
3053.315728 67.345483 
3055.244544 67.426581 
3057.173360 67.512485 
3059.102176 67.603640 
3061.030992 67.703601 
3062.959808 67.818022 
3064.888624 67.950518 
3066.817440 68.102754 
3068.746256 68.276548 
3070.675072 68.472903 
3072.603888 68.688735 
3074.532704 68.917865 
3076.461520 69.153818 
3078.390336 69.390088 
3080.319152 69.620459 
3082.247968 69.841403 
3084.176784 70.052767 
3086.105600 70.255665 
3088.034416 70.450181 
3089.963232 70.636324 
3091.892048 70.815319 
3093.820864 70.988698 
3095.749680 71.157709 
3097.678496 71.323405 
3099.607312 71.487328 
3101.536128 71.651415 
3103.464944 71.816544 
3105.393760 71.983137 
3107.322576 72.149998 
3109.251392 72.315592 
3111.180208 72.479885 
3113.109024 72.643220 
3115.037840 72.805410 
3116.966656 72.966229 
3118.895472 73.126148 
3120.824288 73.285821 
3122.753104 73.445452 
3124.681920 73.606032 
3126.610736 73.768060 
3128.539552 73.931577 
3130.468368 74.096543 
3132.397184 74.262569 
3134.326000 74.428605 
3136.254816 74.592917 
3138.183632 74.753543 
3140.112448 74.909749 
3142.041264 75.060919 
3143.970080 75.206344 
3145.898896 75.345891 
3147.827712 75.480413 
3149.756528 75.610704 
3151.685344 75.737329 
3153.614160 75.860361 
3155.542976 75.978580 
3157.471792 76.089929 
3159.400608 76.193576 
3161.329424 76.290228 
3163.258240 76.380283 
3165.187056 76.463892 
3167.115872 76.541753 
3169.044688 76.613870 
3170.973504 76.680642 
3172.902320 76.741978 
3174.831136 76.796998 
3176.759952 76.845171 
3178.688768 76.885475 
3180.617584 76.917718 
3182.546400 76.944355 
3184.475216 76.967448 
3186.404032 76.987847 
3188.332848 77.006676 
3190.261664 77.024953 
3192.190480 77.042906 
3194.119296 77.060827 
3196.048112 77.078448 
3197.976928 77.094551 
3199.905744 77.108698 
3201.834560 77.121816 
3203.763376 77.134706 
3205.692192 77.148274 
3207.621008 77.164700 
3209.549824 77.185641 
3211.478640 77.211744 
3213.407456 77.242560 
3215.336272 77.277893 
3217.265088 77.318396 
3219.193904 77.363332 
3221.122720 77.410973 
3223.051536 77.461028 
3224.980352 77.513685 
3226.909168 77.567469 
3228.837984 77.620239 
3230.766800 77.669387 
3232.695616 77.711682 
3234.624432 77.743989 
3236.553248 77.763844 
3238.482064 77.768951 
3240.410880 77.758434 
3242.339696 77.733591 
3244.268512 77.695673 
3246.197328 77.646370 
3248.126144 77.588857 
3250.054960 77.526913 
3251.983776 77.463191 
3253.912592 77.399430 
3255.841408 77.336910 
3257.770224 77.277329 
3259.699040 77.222652 
3261.627856 77.173610 
3263.556672 77.130862 
3265.485488 77.094737 
3267.414304 77.064341 
3269.343120 77.037688 
3271.271936 77.012482 
3273.200752 76.984596 
3275.129568 76.948649 
3277.058384 76.899469 
3278.987200 76.832923 
3280.916016 76.745913 
3282.844832 76.636157 
3284.773648 76.502013 
3286.702464 76.342956 
3288.631280 76.161215 
3290.560096 75.961479 
3292.488912 75.749763 
3294.417728 75.532450 
3296.346544 75.311327 
3298.275360 75.077736 
3300.204176 74.806829 
3302.132992 74.457637 
3304.061808 73.978323 
3305.990624 73.314859 
3307.919440 72.419090 
3309.848256 71.256906 
3311.777072 69.813680 
3313.705888 68.096545 
3315.634704 66.134440 
3317.563520 63.979558 
3319.492336 61.706594 
3321.421152 59.409685 
3323.349968 57.198375 
3325.278784 55.191290 
3327.207600 53.508118 
3329.136416 52.259583 
3331.065232 51.534216 
3332.994048 51.387279 
3334.922864 51.834751 
3336.851680 52.853708 
3338.780496 54.384055 
3340.709312 56.333592 
3342.638128 58.585782 
3344.566944 61.011963 
3346.495760 63.485446 
3348.424576 65.891141 
3350.353392 68.129830 
3352.282208 70.123283 
3354.211024 71.817899 
3356.139840 73.185612 
3358.068656 74.223173 
3359.997472 74.951801 
3361.926288 75.412639 
3363.855104 75.661713 
3365.783920 75.763490 
3367.712736 75.781930 
3369.641552 75.771752 
3371.570368 75.771748 
3373.499184 75.800346 
3375.428000 75.858591 
3377.356816 75.936801 
3379.285632 76.022184 
3381.214448 76.105001 
3383.143264 76.181161 
3385.072080 76.248358 
3387.000896 76.304721 
3388.929712 76.350369 
3390.858528 76.385213 
3392.787344 76.407801 
3394.716160 76.418570 
3396.644976 76.418756 
3398.573792 76.410161 
3400.502608 76.395004 
3402.431424 76.375729 
3404.360240 76.354127 
3406.289056 76.330369 
3408.217872 76.304840 
3410.146688 76.281848 
3412.075504 76.262648 
3414.004320 76.245106 
3415.933136 76.228026 
3417.861952 76.212496 
3419.790768 76.197437 
3421.719584 76.180290 
3423.648400 76.162078 
3425.577216 76.146209 
3427.506032 76.133062 
3429.434848 76.122632 
3431.363664 76.115021 
3433.292480 76.108571 
3435.221296 76.101308 
3437.150112 76.093489 
3439.078928 76.084130 
3441.007744 76.070671 
3442.936560 76.055330 
3444.865376 76.044996 
3446.794192 76.039919 
3448.723008 76.037850 
3450.651824 76.041808 
3452.580640 76.055301 
3454.509456 76.073945 
3456.438272 76.094104 
3458.367088 76.118754 
3460.295904 76.149337 
3462.224720 76.179106 
3464.153536 76.205523 
3466.082352 76.234763 
3468.011168 76.268492 
3469.939984 76.302100 
3471.868800 76.335275 
3473.797616 76.366637 
3475.726432 76.392305 
3477.655248 76.411925 
3479.584064 76.427095 
3481.512880 76.434439 
3483.441696 76.430653 
3485.370512 76.422092 
3487.299328 76.412402 
3489.228144 76.397214 
3491.156960 76.381742 
3493.085776 76.373776 
3495.014592 76.370473 
3496.943408 76.365907 
3498.872224 76.367898 
3500.801040 76.387201 
3502.729856 76.419478 
3504.658672 76.452423 
3506.587488 76.490759 
3508.516304 76.541095 
3510.445120 76.600815 
3512.373936 76.664206 
3514.302752 76.733158 
3516.231568 76.809314 
3518.160384 76.891905 
3520.089200 76.984306 
3522.018016 77.088373 
3523.946832 77.200090 
3525.875648 77.306971 
3527.804464 77.393804 
3529.733280 77.468300 
3531.662096 77.551104 
3533.590912 77.658767 
3535.519728 77.790258 
3537.448544 77.935050 
3539.377360 78.088967 
3541.306176 78.264317 
3543.234992 78.463700 
3545.163808 78.670172 
3547.092624 78.856136 
3549.021440 79.027635 
3550.950256 79.195139 
3552.879072 79.358373 
3554.807888 79.506004 
3556.736704 79.633532 
3558.665520 79.733826 
3560.594336 79.794239 
3562.523152 79.825628 
3564.451968 79.858655 
3566.380784 79.894294 
3568.309600 79.911835 
3570.238416 79.912530 
3572.167232 79.923506 
3574.096048 79.957658 
3576.024864 80.012158 
3577.953680 80.067160 
3579.882496 80.098758 
3581.811312 80.115527 
3583.740128 80.160759 
3585.668944 80.247885 
3587.597760 80.346613 
3589.526576 80.415083 
3591.455392 80.486822 
3593.384208 80.590139 
3595.313024 80.725099 
3597.241840 80.890541 
3599.170656 81.084376 
3601.099472 81.294958 
3603.028288 81.523378 
3604.957104 81.791169 
3606.885920 82.084956 
3608.814736 82.329361 
3610.743552 82.485608 
3612.672368 82.581221 
3614.601184 82.641411 
3616.530000 82.681742 
3618.458816 82.706973 
3620.387632 82.704630 
3622.316448 82.667509 
3624.245264 82.633965 
3626.174080 82.663208 
3628.102896 82.735420 
3630.031712 82.801297 
3631.960528 82.863348 
3633.889344 82.959060 
3635.818160 83.068438 
3637.746976 83.184992 
3639.675792 83.315825 
3641.604608 83.437457 
3643.533424 83.532988 
3645.462240 83.630365 
3647.391056 83.740385 
3649.319872 83.800452 
3651.248688 83.785648 
3653.177504 83.766612 
3655.106320 83.812217 
3657.035136 83.933864 
3658.963952 84.122046 
3660.892768 84.340849 
3662.821584 84.544044 
3664.750400 84.717299 
3666.679216 84.882874 
3668.608032 85.027648 
3670.536848 85.077281 
3672.465664 85.025436 
3674.394480 84.918138 
3676.323296 84.764404 
3678.252112 84.558572 
3680.180928 84.311908 
3682.109744 84.011242 
3684.038560 83.645028 
3685.967376 83.266577 
3687.896192 82.948056 
3689.825008 82.697647 
3691.753824 82.485204 
3693.682640 82.319731 
3695.611456 82.209745 
3697.540272 82.160766 
3699.469088 82.187772 
3701.397904 82.272880 
3703.326720 82.360577 
3705.255536 82.409947 
3707.184352 82.456861 
3709.113168 82.531367 
3711.041984 82.603131 
3712.970800 82.689869 
3714.899616 82.867999 
3716.828432 83.162118 
3718.757248 83.543256 
3720.686064 83.986643 
3722.614880 84.475045 
3724.543696 84.984818 
3726.472512 85.492336 
3728.401328 85.987194 
3730.330144 86.451531 
3732.258960 86.873713 
3734.187776 87.233160 
3736.116592 87.481330 
3738.045408 87.583422 
3739.974224 87.550305 
3741.903040 87.399105 
3743.831856 87.086605 
3745.760672 86.593904 
3747.689488 85.988340 
3749.618304 85.355366 
3751.547120 84.707895 
3753.475936 84.043991 
3755.404752 83.411343 
3757.333568 82.842248 
3759.262384 82.326072 
3761.191200 81.846271 
3763.120016 81.415727 
3765.048832 81.054207 
3766.977648 80.750320 
3768.906464 80.505164 
3770.835280 80.343144 
3772.764096 80.290318 
3774.692912 80.354597 
3776.621728 80.500250 
3778.550544 80.671551 
3780.479360 80.830437 
3782.408176 80.981362 
3784.336992 81.160398 
3786.265808 81.364902 
3788.194624 81.609361 
3790.123440 81.909683 
3792.052256 82.229749 
3793.981072 82.524381 
3795.909888 82.765042 
3797.838704 82.936709 
3799.767520 83.027775 
3801.696336 83.033061 
3803.625152 82.985121 
3805.553968 82.939472 
3807.482784 82.925166 
3809.411600 82.935351 
3811.340416 82.949634 
3813.269232 82.915004 
3815.198048 82.809329 
3817.126864 82.684308 
3819.055680 82.590985 
3820.984496 82.534965 
3822.913312 82.507154 
3824.842128 82.514636 
3826.770944 82.563312 
3828.699760 82.619847 
3830.628576 82.640200 
3832.557392 82.603709 
3834.486208 82.521458 
3836.415024 82.423012 
3838.343840 82.327858 
3840.272656 82.251933 
3842.201472 82.203183 
3844.130288 82.172682 
3846.059104 82.137682 
3847.987920 82.075376 
3849.916736 81.995799 
3851.845552 81.899494 
3853.774368 81.762485 
3855.703184 81.585024 
3857.632000 81.410795 
3859.560816 81.282553 
3861.489632 81.175186 
3863.418448 81.033114 
3865.347264 80.844814 
3867.276080 80.642159 
3869.204896 80.451471 
3871.133712 80.280071 
3873.062528 80.129374 
3874.991344 80.017809 
3876.920160 79.968232 
3878.848976 79.983941 
3880.777792 80.045595 
3882.706608 80.132375 
3884.635424 80.213814 
3886.564240 80.266492 
3888.493056 80.300544 
3890.421872 80.346688 
3892.350688 80.419326 
3894.279504 80.480939 
3896.208320 80.493535 
3898.137136 80.456993 
3900.065952 80.374749 
3901.994768 80.253890 
3903.923584 80.097831 
3905.852400 79.917083 
3907.781216 79.742258 
3909.710032 79.598862 
3911.638848 79.479193 
3913.567664 79.372888 
3915.496480 79.270539 
3917.425296 79.165487 
3919.354112 79.062882 
3921.282928 78.971892 
3923.211744 78.897782 
3925.140560 78.842361 
3927.069376 78.797402 
3928.998192 78.764070 
3930.927008 78.742722 
3932.855824 78.712974 
3934.784640 78.654477 
3936.713456 78.570160 
3938.642272 78.481389 
3940.571088 78.408883 
3942.499904 78.356869 
3944.428720 78.318089 
3946.357536 78.279849 
3948.286352 78.233748 
3950.215168 78.173019 
3952.143984 78.095697 
3954.072800 78.006958 
3956.001616 77.916430 
3957.930432 77.828137 
3959.859248 77.743509 
3961.788064 77.663334 
3963.716880 77.589331 
3965.645696 77.522256 
3967.574512 77.465974 
3969.503328 77.422642 
3971.432144 77.392631 
3973.360960 77.374788 
3975.289776 77.364542 
3977.218592 77.356084 
3979.147408 77.351756 
3981.076224 77.353296 
3983.005040 77.356323 
3984.933856 77.357321 
3986.862672 77.357215 
3988.791488 77.356371 
3990.720304 77.354804 
3992.649120 77.352500 
3994.577936 77.349054 
3996.506752 77.344938 
3998.435568 77.341358 
4000.364384 77.339148 
