# Supplementary material for: Synergistic antibacterial action of AgNP-ampicillin conjugates: Evading β-lactamase degradation in ampicillin-resistant clinical isolates
Source: PLoS One. 2025 Sep 9;20(9):e0331669. doi: 10.1371/journal.pone.0331669 (PMC12419620; doi:10.1371/journal.pone.0331669)
Supplement: S1 File — S1 Figure. Standard calibration curve of pure ampicillin in distilled water at 216 nm. S1 Appendix. UV-visible Spectroscopy Data. S2 Appendix. FTIR Data. S3 Appendix. DLS and Zeta Potential Data. S4 Appendix. SEM Data. S5 Appendix. EDX Data. S6 Appendix. TGA Data. S7 Appendix. AgNP-ampicillin Synthesis Reaction. S8 Appendix. Microbiological Study Data. S9 Appendix. Molecular Docking Data. S10 Appendix. Cytotoxicity Assay Procedure. (ZIP) [file pone.0331669.s001.zip › Supporting Informations/S4_Appendix (SEM Data)/AgNP@SiO2-NH2.txt]

$SEM_DATA_VERSION 1
$CM_SIGNAL_NAME SEI
$CM_DETECTOR_NAME SEI
$$SM_ADD_IMAGE 
$$SM_ADD_CHECKED_CH 1
$$ADD_CH1_SIGNAL SEI
$$ADD_CH2_SIGNAL SEI
$$ADD_CH3_SIGNAL SEI
$$ADD_CH4_SIGNAL SEI
$$ADD_CH1_DETECTOR SEI
$$ADD_CH2_DETECTOR SEI
$$ADD_CH3_DETECTOR SEI
$$ADD_CH4_DETECTOR SEI
$CM_CONTRAST 1898
$CM_BRIGHTNESS 269
$$SM_MIX_IMAGE 
$CM_ACCEL_VOLT 5.00
$SM_ARRIVAL_EMI 0.00
$SM_GB_GUN_VOLT 5.00
$SM_GB_BIAS_VOLT 0.00
$$SM_WD 7.81
$CM_MAG 30000
$$SM_COLUMN_MODE SEM
$$SM_OL_APERTURE 6
$$SM_CL_COARSE 14
$$SM_CL_FINE 0
$$SM_GUN_ALI_TILT 0 0
$$SM_CL_STIG 0 0
$$SM_OL_STIG -33 56
$$SM_OL_STIG_CENTER 0 0 0 0
$$SM_OLAP_ALI 0 0
$$SM_PROBE_NO 6
$$SM_PROBE_FINE 50
$$SM_ACL_ALI -2 15
$$SM_COLUMN_CENTER 0 0
$$SM_EF_ALI 0 0
$$SM_SCAN_ROTATION 0.00
$$SM_WD_CORRECT 0
$$SM_ACL_CORRECT 0
$$SM_INTEG_NO 1
$$CM_SCAN_MODE 8
$$CM_SCAN_SPEED 2
$$CM_INSTRUMENT_SCAN_SPEED 2
$$SM_IMAGE_INTEGRATION_TYPE 1
$$CM_PROCESS_TIME 10.00
$$SM_PHOTO_SN_NUMBER 1
$$SM_R_FILTER_MODE 0
$$SM_SEI_COLLECTOR 0
$$SM_R_FILTER_INDEX 101
$$SM_DET_SE1_MODE_NUMBER 0
$$SM_DET_TTL_MODE_NUMBER 0
$$SM_DET_SE2_MODE_NUMBER 0
$$SM_NE_MODE_NUMBER 0
$$SM_TTL_COLLECTOR_VOLTAGE 0.00
$$SM_SED_FILTER_MODE 0
$$SM_UED_FILTER_MODE 0
$$SM_UED_FILTER_VALUE 0.00
$$SM_ACB_MODE 1
$$SM_ACB_CONTRAST 10.00
$$SM_ACB_BRIGHTNESS 0.00
$CM_SIGNAL SEI
$CM_DETECTOR SEI
$CM_STAGE_POS -8.339 -1.333 8.0 360.0 0.0 0
$SM_EMI_CURRENT 74.60
$$SM_PROBE_CURRENT 0.00
$SM_PENNING_VAC 9.634e-005
$SM_PRESSURE_AT_LOW_VACUUM 0.000
$SM_VACUUM_MODE_FOR_SPECIMEN_CHAMBER 0
$CM_FORMAT JEOL-SEM
$CM_VERSION 3
$CM_COMMENT 
$CM_DATE 2019/01/15
$CM_TIME 15:21:31
$CM_OPERATOR Guest
$CM_INSTRUMENT 7600F
$$SM_MICRON_BAR 32
$$SM_MICRON_MARKER 100nm
$CM_FRAME_SIZE 0 0
$CM_TITLE image059
$CM_LABEL GCE-BUET
$CM_OFFSET 0 0
$CM_FULL_SIZE 1280 960
$AN_CURSOR_MEAS_TYPE 0
$AN_EXPORT_MODE 1
$CM_COLOR_MODE 0
$AN_ANNOTATION_MODE 0
$AN_CURSOR_MEAS $AN_LINE%0 $AN_LINE%1 $AN_LINE%2 $AN_LINE%3 $AN_TEXT%0 $AN_TEXT%1 $AN_TEXT%2
$AN_LINE%0 440.00000000 0.00000000 440.00000000 959.00000000 65280 1.00000000 0 0
$AN_LINE%1 840.00000000 0.00000000 840.00000000 959.00000000 65280 1.00000000 0 0
$AN_LINE%2 0.00000000 280.00000000 1279.00000000 280.00000000 65280 1.00000000 0 0
$AN_LINE%3 0.00000000 680.00000000 1279.00000000 680.00000000 65280 1.00000000 0 0
$AN_TEXT%0 5.00000000 874.00000000 215.00000000 910.00000000 "X:" "Courier New" 0 32.00000000 16777215 65793 1 0
$AN_TEXT%1 220.00000000 874.00000000 430.00000000 910.00000000 "Y:" "Courier New" 0 32.00000000 16777215 65793 1 0
$AN_TEXT%2 435.00000000 874.00000000 645.00000000 910.00000000 "D:" "Courier New" 0 32.00000000 16777215 65793 1 0
