# Supplementary material for: Synergistic antibacterial action of AgNP-ampicillin conjugates: Evading β-lactamase degradation in ampicillin-resistant clinical isolates
Source: PLoS One. 2025 Sep 9;20(9):e0331669. doi: 10.1371/journal.pone.0331669 (PMC12419620; doi:10.1371/journal.pone.0331669)
Supplement: S1 File — S1 Figure. Standard calibration curve of pure ampicillin in distilled water at 216 nm. S1 Appendix. UV-visible Spectroscopy Data. S2 Appendix. FTIR Data. S3 Appendix. DLS and Zeta Potential Data. S4 Appendix. SEM Data. S5 Appendix. EDX Data. S6 Appendix. TGA Data. S7 Appendix. AgNP-ampicillin Synthesis Reaction. S8 Appendix. Microbiological Study Data. S9 Appendix. Molecular Docking Data. S10 Appendix. Cytotoxicity Assay Procedure. (ZIP) [file pone.0331669.s001.zip › Supporting Informations/S6_Appendix (TGA Data)/AgNP-ampicillin.txt]

File Name:	E:\2019-2020\Saleh\C-4 2020-01-07 11-46 TGA-50H-Corrected.tad

[File Information]
File Name:	C-4 2020-01-07 11-46 TGA-50H.tad
Sample Name:	C-4
Acquisition Date	20/01/07
Acquisition Time	11:46:21(+0600)
Detector:	TGA-50H
Operator:	Sujon
Atmosphere:	Nitrogen
Flow Rate:	10[ml/min]
Cell:	Alumina
Sample Weight:	1.798[mg]


[Program]
[Temp Program]
Temp Rate	Hold Temp	Hold Time
[C/min ]	[  C   ]	[  min  ]
10.00	800.0	0


[Valve Program]
V1(initial):	0
V2(initial):	0


[PID Program]
P (initial):	10
I (initial):	10
D (initial):	10


[Analysis Result]
[Temp/Time]
	0.02	min
	25.60	C
	100.00	%

[Temp/Time]
	13.10	min
	160.78	C
	95.46	%

[Temp/Time]
	61.25	min
	643.54	C
	48.59	%

[Temp/Time]
	76.90	min
	799.57	C
	46.57	%

[Temp/Time]
	30.91	min
	339.21	C
	72.56	%


[Data]
Temp	TGA
C	mg
25.215	1.753
25.561	1.752
25.866	1.752
26.200	1.752
26.475	1.752
26.780	1.752
27.116	1.752
27.480	1.752
27.810	1.752
28.122	1.752
28.538	1.752
28.889	1.752
29.172	1.752
29.516	1.752
29.844	1.752
30.138	1.752
30.340	1.752
30.710	1.752
30.989	1.752
31.386	1.752
31.650	1.752
31.911	1.752
32.227	1.752
32.538	1.752
32.845	1.752
33.215	1.752
33.415	1.752
33.732	1.752
33.980	1.752
34.240	1.752
34.629	1.752
34.847	1.752
35.223	1.752
35.602	1.752
35.853	1.752
36.268	1.752
36.427	1.752
36.705	1.752
36.965	1.752
37.261	1.752
37.595	1.752
37.786	1.752
38.107	1.752
38.361	1.752
38.632	1.752
38.899	1.752
39.152	1.752
39.516	1.752
39.821	1.752
40.056	1.752
40.337	1.752
40.613	1.752
40.895	1.752
41.157	1.751
41.435	1.751
41.641	1.751
41.902	1.751
42.048	1.751
42.361	1.751
42.700	1.751
42.978	1.751
43.162	1.751
43.447	1.751
43.683	1.751
43.859	1.751
44.040	1.751
44.168	1.751
44.496	1.751
44.700	1.751
44.884	1.751
45.128	1.751
45.180	1.751
45.422	1.751
45.633	1.751
45.756	1.751
45.891	1.751
46.080	1.751
46.210	1.751
46.396	1.751
46.698	1.751
46.844	1.751
46.959	1.751
47.078	1.751
47.398	1.751
47.540	1.751
47.723	1.751
47.890	1.751
48.073	1.751
48.145	1.751
48.306	1.751
48.467	1.751
48.711	1.751
48.715	1.751
48.814	1.750
48.940	1.750
49.142	1.750
49.312	1.750
49.428	1.750
49.516	1.750
49.542	1.750
49.755	1.750
49.876	1.750
50.019	1.750
50.114	1.750
50.188	1.750
50.303	1.750
50.361	1.750
50.547	1.750
50.666	1.750
50.711	1.750
50.898	1.750
50.885	1.750
51.087	1.750
51.233	1.750
51.386	1.750
51.513	1.750
51.622	1.750
51.638	1.750
51.821	1.750
51.900	1.750
51.967	1.750
52.183	1.750
52.243	1.750
52.374	1.750
52.458	1.750
52.639	1.749
52.690	1.749
52.849	1.749
52.933	1.749
53.151	1.749
53.247	1.749
53.438	1.749
53.564	1.749
53.735	1.749
53.892	1.749
54.090	1.749
54.142	1.749
54.316	1.749
54.435	1.749
54.594	1.749
54.744	1.749
54.780	1.749
54.991	1.749
55.142	1.749
55.402	1.749
55.498	1.749
55.677	1.749
55.884	1.749
56.080	1.749
56.283	1.749
56.469	1.749
56.607	1.749
56.716	1.749
56.967	1.749
57.103	1.748
57.250	1.748
57.437	1.748
57.623	1.748
57.870	1.748
58.068	1.748
58.212	1.748
58.389	1.748
58.542	1.748
58.720	1.748
58.972	1.748
59.152	1.748
59.313	1.748
59.575	1.748
59.754	1.748
59.975	1.748
60.005	1.748
60.191	1.748
60.327	1.748
60.526	1.748
60.759	1.748
60.831	1.748
61.041	1.748
61.149	1.748
61.359	1.747
61.559	1.747
61.747	1.747
61.880	1.747
62.044	1.747
62.143	1.747
62.271	1.747
62.424	1.747
62.686	1.747
62.824	1.747
62.963	1.747
63.172	1.747
63.183	1.747
63.370	1.747
63.506	1.747
63.704	1.747
63.778	1.747
63.966	1.747
64.113	1.747
64.214	1.747
64.327	1.747
64.534	1.747
64.756	1.747
64.820	1.746
64.932	1.746
65.164	1.746
65.324	1.746
65.436	1.746
65.610	1.746
65.749	1.746
65.834	1.746
66.060	1.746
66.188	1.746
66.330	1.746
66.532	1.746
66.621	1.746
66.839	1.746
66.863	1.746
67.079	1.746
67.234	1.746
67.418	1.746
67.488	1.746
67.649	1.746
67.816	1.745
67.962	1.745
68.038	1.745
68.258	1.745
68.363	1.745
68.510	1.745
68.691	1.745
68.810	1.745
69.040	1.745
69.094	1.745
69.292	1.745
69.465	1.745
69.629	1.745
69.815	1.745
69.898	1.745
70.088	1.745
70.253	1.745
70.406	1.745
70.454	1.745
70.602	1.744
70.785	1.744
70.969	1.744
71.176	1.744
71.264	1.744
71.455	1.744
71.595	1.744
71.800	1.744
71.870	1.744
72.175	1.744
72.345	1.744
72.504	1.744
72.723	1.744
72.842	1.744
73.063	1.744
73.158	1.744
73.343	1.744
73.559	1.743
73.750	1.743
73.886	1.743
73.999	1.743
74.168	1.743
74.355	1.743
74.485	1.743
74.698	1.743
74.856	1.743
74.986	1.743
75.202	1.743
75.357	1.743
75.563	1.743
75.693	1.743
75.902	1.743
76.086	1.743
76.193	1.743
76.373	1.742
76.546	1.742
76.650	1.742
76.771	1.742
77.001	1.742
77.150	1.742
77.385	1.742
77.548	1.742
77.707	1.742
77.812	1.742
77.992	1.742
78.202	1.742
78.361	1.742
78.445	1.742
78.672	1.742
78.871	1.741
79.009	1.741
79.161	1.741
79.337	1.741
79.514	1.741
79.597	1.741
79.718	1.741
79.881	1.741
80.077	1.741
80.273	1.741
80.385	1.741
80.521	1.741
80.699	1.741
80.881	1.741
80.999	1.741
81.201	1.740
81.373	1.740
81.603	1.740
81.826	1.740
81.966	1.740
82.059	1.740
82.279	1.740
82.437	1.740
82.675	1.740
82.805	1.740
82.972	1.740
83.079	1.740
83.273	1.740
83.425	1.740
83.506	1.739
83.752	1.739
83.899	1.739
84.059	1.739
84.210	1.739
84.410	1.739
84.511	1.739
84.684	1.739
84.834	1.739
84.877	1.739
85.081	1.739
85.171	1.739
85.297	1.739
85.543	1.739
85.750	1.738
85.829	1.738
86.030	1.738
86.131	1.738
86.393	1.738
86.494	1.738
86.751	1.738
86.874	1.738
87.117	1.738
87.242	1.738
87.343	1.738
87.463	1.738
87.737	1.737
87.929	1.737
88.080	1.737
88.316	1.737
88.498	1.737
88.655	1.737
88.827	1.737
88.997	1.737
89.210	1.737
89.361	1.737
89.467	1.737
89.625	1.737
89.835	1.737
90.063	1.736
90.259	1.736
90.434	1.736
90.573	1.736
90.721	1.736
90.881	1.736
91.078	1.736
91.240	1.736
91.391	1.736
91.574	1.736
91.759	1.736
91.965	1.736
92.105	1.735
92.238	1.735
92.422	1.735
92.520	1.735
92.634	1.735
92.736	1.735
92.891	1.735
93.083	1.735
93.145	1.735
93.368	1.735
93.431	1.735
93.640	1.734
93.779	1.734
93.887	1.734
94.046	1.734
94.241	1.734
94.293	1.734
94.390	1.734
94.653	1.734
94.780	1.734
94.968	1.734
95.064	1.734
95.211	1.733
95.476	1.733
95.634	1.733
95.770	1.733
95.896	1.733
96.083	1.733
96.286	1.733
96.451	1.733
96.677	1.733
96.765	1.733
96.931	1.733
97.062	1.732
97.234	1.732
97.450	1.732
97.652	1.732
97.846	1.732
98.001	1.732
98.190	1.732
98.427	1.732
98.511	1.732
98.739	1.732
98.944	1.732
99.087	1.731
99.301	1.731
99.522	1.731
99.636	1.731
99.819	1.731
100.003	1.731
100.182	1.731
100.378	1.731
100.577	1.731
100.769	1.731
100.892	1.730
101.048	1.730
101.202	1.730
101.452	1.730
101.610	1.730
101.699	1.730
101.829	1.730
101.954	1.730
102.122	1.730
102.341	1.730
102.457	1.729
102.637	1.729
102.795	1.729
103.015	1.729
103.137	1.729
103.263	1.729
103.427	1.729
103.551	1.729
103.634	1.729
103.868	1.728
103.928	1.728
104.087	1.728
104.278	1.728
104.466	1.728
104.588	1.728
104.720	1.728
104.900	1.728
105.005	1.728
105.135	1.728
105.348	1.727
105.568	1.727
105.754	1.727
105.930	1.727
106.093	1.727
106.267	1.727
106.428	1.727
106.615	1.727
106.779	1.727
106.932	1.726
107.055	1.726
107.238	1.726
107.337	1.726
107.560	1.726
107.754	1.726
107.977	1.726
108.162	1.726
108.338	1.726
108.468	1.725
108.608	1.725
108.731	1.725
108.923	1.725
109.111	1.725
109.308	1.725
109.485	1.725
109.635	1.725
109.772	1.724
109.945	1.724
110.094	1.724
110.189	1.724
110.398	1.724
110.549	1.724
110.741	1.724
110.873	1.724
111.042	1.724
111.131	1.723
111.370	1.723
111.526	1.723
111.616	1.723
111.918	1.723
112.040	1.723
112.198	1.723
112.220	1.723
112.453	1.722
112.638	1.722
112.770	1.722
112.930	1.722
113.128	1.722
113.387	1.722
113.471	1.722
113.572	1.722
113.837	1.721
114.047	1.721
114.249	1.721
114.365	1.721
114.515	1.721
114.702	1.721
114.910	1.721
115.119	1.721
115.207	1.720
115.395	1.720
115.538	1.720
115.714	1.720
115.880	1.720
116.041	1.720
116.173	1.720
116.328	1.720
116.552	1.719
116.686	1.719
116.830	1.719
116.957	1.719
117.053	1.719
117.289	1.719
117.384	1.719
117.633	1.718
117.690	1.718
117.939	1.718
118.141	1.718
118.358	1.718
118.562	1.718
118.738	1.718
118.866	1.718
119.041	1.717
119.102	1.717
119.303	1.717
119.418	1.717
119.616	1.717
119.845	1.717
120.040	1.717
120.240	1.716
120.372	1.716
120.486	1.716
120.675	1.716
120.833	1.716
121.001	1.716
121.176	1.716
121.318	1.715
121.494	1.715
121.713	1.715
121.968	1.715
122.125	1.715
122.197	1.715
122.403	1.715
122.567	1.714
122.755	1.714
122.896	1.714
123.031	1.714
123.160	1.714
123.306	1.714
123.480	1.714
123.658	1.713
123.774	1.713
123.970	1.713
124.158	1.713
124.303	1.713
124.409	1.713
124.631	1.713
124.823	1.712
124.950	1.712
125.090	1.712
125.236	1.712
125.415	1.712
125.567	1.712
125.735	1.712
125.835	1.711
125.983	1.711
126.242	1.711
126.405	1.711
126.506	1.711
126.706	1.711
126.820	1.710
126.964	1.710
127.002	1.710
127.235	1.710
127.404	1.710
127.632	1.710
127.734	1.710
128.004	1.709
128.167	1.709
128.318	1.709
128.539	1.709
128.690	1.709
128.827	1.709
129.019	1.708
129.115	1.708
129.307	1.708
129.475	1.708
129.558	1.708
129.745	1.708
129.941	1.708
130.158	1.707
130.323	1.707
130.442	1.707
130.675	1.707
130.853	1.707
131.001	1.707
131.176	1.706
131.330	1.706
131.469	1.706
131.675	1.706
131.842	1.706
131.990	1.706
132.232	1.705
132.345	1.705
132.480	1.705
132.692	1.705
132.876	1.705
133.020	1.705
133.218	1.704
133.373	1.704
133.529	1.704
133.722	1.704
133.911	1.704
134.009	1.704
134.193	1.703
134.386	1.703
134.529	1.703
134.702	1.703
134.770	1.703
134.958	1.703
135.173	1.702
135.292	1.702
135.483	1.702
135.661	1.702
135.744	1.702
135.932	1.701
136.134	1.701
136.336	1.701
136.474	1.701
136.584	1.701
136.836	1.701
137.007	1.700
137.131	1.700
137.332	1.700
137.536	1.700
137.656	1.700
137.827	1.700
137.974	1.699
138.153	1.699
138.257	1.699
138.504	1.699
138.658	1.699
138.746	1.698
138.898	1.698
139.075	1.698
139.246	1.698
139.458	1.698
139.625	1.698
139.735	1.697
139.906	1.697
140.080	1.697
140.302	1.697
140.335	1.697
140.522	1.696
140.736	1.696
140.865	1.696
141.043	1.696
141.200	1.696
141.394	1.696
141.528	1.695
141.756	1.695
141.918	1.695
142.068	1.695
142.218	1.695
142.401	1.694
142.560	1.694
142.693	1.694
142.894	1.694
143.133	1.694
143.232	1.693
143.360	1.693
143.558	1.693
143.685	1.693
143.879	1.693
144.011	1.692
144.163	1.692
144.363	1.692
144.569	1.692
144.739	1.692
144.888	1.691
145.014	1.691
145.189	1.691
145.410	1.691
145.520	1.691
145.745	1.690
145.810	1.690
145.996	1.690
146.200	1.690
146.425	1.690
146.568	1.689
146.734	1.689
146.858	1.689
147.084	1.689
147.246	1.689
147.459	1.688
147.617	1.688
147.702	1.688
147.947	1.688
148.081	1.688
148.256	1.687
148.454	1.687
148.653	1.687
148.809	1.687
149.011	1.687
149.136	1.686
149.357	1.686
149.528	1.686
149.609	1.686
149.805	1.686
149.968	1.685
150.146	1.685
150.286	1.685
150.478	1.685
150.640	1.685
150.825	1.684
150.996	1.684
151.141	1.684
151.331	1.684
151.481	1.683
151.629	1.683
151.757	1.683
151.918	1.683
152.169	1.683
152.306	1.682
152.469	1.682
152.730	1.682
152.833	1.682
153.009	1.682
153.169	1.681
153.326	1.681
153.518	1.681
153.671	1.681
153.801	1.680
153.950	1.680
154.145	1.680
154.297	1.680
154.431	1.680
154.549	1.679
154.686	1.679
154.887	1.679
155.021	1.679
155.244	1.678
155.419	1.678
155.569	1.678
155.657	1.678
155.826	1.678
156.011	1.677
156.258	1.677
156.405	1.677
156.563	1.677
156.732	1.676
156.902	1.676
157.028	1.676
157.230	1.676
157.441	1.675
157.521	1.675
157.683	1.675
157.830	1.675
157.996	1.675
158.196	1.674
158.352	1.674
158.547	1.674
158.711	1.674
158.841	1.673
159.074	1.673
159.278	1.673
159.404	1.673
159.557	1.672
159.704	1.672
159.897	1.672
160.075	1.672
160.249	1.671
160.437	1.671
160.612	1.671
160.809	1.671
160.926	1.671
161.078	1.670
161.221	1.670
161.358	1.670
161.583	1.670
161.732	1.669
161.926	1.669
162.132	1.669
162.297	1.669
162.388	1.668
162.491	1.668
162.671	1.668
162.841	1.668
163.067	1.667
163.146	1.667
163.340	1.667
163.483	1.667
163.696	1.666
163.838	1.666
164.016	1.666
164.162	1.666
164.340	1.665
164.464	1.665
164.648	1.665
164.816	1.665
165.011	1.664
165.118	1.664
165.346	1.664
165.466	1.664
165.630	1.663
165.805	1.663
166.001	1.663
166.078	1.663
166.242	1.662
166.447	1.662
166.639	1.662
166.823	1.662
166.993	1.661
167.169	1.661
167.322	1.661
167.449	1.661
167.649	1.660
167.830	1.660
168.019	1.660
168.183	1.660
168.369	1.659
168.563	1.659
168.729	1.659
168.921	1.659
169.185	1.658
169.337	1.658
169.524	1.658
169.645	1.657
169.775	1.657
169.962	1.657
170.172	1.657
170.320	1.656
170.464	1.656
170.639	1.656
170.820	1.656
170.959	1.655
171.121	1.655
171.269	1.655
171.369	1.655
171.572	1.654
171.716	1.654
171.956	1.654
172.041	1.653
172.200	1.653
172.388	1.653
172.545	1.653
172.665	1.652
172.828	1.652
172.948	1.652
173.145	1.652
173.301	1.651
173.472	1.651
173.622	1.651
173.791	1.650
173.921	1.650
174.133	1.650
174.284	1.650
174.395	1.649
174.551	1.649
174.792	1.649
174.894	1.648
175.068	1.648
175.241	1.648
175.397	1.648
175.558	1.647
175.758	1.647
175.922	1.647
176.177	1.647
176.335	1.646
176.492	1.646
176.710	1.646
176.838	1.645
177.030	1.645
177.167	1.645
177.300	1.645
177.454	1.644
177.558	1.644
177.759	1.644
177.944	1.643
178.194	1.643
178.341	1.643
178.523	1.643
178.704	1.642
178.849	1.642
178.995	1.642
179.177	1.641
179.360	1.641
179.542	1.641
179.702	1.641
179.829	1.640
179.963	1.640
180.115	1.640
180.266	1.639
180.486	1.639
180.688	1.639
180.824	1.638
181.022	1.638
181.157	1.638
181.340	1.638
181.501	1.637
181.705	1.637
181.791	1.637
181.991	1.636
182.123	1.636
182.302	1.636
182.514	1.635
182.661	1.635
182.836	1.635
182.988	1.635
183.136	1.634
183.297	1.634
183.440	1.634
183.636	1.633
183.794	1.633
183.991	1.633
184.180	1.632
184.284	1.632
184.571	1.632
184.651	1.632
184.861	1.631
185.078	1.631
185.223	1.631
185.375	1.630
185.638	1.630
185.715	1.630
185.947	1.629
186.111	1.629
186.269	1.629
186.434	1.628
186.571	1.628
186.771	1.628
186.932	1.628
187.118	1.627
187.276	1.627
187.407	1.627
187.600	1.626
187.769	1.626
187.927	1.626
188.067	1.625
188.234	1.625
188.423	1.625
188.568	1.624
188.661	1.624
188.848	1.624
188.963	1.623
189.128	1.623
189.334	1.623
189.515	1.622
189.601	1.622
189.807	1.622
189.906	1.622
190.053	1.621
190.222	1.621
190.447	1.621
190.612	1.620
190.791	1.620
190.863	1.620
191.054	1.619
191.184	1.619
191.357	1.619
191.471	1.618
191.737	1.618
191.907	1.618
192.071	1.617
192.233	1.617
192.423	1.617
192.566	1.616
192.760	1.616
192.960	1.616
193.085	1.615
193.284	1.615
193.468	1.615
193.640	1.614
193.766	1.614
194.012	1.614
194.239	1.613
194.403	1.613
194.645	1.613
194.795	1.612
194.898	1.612
195.092	1.612
195.262	1.611
195.430	1.611
195.538	1.611
195.767	1.610
195.965	1.610
196.183	1.610
196.283	1.609
196.459	1.609
196.644	1.609
196.777	1.608
196.929	1.608
197.090	1.608
197.307	1.607
197.484	1.607
197.676	1.607
197.872	1.606
198.006	1.606
198.221	1.606
198.370	1.605
198.528	1.605
198.665	1.605
198.830	1.604
199.032	1.604
199.170	1.604
199.247	1.603
199.432	1.603
199.611	1.603
199.650	1.602
199.932	1.602
200.072	1.602
200.197	1.601
200.370	1.601
200.586	1.600
200.712	1.600
200.854	1.600
201.052	1.599
201.133	1.599
201.368	1.599
201.523	1.598
201.629	1.598
201.860	1.598
201.963	1.597
202.159	1.597
202.336	1.597
202.514	1.596
202.705	1.596
202.875	1.596
203.004	1.595
203.105	1.595
203.276	1.595
203.417	1.594
203.574	1.594
203.726	1.593
203.937	1.593
204.108	1.593
204.183	1.592
204.361	1.592
204.526	1.592
204.709	1.591
204.914	1.591
205.119	1.591
205.244	1.590
205.421	1.590
205.628	1.590
205.829	1.589
206.048	1.589
206.143	1.588
206.329	1.588
206.496	1.588
206.680	1.587
206.839	1.587
207.102	1.587
207.241	1.586
207.427	1.586
207.559	1.586
207.726	1.585
207.907	1.585
208.086	1.584
208.291	1.584
208.448	1.584
208.653	1.583
208.810	1.583
208.959	1.583
209.164	1.582
209.289	1.582
209.484	1.581
209.693	1.581
209.790	1.581
210.042	1.580
210.203	1.580
210.324	1.580
210.453	1.579
210.651	1.579
210.789	1.579
210.930	1.578
211.113	1.578
211.247	1.577
211.428	1.577
211.582	1.577
211.761	1.576
211.938	1.576
212.070	1.576
212.187	1.575
212.358	1.575
212.477	1.574
212.648	1.574
212.847	1.574
212.983	1.573
213.190	1.573
213.345	1.573
213.468	1.572
213.609	1.572
213.773	1.571
213.946	1.571
214.122	1.571
214.292	1.570
214.476	1.570
214.612	1.570
214.722	1.569
214.988	1.569
215.019	1.568
215.214	1.568
215.433	1.568
215.602	1.567
215.792	1.567
215.941	1.566
216.196	1.566
216.390	1.566
216.548	1.565
216.738	1.565
216.928	1.565
217.115	1.564
217.279	1.564
217.378	1.563
217.530	1.563
217.733	1.563
217.903	1.562
218.050	1.562
218.189	1.561
218.328	1.561
218.515	1.561
218.703	1.560
218.876	1.560
219.051	1.559
219.232	1.559
219.384	1.559
219.570	1.558
219.749	1.558
219.921	1.558
220.093	1.557
220.243	1.557
220.394	1.556
220.598	1.556
220.707	1.556
220.857	1.555
221.009	1.555
221.225	1.554
221.383	1.554
221.551	1.554
221.678	1.553
221.819	1.553
221.998	1.552
222.116	1.552
222.238	1.552
222.494	1.551
222.652	1.551
222.820	1.550
222.947	1.550
223.141	1.550
223.273	1.549
223.448	1.549
223.624	1.548
223.873	1.548
224.025	1.548
224.246	1.547
224.455	1.547
224.682	1.546
224.791	1.546
224.973	1.546
225.120	1.545
225.326	1.545
225.487	1.544
225.594	1.544
225.839	1.544
225.995	1.543
226.161	1.543
226.275	1.542
226.438	1.542
226.634	1.542
226.757	1.541
226.948	1.541
227.153	1.540
227.307	1.540
227.429	1.540
227.584	1.539
227.845	1.539
227.956	1.538
228.093	1.538
228.281	1.538
228.495	1.537
228.586	1.537
228.766	1.536
228.942	1.536
229.107	1.536
229.289	1.535
229.487	1.535
229.633	1.534
229.825	1.534
229.999	1.534
230.194	1.533
230.385	1.533
230.480	1.532
230.665	1.532
230.825	1.531
230.981	1.531
231.175	1.531
231.355	1.530
231.516	1.530
231.655	1.529
231.832	1.529
231.943	1.529
232.128	1.528
232.339	1.528
232.570	1.527
232.694	1.527
232.878	1.527
233.015	1.526
233.180	1.526
233.368	1.525
233.549	1.525
233.772	1.524
233.952	1.524
234.112	1.524
234.250	1.523
234.498	1.523
234.596	1.522
234.736	1.522
234.868	1.522
235.088	1.521
235.242	1.521
235.408	1.520
235.615	1.520
235.836	1.519
235.897	1.519
236.129	1.519
236.301	1.518
236.434	1.518
236.599	1.517
236.715	1.517
236.913	1.517
237.043	1.516
237.157	1.516
237.339	1.515
237.525	1.515
237.573	1.514
237.786	1.514
237.973	1.514
238.175	1.513
238.299	1.513
238.534	1.512
238.602	1.512
238.720	1.511
238.953	1.511
239.005	1.511
239.126	1.510
239.318	1.510
239.458	1.509
239.648	1.509
239.849	1.509
240.000	1.508
240.133	1.508
240.349	1.507
240.495	1.507
240.649	1.506
240.784	1.506
240.891	1.506
241.060	1.505
241.177	1.505
241.403	1.504
241.564	1.504
241.728	1.503
241.961	1.503
242.102	1.503
242.304	1.502
242.498	1.502
242.622	1.501
242.774	1.501
242.948	1.500
243.174	1.500
243.424	1.500
243.557	1.499
243.746	1.499
243.931	1.498
244.089	1.498
244.256	1.497
244.455	1.497
244.679	1.497
244.888	1.496
245.097	1.496
245.294	1.495
245.498	1.495
245.681	1.494
245.859	1.494
246.047	1.494
246.233	1.493
246.405	1.493
246.593	1.492
246.736	1.492
246.885	1.491
247.065	1.491
247.219	1.491
247.336	1.490
247.503	1.490
247.677	1.489
247.849	1.489
248.112	1.488
248.291	1.488
248.388	1.488
248.621	1.487
248.752	1.487
248.866	1.486
249.013	1.486
249.143	1.485
249.324	1.485
249.485	1.485
249.572	1.484
249.726	1.484
249.970	1.483
250.102	1.483
250.218	1.482
250.376	1.482
250.544	1.481
250.725	1.481
250.903	1.481
250.995	1.480
251.153	1.480
251.361	1.479
251.506	1.479
251.649	1.478
251.818	1.478
251.974	1.478
252.135	1.477
252.308	1.477
252.474	1.476
252.712	1.476
252.763	1.475
253.029	1.475
253.308	1.475
253.468	1.474
253.658	1.474
253.804	1.473
254.011	1.473
254.236	1.472
254.433	1.472
254.665	1.471
254.849	1.471
255.018	1.471
255.187	1.470
255.466	1.470
255.528	1.469
255.764	1.469
255.973	1.468
256.148	1.468
256.307	1.468
256.461	1.467
256.594	1.467
256.781	1.466
256.945	1.466
257.110	1.465
257.320	1.465
257.478	1.464
257.610	1.464
257.719	1.464
257.863	1.463
257.966	1.463
258.110	1.462
258.231	1.462
258.371	1.461
258.459	1.461
258.582	1.461
258.770	1.460
258.886	1.460
258.952	1.459
259.147	1.459
259.250	1.458
259.340	1.458
259.531	1.457
259.700	1.457
259.818	1.457
260.055	1.456
260.200	1.456
260.330	1.455
260.455	1.455
260.701	1.454
260.796	1.454
260.976	1.453
261.137	1.453
261.276	1.453
261.459	1.452
261.684	1.452
261.833	1.451
262.033	1.451
262.183	1.450
262.381	1.450
262.606	1.450
262.795	1.449
263.003	1.449
263.153	1.448
263.276	1.448
263.513	1.447
263.680	1.447
263.898	1.446
264.071	1.446
264.165	1.446
264.471	1.445
264.647	1.445
264.815	1.444
265.015	1.444
265.200	1.443
265.342	1.443
265.560	1.442
265.687	1.442
265.876	1.442
266.070	1.441
266.224	1.441
266.394	1.440
266.583	1.440
266.758	1.439
266.920	1.439
267.043	1.439
267.231	1.438
267.319	1.438
267.552	1.437
267.682	1.437
267.840	1.436
268.012	1.436
268.156	1.435
268.357	1.435
268.460	1.435
268.622	1.434
268.786	1.434
268.893	1.433
269.045	1.433
269.253	1.432
269.406	1.432
269.582	1.431
269.739	1.431
269.867	1.431
270.071	1.430
270.198	1.430
270.335	1.429
270.494	1.429
270.677	1.428
270.856	1.428
271.010	1.427
271.176	1.427
271.321	1.427
271.458	1.426
271.622	1.426
271.809	1.425
271.938	1.425
272.058	1.424
272.323	1.424
272.427	1.424
272.587	1.423
272.729	1.423
272.953	1.422
273.136	1.422
273.291	1.421
273.450	1.421
273.728	1.420
273.883	1.420
273.998	1.420
274.141	1.419
274.421	1.419
274.546	1.418
274.695	1.418
274.881	1.417
274.964	1.417
275.185	1.416
275.370	1.416
275.540	1.416
275.682	1.415
275.910	1.415
276.069	1.414
276.257	1.414
276.442	1.413
276.672	1.413
276.844	1.412
276.979	1.412
277.163	1.412
277.270	1.411
277.470	1.411
277.643	1.410
277.818	1.410
277.987	1.409
278.163	1.409
278.292	1.409
278.474	1.408
278.624	1.408
278.811	1.407
278.951	1.407
279.148	1.406
279.286	1.406
279.471	1.405
279.618	1.405
279.704	1.405
279.919	1.404
280.040	1.404
280.303	1.403
280.394	1.403
280.524	1.402
280.652	1.402
280.795	1.402
280.996	1.401
281.125	1.401
281.220	1.400
281.407	1.400
281.535	1.399
281.714	1.399
281.835	1.398
281.973	1.398
282.115	1.398
282.213	1.397
282.379	1.397
282.559	1.396
282.727	1.396
282.869	1.395
283.047	1.395
283.284	1.395
283.429	1.394
283.520	1.394
283.738	1.393
283.928	1.393
284.109	1.392
284.322	1.392
284.533	1.391
284.676	1.391
284.879	1.391
285.101	1.390
285.321	1.390
285.495	1.389
285.680	1.389
285.872	1.388
286.086	1.388
286.226	1.388
286.475	1.387
286.695	1.387
286.863	1.386
287.063	1.386
287.282	1.385
287.376	1.385
287.560	1.384
287.775	1.384
287.912	1.384
288.051	1.383
288.269	1.383
288.411	1.382
288.527	1.382
288.676	1.381
288.858	1.381
288.999	1.381
289.191	1.380
289.379	1.380
289.482	1.379
289.715	1.379
289.846	1.378
289.988	1.378
290.143	1.378
290.284	1.377
290.407	1.377
290.525	1.376
290.713	1.376
290.896	1.375
291.042	1.375
291.209	1.375
291.368	1.374
291.549	1.374
291.664	1.373
291.813	1.373
292.064	1.372
292.145	1.372
292.294	1.372
292.476	1.371
292.641	1.371
292.748	1.370
292.998	1.370
293.126	1.369
293.323	1.369
293.475	1.368
293.668	1.368
293.833	1.368
293.989	1.367
294.170	1.367
294.254	1.366
294.477	1.366
294.682	1.365
294.836	1.365
295.075	1.365
295.215	1.364
295.460	1.364
295.659	1.363
295.816	1.363
295.988	1.362
296.201	1.362
296.457	1.362
296.576	1.361
296.695	1.361
296.905	1.360
297.052	1.360
297.282	1.360
297.460	1.359
297.666	1.359
297.766	1.358
297.995	1.358
298.139	1.357
298.268	1.357
298.470	1.357
298.588	1.356
298.751	1.356
298.927	1.355
299.135	1.355
299.283	1.354
299.399	1.354
299.555	1.354
299.755	1.353
299.926	1.353
300.108	1.352
300.182	1.352
300.331	1.351
300.411	1.351
300.522	1.351
300.687	1.350
300.772	1.350
300.883	1.349
301.050	1.349
301.219	1.348
301.298	1.348
301.463	1.348
301.562	1.347
301.752	1.347
301.891	1.346
302.076	1.346
302.215	1.346
302.477	1.345
302.749	1.345
302.900	1.344
303.083	1.344
303.308	1.343
303.486	1.343
303.652	1.343
303.837	1.342
304.050	1.342
304.250	1.341
304.481	1.341
304.626	1.341
304.868	1.340
305.120	1.340
305.294	1.339
305.486	1.339
305.682	1.338
305.890	1.338
306.037	1.338
306.219	1.337
306.379	1.337
306.540	1.336
306.773	1.336
306.907	1.336
307.098	1.335
307.191	1.335
307.355	1.334
307.522	1.334
307.693	1.333
307.799	1.333
307.955	1.333
308.118	1.332
308.228	1.332
308.406	1.331
308.477	1.331
308.705	1.331
308.906	1.330
309.096	1.330
309.226	1.329
309.400	1.329
309.572	1.328
309.666	1.328
309.862	1.328
310.012	1.327
310.197	1.327
310.368	1.326
310.552	1.326
310.689	1.326
310.849	1.325
310.986	1.325
311.123	1.324
311.254	1.324
311.433	1.324
311.592	1.323
311.698	1.323
311.818	1.322
311.997	1.322
312.156	1.321
312.319	1.321
312.434	1.321
312.614	1.320
312.827	1.320
312.972	1.319
313.132	1.319
313.233	1.319
313.387	1.318
313.642	1.318
313.848	1.317
314.027	1.317
314.213	1.317
314.330	1.316
314.483	1.316
314.729	1.315
314.935	1.315
315.125	1.315
315.327	1.314
315.476	1.314
315.681	1.313
315.905	1.313
316.101	1.313
316.266	1.312
316.438	1.312
316.567	1.311
316.807	1.311
316.945	1.311
317.146	1.310
317.300	1.310
317.545	1.309
317.712	1.309
317.850	1.309
318.050	1.308
318.185	1.308
318.333	1.307
318.519	1.307
318.653	1.307
318.820	1.306
319.029	1.306
319.133	1.305
319.318	1.305
319.462	1.305
319.607	1.304
319.768	1.304
319.866	1.303
320.040	1.303
320.163	1.303
320.276	1.302
320.435	1.302
320.588	1.301
320.699	1.301
320.836	1.301
321.002	1.300
321.210	1.300
321.410	1.299
321.520	1.299
321.645	1.299
321.743	1.298
321.951	1.298
322.137	1.297
322.256	1.297
322.392	1.297
322.530	1.296
322.700	1.296
322.831	1.295
322.945	1.295
323.157	1.295
323.297	1.294
323.526	1.294
323.737	1.294
323.812	1.293
324.017	1.293
324.212	1.292
324.446	1.292
324.606	1.292
324.823	1.291
324.962	1.291
325.182	1.290
325.380	1.290
325.519	1.290
325.704	1.289
325.907	1.289
326.092	1.288
326.307	1.288
326.456	1.288
326.659	1.287
326.851	1.287
327.013	1.287
327.203	1.286
327.347	1.286
327.536	1.285
327.724	1.285
327.913	1.285
328.052	1.284
328.230	1.284
328.378	1.283
328.526	1.283
328.756	1.283
328.894	1.282
329.124	1.282
329.298	1.282
329.414	1.281
329.583	1.281
329.760	1.280
329.974	1.280
330.153	1.280
330.245	1.279
330.415	1.279
330.618	1.279
330.752	1.278
330.855	1.278
331.105	1.277
331.277	1.277
331.399	1.277
331.487	1.276
331.637	1.276
331.797	1.275
331.920	1.275
332.093	1.275
332.146	1.274
332.368	1.274
332.490	1.274
332.706	1.273
332.813	1.273
332.909	1.272
333.068	1.272
333.252	1.272
333.434	1.271
333.590	1.271
333.732	1.271
333.921	1.270
334.092	1.270
334.265	1.269
334.415	1.269
334.670	1.269
334.832	1.268
334.988	1.268
335.185	1.268
335.335	1.267
335.488	1.267
335.724	1.266
335.908	1.266
336.045	1.266
336.247	1.265
336.451	1.265
336.638	1.265
336.794	1.264
337.024	1.264
337.209	1.264
337.357	1.263
337.622	1.263
337.806	1.262
337.961	1.262
338.112	1.262
338.264	1.261
338.407	1.261
338.601	1.261
338.696	1.260
338.915	1.260
339.056	1.259
339.237	1.259
339.362	1.259
339.509	1.258
339.626	1.258
339.806	1.258
339.963	1.257
340.131	1.257
340.270	1.257
340.430	1.256
340.570	1.256
340.730	1.255
340.785	1.255
340.953	1.255
341.141	1.254
341.318	1.254
341.484	1.254
341.662	1.253
341.790	1.253
341.963	1.253
342.056	1.252
342.253	1.252
342.390	1.251
342.582	1.251
342.762	1.251
342.950	1.250
343.172	1.250
343.292	1.250
343.473	1.249
343.710	1.249
343.879	1.249
343.994	1.248
344.202	1.248
344.422	1.248
344.550	1.247
344.720	1.247
344.883	1.246
345.101	1.246
345.292	1.246
345.484	1.245
345.627	1.245
345.836	1.245
346.001	1.244
346.198	1.244
346.385	1.244
346.487	1.243
346.622	1.243
346.806	1.243
346.968	1.242
347.119	1.242
347.307	1.242
347.447	1.241
347.654	1.241
347.724	1.240
347.876	1.240
348.007	1.240
348.132	1.239
348.280	1.239
348.463	1.239
348.650	1.238
348.778	1.238
348.911	1.238
349.118	1.237
349.302	1.237
349.465	1.237
349.650	1.236
349.770	1.236
349.896	1.236
350.096	1.235
350.310	1.235
350.397	1.235
350.608	1.234
350.785	1.234
350.977	1.234
351.145	1.233
351.329	1.233
351.540	1.233
351.707	1.232
351.882	1.232
352.073	1.231
352.259	1.231
352.431	1.231
352.612	1.230
352.724	1.230
352.898	1.230
353.120	1.229
353.344	1.229
353.528	1.229
353.672	1.228
353.907	1.228
354.023	1.228
354.165	1.227
354.394	1.227
354.495	1.227
354.677	1.226
354.873	1.226
355.015	1.226
355.136	1.225
355.346	1.225
355.512	1.225
355.700	1.224
355.813	1.224
355.943	1.224
356.053	1.223
356.210	1.223
356.328	1.223
356.565	1.222
356.695	1.222
356.837	1.222
357.042	1.221
357.223	1.221
357.361	1.221
357.486	1.220
357.732	1.220
357.909	1.220
358.015	1.219
358.179	1.219
358.291	1.219
358.498	1.218
358.698	1.218
358.828	1.218
359.023	1.217
359.191	1.217
359.343	1.217
359.568	1.216
359.723	1.216
359.918	1.216
360.037	1.215
360.266	1.215
360.457	1.215
360.643	1.214
360.774	1.214
360.957	1.214
361.087	1.213
361.250	1.213
361.455	1.213
361.636	1.212
361.828	1.212
361.983	1.212
362.164	1.211
362.289	1.211
362.524	1.211
362.734	1.210
362.878	1.210
363.049	1.210
363.189	1.209
363.366	1.209
363.505	1.209
363.699	1.208
363.891	1.208
364.001	1.208
364.125	1.207
364.224	1.207
364.412	1.207
364.599	1.207
364.685	1.206
364.893	1.206
365.011	1.206
365.189	1.205
365.341	1.205
365.448	1.205
365.581	1.204
365.752	1.204
365.927	1.204
366.049	1.203
366.298	1.203
366.410	1.203
366.545	1.202
366.702	1.202
366.860	1.202
366.993	1.201
367.162	1.201
367.306	1.201
367.468	1.200
367.647	1.200
367.847	1.200
368.003	1.200
368.243	1.199
368.422	1.199
368.639	1.199
368.835	1.198
369.023	1.198
369.192	1.198
369.386	1.197
369.606	1.197
369.820	1.197
369.957	1.196
370.142	1.196
370.319	1.196
370.511	1.195
370.634	1.195
370.876	1.195
371.001	1.194
371.195	1.194
371.411	1.194
371.571	1.194
371.729	1.193
371.902	1.193
371.990	1.193
372.158	1.192
372.341	1.192
372.486	1.192
372.613	1.191
372.847	1.191
372.996	1.191
373.186	1.190
373.347	1.190
373.511	1.190
373.692	1.190
373.855	1.189
374.040	1.189
374.209	1.189
374.360	1.188
374.500	1.188
374.736	1.188
374.899	1.187
375.024	1.187
375.214	1.187
375.346	1.186
375.554	1.186
375.714	1.186
375.912	1.186
376.025	1.185
376.185	1.185
376.372	1.185
376.481	1.184
376.645	1.184
376.805	1.184
376.928	1.183
377.201	1.183
377.301	1.183
377.508	1.183
377.597	1.182
377.806	1.182
378.014	1.182
378.124	1.181
378.290	1.181
378.437	1.181
378.624	1.180
378.748	1.180
378.894	1.180
379.054	1.180
379.207	1.179
379.400	1.179
379.604	1.179
379.769	1.178
379.844	1.178
380.050	1.178
380.237	1.177
380.343	1.177
380.471	1.177
380.703	1.177
380.878	1.176
381.018	1.176
381.232	1.176
381.402	1.175
381.561	1.175
381.818	1.175
381.919	1.174
382.121	1.174
382.272	1.174
382.423	1.174
382.566	1.173
382.692	1.173
382.884	1.173
383.089	1.172
383.258	1.172
383.316	1.172
383.516	1.172
383.701	1.171
383.807	1.171
383.944	1.171
384.105	1.170
384.292	1.170
384.442	1.170
384.647	1.169
384.762	1.169
384.926	1.169
385.089	1.169
385.231	1.168
385.428	1.168
385.583	1.168
385.742	1.167
385.925	1.167
386.107	1.167
386.299	1.167
386.441	1.166
386.647	1.166
386.821	1.166
386.966	1.165
387.140	1.165
387.296	1.165
387.480	1.165
387.606	1.164
387.768	1.164
387.912	1.164
388.181	1.163
388.300	1.163
388.591	1.163
388.671	1.163
388.879	1.162
389.119	1.162
389.292	1.162
389.536	1.161
389.737	1.161
389.885	1.161
390.089	1.161
390.188	1.160
390.320	1.160
390.504	1.160
390.700	1.159
390.906	1.159
391.028	1.159
391.208	1.159
391.356	1.158
391.530	1.158
391.749	1.158
391.927	1.157
392.125	1.157
392.225	1.157
392.411	1.157
392.554	1.156
392.736	1.156
392.935	1.156
393.014	1.155
393.167	1.155
393.309	1.155
393.465	1.155
393.643	1.154
393.710	1.154
393.908	1.154
394.094	1.154
394.230	1.153
394.370	1.153
394.553	1.153
394.688	1.152
394.853	1.152
394.965	1.152
395.076	1.152
395.232	1.151
395.369	1.151
395.577	1.151
395.729	1.150
395.886	1.150
396.038	1.150
396.235	1.150
396.420	1.149
396.555	1.149
396.764	1.149
396.928	1.149
397.160	1.148
397.321	1.148
397.547	1.148
397.721	1.147
397.926	1.147
398.106	1.147
398.264	1.147
398.451	1.146
398.621	1.146
398.831	1.146
398.918	1.146
399.082	1.145
399.240	1.145
399.483	1.145
399.621	1.144
399.785	1.144
399.921	1.144
400.083	1.144
400.282	1.143
400.451	1.143
400.576	1.143
400.736	1.143
400.871	1.142
401.047	1.142
401.262	1.142
401.340	1.141
401.474	1.141
401.657	1.141
401.853	1.141
401.997	1.140
402.166	1.140
402.316	1.140
402.431	1.140
402.618	1.139
402.809	1.139
402.997	1.139
403.087	1.139
403.286	1.138
403.433	1.138
403.569	1.138
403.744	1.137
403.917	1.137
404.122	1.137
404.257	1.137
404.408	1.136
404.530	1.136
404.778	1.136
404.887	1.136
405.102	1.135
405.236	1.135
405.357	1.135
405.527	1.135
405.680	1.134
405.898	1.134
406.098	1.134
406.285	1.133
406.467	1.133
406.650	1.133
406.799	1.133
406.983	1.132
407.194	1.132
407.391	1.132
407.598	1.132
407.748	1.131
407.919	1.131
408.154	1.131
408.237	1.131
408.396	1.130
408.550	1.130
408.771	1.130
408.874	1.130
409.065	1.129
409.277	1.129
409.351	1.129
409.523	1.128
409.633	1.128
409.826	1.128
409.982	1.128
410.146	1.127
410.256	1.127
410.415	1.127
410.523	1.127
410.643	1.126
410.839	1.126
411.026	1.126
411.192	1.126
411.368	1.125
411.536	1.125
411.694	1.125
411.839	1.125
412.081	1.124
412.218	1.124
412.426	1.124
412.602	1.124
412.790	1.123
412.943	1.123
413.157	1.123
413.328	1.123
413.530	1.122
413.702	1.122
413.830	1.122
414.037	1.122
414.277	1.121
414.532	1.121
414.652	1.121
414.883	1.120
415.013	1.120
415.254	1.120
415.403	1.120
415.603	1.119
415.714	1.119
415.884	1.119
416.045	1.119
416.167	1.118
416.301	1.118
416.501	1.118
416.648	1.118
416.752	1.117
416.870	1.117
417.045	1.117
417.195	1.117
417.350	1.116
417.515	1.116
417.603	1.116
417.776	1.116
417.840	1.115
418.011	1.115
418.227	1.115
418.294	1.115
418.419	1.114
418.582	1.114
418.840	1.114
419.028	1.114
419.203	1.113
419.377	1.113
419.568	1.113
419.797	1.113
419.972	1.112
420.142	1.112
420.412	1.112
420.563	1.112
420.764	1.111
420.988	1.111
421.176	1.111
421.401	1.111
421.520	1.110
421.686	1.110
421.870	1.110
422.053	1.110
422.217	1.109
422.301	1.109
422.564	1.109
422.686	1.109
422.871	1.108
422.956	1.108
423.135	1.108
423.292	1.108
423.429	1.107
423.526	1.107
423.769	1.107
423.976	1.107
424.106	1.106
424.232	1.106
424.365	1.106
424.523	1.106
424.695	1.105
424.920	1.105
425.010	1.105
425.174	1.105
425.298	1.104
425.474	1.104
425.663	1.104
425.845	1.104
425.951	1.103
426.136	1.103
426.350	1.103
426.466	1.103
426.687	1.102
426.831	1.102
427.016	1.102
427.252	1.102
427.397	1.101
427.572	1.101
427.682	1.101
427.922	1.101
428.089	1.100
428.211	1.100
428.432	1.100
428.547	1.100
428.725	1.099
428.920	1.099
429.093	1.099
429.295	1.099
429.462	1.099
429.584	1.098
429.793	1.098
429.904	1.098
430.074	1.098
430.284	1.097
430.454	1.097
430.578	1.097
430.757	1.097
430.895	1.096
431.088	1.096
431.254	1.096
431.354	1.096
431.552	1.095
431.703	1.095
431.865	1.095
431.993	1.095
432.191	1.094
432.399	1.094
432.525	1.094
432.656	1.094
432.789	1.093
432.962	1.093
433.187	1.093
433.376	1.093
433.551	1.092
433.782	1.092
433.869	1.092
434.056	1.092
434.214	1.091
434.443	1.091
434.633	1.091
434.779	1.091
434.991	1.091
435.161	1.090
435.353	1.090
435.535	1.090
435.677	1.090
435.842	1.089
435.996	1.089
436.134	1.089
436.333	1.089
436.475	1.088
436.635	1.088
436.844	1.088
436.967	1.088
437.208	1.087
437.324	1.087
437.503	1.087
437.701	1.087
437.880	1.086
438.089	1.086
438.205	1.086
438.350	1.086
438.561	1.085
438.688	1.085
438.834	1.085
439.029	1.085
439.107	1.085
439.290	1.084
439.472	1.084
439.656	1.084
439.860	1.084
440.009	1.083
440.172	1.083
440.359	1.083
440.473	1.083
440.658	1.082
440.768	1.082
441.000	1.082
441.186	1.082
441.366	1.081
441.486	1.081
441.621	1.081
441.801	1.081
441.973	1.080
442.123	1.080
442.263	1.080
442.413	1.080
442.618	1.080
442.776	1.079
442.919	1.079
443.105	1.079
443.208	1.079
443.381	1.078
443.583	1.078
443.802	1.078
443.868	1.078
444.083	1.077
444.233	1.077
444.402	1.077
444.562	1.077
444.714	1.076
444.934	1.076
445.095	1.076
445.283	1.076
445.420	1.076
445.572	1.075
445.769	1.075
445.940	1.075
446.057	1.075
446.217	1.074
446.340	1.074
446.505	1.074
446.683	1.074
446.877	1.073
447.011	1.073
447.138	1.073
447.340	1.073
447.507	1.072
447.676	1.072
447.800	1.072
447.988	1.072
448.217	1.072
448.366	1.071
448.565	1.071
448.720	1.071
448.872	1.071
449.018	1.070
449.201	1.070
449.366	1.070
449.552	1.070
449.728	1.069
449.893	1.069
450.057	1.069
450.229	1.069
450.422	1.068
450.589	1.068
450.798	1.068
450.993	1.068
451.158	1.068
451.315	1.067
451.511	1.067
451.653	1.067
451.821	1.067
452.028	1.066
452.149	1.066
452.317	1.066
452.452	1.066
452.664	1.065
452.801	1.065
452.920	1.065
453.100	1.065
453.276	1.064
453.406	1.064
453.587	1.064
453.778	1.064
453.896	1.064
454.072	1.063
454.163	1.063
454.417	1.063
454.534	1.063
454.702	1.062
454.894	1.062
454.955	1.062
455.169	1.062
455.346	1.061
455.508	1.061
455.678	1.061
455.814	1.061
456.017	1.061
456.223	1.060
456.412	1.060
456.545	1.060
456.678	1.060
456.865	1.059
456.995	1.059
457.135	1.059
457.305	1.059
457.519	1.058
457.648	1.058
457.788	1.058
457.979	1.058
458.128	1.058
458.259	1.057
458.430	1.057
458.548	1.057
458.732	1.057
458.884	1.056
459.027	1.056
459.189	1.056
459.358	1.056
459.505	1.055
459.584	1.055
459.823	1.055
459.985	1.055
460.181	1.055
460.369	1.054
460.526	1.054
460.719	1.054
460.876	1.054
461.052	1.053
461.209	1.053
461.450	1.053
461.642	1.053
461.860	1.052
461.977	1.052
462.159	1.052
462.384	1.052
462.547	1.052
462.759	1.051
462.972	1.051
463.130	1.051
463.266	1.051
463.449	1.050
463.621	1.050
463.798	1.050
463.973	1.050
464.170	1.049
464.357	1.049
464.523	1.049
464.656	1.049
464.855	1.049
464.972	1.048
465.104	1.048
465.293	1.048
465.455	1.048
465.613	1.047
465.790	1.047
465.957	1.047
466.113	1.047
466.312	1.046
466.507	1.046
466.612	1.046
466.766	1.046
466.940	1.046
467.079	1.045
467.176	1.045
467.408	1.045
467.514	1.045
467.735	1.044
467.904	1.044
468.041	1.044
468.210	1.044
468.400	1.043
468.526	1.043
468.744	1.043
468.849	1.043
469.030	1.043
469.185	1.042
469.303	1.042
469.555	1.042
469.623	1.042
469.872	1.041
470.004	1.041
470.198	1.041
470.375	1.041
470.533	1.040
470.723	1.040
470.780	1.040
470.915	1.040
471.084	1.040
471.292	1.039
471.390	1.039
471.545	1.039
471.703	1.039
471.880	1.038
472.120	1.038
472.210	1.038
472.382	1.038
472.561	1.037
472.764	1.037
472.916	1.037
473.079	1.037
473.276	1.037
473.459	1.036
473.597	1.036
473.836	1.036
474.029	1.036
474.199	1.035
474.396	1.035
474.611	1.035
474.736	1.035
474.945	1.034
475.065	1.034
475.315	1.034
475.498	1.034
475.712	1.034
475.903	1.033
476.030	1.033
476.182	1.033
476.395	1.033
476.514	1.032
476.655	1.032
476.847	1.032
477.067	1.032
477.222	1.031
477.313	1.031
477.484	1.031
477.612	1.031
477.846	1.031
478.011	1.030
478.160	1.030
478.326	1.030
478.530	1.030
478.645	1.029
478.786	1.029
478.988	1.029
479.100	1.029
479.348	1.029
479.542	1.028
479.682	1.028
479.868	1.028
479.989	1.028
480.179	1.027
480.393	1.027
480.498	1.027
480.688	1.027
480.817	1.026
481.000	1.026
481.179	1.026
481.338	1.026
481.494	1.026
481.706	1.025
481.835	1.025
482.017	1.025
482.148	1.025
482.370	1.024
482.552	1.024
482.688	1.024
482.925	1.024
483.002	1.023
483.190	1.023
483.364	1.023
483.504	1.023
483.638	1.023
483.825	1.022
483.951	1.022
484.168	1.022
484.256	1.022
484.424	1.021
484.600	1.021
484.745	1.021
484.920	1.021
485.103	1.020
485.240	1.020
485.386	1.020
485.511	1.020
485.721	1.020
485.873	1.019
485.991	1.019
486.155	1.019
486.345	1.019
486.483	1.018
486.658	1.018
486.805	1.018
486.926	1.018
487.099	1.018
487.332	1.017
487.397	1.017
487.557	1.017
487.736	1.017
487.899	1.016
488.086	1.016
488.282	1.016
488.385	1.016
488.577	1.015
488.785	1.015
488.929	1.015
489.159	1.015
489.355	1.015
489.569	1.014
489.780	1.014
489.930	1.014
490.065	1.014
490.276	1.013
490.460	1.013
490.664	1.013
490.830	1.013
490.936	1.012
491.210	1.012
491.325	1.012
491.464	1.012
491.633	1.012
491.817	1.011
491.959	1.011
492.141	1.011
492.362	1.011
492.489	1.010
492.620	1.010
492.757	1.010
492.892	1.010
493.028	1.009
493.122	1.009
493.296	1.009
493.431	1.009
493.546	1.009
493.662	1.008
493.795	1.008
493.936	1.008
494.127	1.008
494.276	1.007
494.449	1.007
494.605	1.007
494.731	1.007
494.893	1.006
495.070	1.006
495.245	1.006
495.410	1.006
495.597	1.006
495.830	1.005
495.945	1.005
496.168	1.005
496.462	1.005
496.609	1.004
496.823	1.004
497.026	1.004
497.252	1.004
497.435	1.004
497.694	1.003
497.892	1.003
498.079	1.003
498.259	1.003
498.447	1.002
498.645	1.002
498.822	1.002
498.987	1.002
499.152	1.001
499.285	1.001
499.391	1.001
499.592	1.001
499.743	1.001
499.908	1.000
500.005	1.000
500.174	1.000
500.309	1.000
500.524	0.999
500.635	0.999
500.815	0.999
501.004	0.999
501.137	0.998
501.277	0.998
501.482	0.998
501.618	0.998
501.750	0.998
501.945	0.997
502.119	0.997
502.297	0.997
502.461	0.997
502.642	0.996
502.877	0.996
503.108	0.996
503.223	0.996
503.415	0.995
503.565	0.995
503.774	0.995
504.007	0.995
504.148	0.995
504.345	0.994
504.466	0.994
504.626	0.994
504.773	0.994
504.918	0.993
505.098	0.993
505.274	0.993
505.375	0.993
505.605	0.992
505.780	0.992
505.876	0.992
506.089	0.992
506.193	0.992
506.366	0.991
506.487	0.991
506.664	0.991
506.895	0.991
507.033	0.990
507.219	0.990
507.377	0.990
507.606	0.990
507.859	0.989
507.969	0.989
508.121	0.989
508.271	0.989
508.509	0.989
508.724	0.988
508.870	0.988
508.998	0.988
509.171	0.988
509.349	0.987
509.501	0.987
509.658	0.987
509.802	0.987
509.966	0.986
510.046	0.986
510.175	0.986
510.337	0.986
510.446	0.986
510.602	0.985
510.755	0.985
510.916	0.985
511.082	0.985
511.232	0.984
511.295	0.984
511.460	0.984
511.625	0.984
511.826	0.983
511.980	0.983
512.171	0.983
512.353	0.983
512.546	0.983
512.714	0.982
512.865	0.982
513.038	0.982
513.173	0.982
513.357	0.981
513.566	0.981
513.712	0.981
513.883	0.981
514.015	0.980
514.246	0.980
514.395	0.980
514.568	0.980
514.724	0.980
515.002	0.979
515.114	0.979
515.279	0.979
515.453	0.979
515.675	0.978
515.847	0.978
516.020	0.978
516.264	0.978
516.381	0.977
516.563	0.977
516.746	0.977
516.943	0.977
517.184	0.977
517.361	0.976
517.538	0.976
517.676	0.976
517.878	0.976
518.069	0.975
518.287	0.975
518.420	0.975
518.574	0.975
518.827	0.974
518.897	0.974
519.059	0.974
519.243	0.974
519.433	0.974
519.550	0.973
519.681	0.973
519.857	0.973
520.013	0.973
520.115	0.972
520.234	0.972
520.395	0.972
520.594	0.972
520.703	0.972
520.811	0.971
521.007	0.971
521.159	0.971
521.288	0.971
521.490	0.970
521.634	0.970
521.806	0.970
521.924	0.970
522.131	0.969
522.288	0.969
522.399	0.969
522.646	0.969
522.908	0.969
523.033	0.968
523.198	0.968
523.388	0.968
523.530	0.968
523.738	0.967
523.924	0.967
524.054	0.967
524.224	0.967
524.402	0.966
524.595	0.966
524.794	0.966
524.912	0.966
525.097	0.966
525.214	0.965
525.389	0.965
525.592	0.965
525.765	0.965
525.936	0.964
526.127	0.964
526.244	0.964
526.468	0.964
526.581	0.963
526.736	0.963
526.869	0.963
527.104	0.963
527.242	0.963
527.430	0.962
527.575	0.962
527.726	0.962
527.896	0.962
528.086	0.961
528.318	0.961
528.459	0.961
528.635	0.961
528.754	0.960
528.925	0.960
529.051	0.960
529.212	0.960
529.420	0.960
529.565	0.959
529.707	0.959
529.914	0.959
530.021	0.959
530.192	0.958
530.345	0.958
530.447	0.958
530.627	0.958
530.762	0.957
530.894	0.957
531.012	0.957
531.166	0.957
531.351	0.957
531.473	0.956
531.629	0.956
531.717	0.956
531.903	0.956
532.084	0.955
532.192	0.955
532.363	0.955
532.517	0.955
532.692	0.954
532.850	0.954
532.988	0.954
533.150	0.954
533.338	0.954
533.501	0.953
533.692	0.953
533.860	0.953
533.987	0.953
534.106	0.952
534.332	0.952
534.548	0.952
534.667	0.952
534.862	0.952
535.090	0.951
535.263	0.951
535.402	0.951
535.587	0.951
535.813	0.950
536.035	0.950
536.246	0.950
536.449	0.950
536.613	0.949
536.853	0.949
537.033	0.949
537.211	0.949
537.387	0.949
537.594	0.948
537.740	0.948
537.881	0.948
538.082	0.948
538.249	0.947
538.410	0.947
538.530	0.947
538.687	0.947
538.863	0.946
539.008	0.946
539.178	0.946
539.312	0.946
539.460	0.946
539.627	0.945
539.739	0.945
539.893	0.945
540.027	0.945
540.162	0.944
540.258	0.944
540.383	0.944
540.636	0.944
540.756	0.944
540.896	0.943
541.055	0.943
541.240	0.943
541.385	0.943
541.553	0.942
541.673	0.942
541.878	0.942
542.037	0.942
542.274	0.941
542.475	0.941
542.606	0.941
542.813	0.941
543.060	0.941
543.225	0.940
543.429	0.940
543.601	0.940
543.754	0.940
543.956	0.939
544.059	0.939
544.245	0.939
544.391	0.939
544.595	0.939
544.731	0.938
544.907	0.938
545.098	0.938
545.233	0.938
545.391	0.937
545.545	0.937
545.699	0.937
545.894	0.937
546.102	0.936
546.266	0.936
546.388	0.936
546.591	0.936
546.690	0.936
546.926	0.935
547.054	0.935
547.213	0.935
547.387	0.935
547.563	0.934
547.769	0.934
547.935	0.934
548.110	0.934
548.306	0.934
548.496	0.933
548.641	0.933
548.859	0.933
549.021	0.933
549.201	0.932
549.393	0.932
549.545	0.932
549.679	0.932
549.841	0.931
550.002	0.931
550.198	0.931
550.343	0.931
550.507	0.931
550.622	0.930
550.801	0.930
550.934	0.930
551.083	0.930
551.273	0.929
551.413	0.929
551.595	0.929
551.711	0.929
551.854	0.929
552.024	0.928
552.152	0.928
552.356	0.928
552.543	0.928
552.742	0.927
552.947	0.927
553.133	0.927
553.341	0.927
553.540	0.927
553.675	0.926
553.886	0.926
554.102	0.926
554.332	0.926
554.485	0.925
554.656	0.925
554.931	0.925
555.074	0.925
555.269	0.925
555.475	0.924
555.625	0.924
555.764	0.924
555.921	0.924
556.069	0.923
556.219	0.923
556.435	0.923
556.572	0.923
556.728	0.923
556.861	0.922
556.971	0.922
557.161	0.922
557.308	0.922
557.365	0.921
557.563	0.921
557.754	0.921
557.888	0.921
558.018	0.921
558.156	0.920
558.389	0.920
558.465	0.920
558.682	0.920
558.857	0.919
558.979	0.919
559.206	0.919
559.377	0.919
559.529	0.919
559.728	0.918
559.837	0.918
560.046	0.918
560.227	0.918
560.417	0.917
560.610	0.917
560.808	0.917
560.925	0.917
561.126	0.917
561.327	0.916
561.503	0.916
561.636	0.916
561.839	0.916
562.039	0.915
562.216	0.915
562.348	0.915
562.519	0.915
562.718	0.915
562.908	0.914
563.042	0.914
563.208	0.914
563.366	0.914
563.474	0.913
563.674	0.913
563.840	0.913
563.977	0.913
564.220	0.913
564.415	0.912
564.580	0.912
564.756	0.912
564.901	0.912
565.018	0.912
565.218	0.911
565.345	0.911
565.475	0.911
565.646	0.911
565.787	0.910
565.834	0.910
566.072	0.910
566.229	0.910
566.372	0.910
566.467	0.909
566.697	0.909
566.805	0.909
566.971	0.909
567.154	0.908
567.349	0.908
567.541	0.908
567.675	0.908
567.881	0.908
568.039	0.907
568.193	0.907
568.365	0.907
568.586	0.907
568.790	0.907
568.961	0.906
569.105	0.906
569.355	0.906
569.443	0.906
569.688	0.905
569.846	0.905
570.080	0.905
570.234	0.905
570.440	0.905
570.581	0.904
570.774	0.904
570.896	0.904
571.130	0.904
571.251	0.904
571.481	0.903
571.614	0.903
571.778	0.903
571.944	0.903
572.092	0.902
572.327	0.902
572.493	0.902
572.682	0.902
572.838	0.902
572.977	0.901
573.097	0.901
573.324	0.901
573.525	0.901
573.652	0.901
573.788	0.900
574.000	0.900
574.156	0.900
574.270	0.900
574.479	0.899
574.648	0.899
574.827	0.899
575.061	0.899
575.188	0.899
575.317	0.898
575.557	0.898
575.770	0.898
575.879	0.898
575.992	0.898
576.164	0.897
576.404	0.897
576.535	0.897
576.737	0.897
576.891	0.897
577.116	0.896
577.231	0.896
577.384	0.896
577.584	0.896
577.714	0.895
577.829	0.895
578.041	0.895
578.219	0.895
578.353	0.895
578.547	0.894
578.712	0.894
578.905	0.894
579.040	0.894
579.255	0.894
579.418	0.893
579.585	0.893
579.791	0.893
579.948	0.893
580.071	0.893
580.205	0.892
580.405	0.892
580.651	0.892
580.810	0.892
581.009	0.892
581.205	0.891
581.350	0.891
581.461	0.891
581.660	0.891
581.865	0.890
581.967	0.890
582.148	0.890
582.285	0.890
582.523	0.890
582.657	0.889
582.795	0.889
582.961	0.889
583.143	0.889
583.329	0.889
583.410	0.888
583.607	0.888
583.712	0.888
583.911	0.888
584.062	0.888
584.282	0.887
584.425	0.887
584.611	0.887
584.721	0.887
584.925	0.887
585.139	0.886
585.309	0.886
585.450	0.886
585.616	0.886
585.759	0.886
586.000	0.885
586.184	0.885
586.306	0.885
586.467	0.885
586.584	0.885
586.788	0.884
586.910	0.884
587.124	0.884
587.284	0.884
587.454	0.884
587.596	0.883
587.804	0.883
587.918	0.883
588.051	0.883
588.176	0.883
588.379	0.882
588.548	0.882
588.759	0.882
588.886	0.882
589.067	0.882
589.290	0.881
589.450	0.881
589.607	0.881
589.783	0.881
590.002	0.881
590.190	0.880
590.329	0.880
590.532	0.880
590.690	0.880
590.872	0.880
590.994	0.879
591.185	0.879
591.343	0.879
591.478	0.879
591.649	0.879
591.861	0.878
592.040	0.878
592.221	0.878
592.337	0.878
592.535	0.878
592.692	0.877
592.876	0.877
592.974	0.877
593.152	0.877
593.327	0.877
593.562	0.876
593.667	0.876
593.844	0.876
594.026	0.876
594.208	0.876
594.382	0.876
594.526	0.875
594.700	0.875
594.852	0.875
595.013	0.875
595.171	0.875
595.313	0.874
595.446	0.874
595.657	0.874
595.905	0.874
596.073	0.874
596.198	0.873
596.351	0.873
596.540	0.873
596.719	0.873
596.911	0.873
597.052	0.872
597.298	0.872
597.435	0.872
597.614	0.872
597.842	0.872
597.974	0.871
598.166	0.871
598.280	0.871
598.479	0.871
598.642	0.871
598.774	0.871
598.966	0.870
599.099	0.870
599.293	0.870
599.480	0.870
599.605	0.870
599.776	0.869
599.948	0.869
600.142	0.869
600.278	0.869
600.456	0.869
600.607	0.868
600.827	0.868
600.926	0.868
601.156	0.868
601.306	0.868
601.473	0.868
601.606	0.867
601.739	0.867
601.939	0.867
602.114	0.867
602.263	0.867
602.359	0.866
602.582	0.866
602.679	0.866
602.858	0.866
603.019	0.866
603.125	0.866
603.246	0.865
603.408	0.865
603.609	0.865
603.696	0.865
603.891	0.865
604.034	0.864
604.209	0.864
604.400	0.864
604.578	0.864
604.750	0.864
604.854	0.864
605.082	0.863
605.241	0.863
605.423	0.863
605.602	0.863
605.792	0.863
605.978	0.862
606.123	0.862
606.365	0.862
606.499	0.862
606.689	0.862
606.845	0.862
607.084	0.861
607.268	0.861
607.418	0.861
607.575	0.861
607.731	0.861
607.976	0.860
608.136	0.860
608.295	0.860
608.451	0.860
608.584	0.860
608.782	0.860
608.890	0.859
609.101	0.859
609.298	0.859
609.502	0.859
609.711	0.859
609.894	0.859
610.040	0.858
610.269	0.858
610.373	0.858
610.560	0.858
610.735	0.858
610.901	0.857
611.084	0.857
611.192	0.857
611.389	0.857
611.525	0.857
611.770	0.857
611.902	0.856
612.049	0.856
612.242	0.856
612.417	0.856
612.534	0.856
612.732	0.856
612.944	0.855
613.149	0.855
613.269	0.855
613.440	0.855
613.628	0.855
613.775	0.855
613.910	0.854
614.088	0.854
614.284	0.854
614.384	0.854
614.519	0.854
614.680	0.854
614.813	0.853
615.025	0.853
615.183	0.853
615.278	0.853
615.456	0.853
615.642	0.853
615.788	0.852
615.947	0.852
616.102	0.852
616.281	0.852
616.442	0.852
616.629	0.852
616.799	0.851
616.956	0.851
617.093	0.851
617.279	0.851
617.507	0.851
617.699	0.851
617.808	0.850
618.071	0.850
618.247	0.850
618.448	0.850
618.639	0.850
618.811	0.850
618.984	0.849
619.166	0.849
619.303	0.849
619.497	0.849
619.637	0.849
619.873	0.849
620.009	0.848
620.210	0.848
620.357	0.848
620.483	0.848
620.648	0.848
620.775	0.848
620.928	0.847
621.089	0.847
621.239	0.847
621.402	0.847
621.591	0.847
621.764	0.847
621.881	0.847
621.990	0.846
622.200	0.846
622.316	0.846
622.423	0.846
622.668	0.846
622.836	0.846
623.000	0.845
623.246	0.845
623.402	0.845
623.589	0.845
623.720	0.845
623.911	0.845
624.069	0.844
624.278	0.844
624.438	0.844
624.615	0.844
624.767	0.844
624.916	0.844
625.090	0.844
625.223	0.843
625.359	0.843
625.579	0.843
625.735	0.843
625.845	0.843
626.045	0.843
626.210	0.842
626.379	0.842
626.573	0.842
626.714	0.842
626.849	0.842
627.019	0.842
627.240	0.842
627.327	0.841
627.466	0.841
627.726	0.841
627.854	0.841
627.960	0.841
628.167	0.841
628.386	0.841
628.523	0.840
628.695	0.840
628.786	0.840
628.989	0.840
629.167	0.840
629.325	0.840
629.427	0.839
629.583	0.839
629.740	0.839
629.936	0.839
630.057	0.839
630.269	0.839
630.427	0.839
630.627	0.838
630.813	0.838
630.911	0.838
631.158	0.838
631.253	0.838
631.449	0.838
631.620	0.838
631.869	0.837
631.999	0.837
632.157	0.837
632.365	0.837
632.528	0.837
632.753	0.837
632.891	0.837
633.127	0.836
633.318	0.836
633.473	0.836
633.603	0.836
633.783	0.836
633.984	0.836
634.170	0.836
634.371	0.835
634.508	0.835
634.731	0.835
634.902	0.835
635.115	0.835
635.227	0.835
635.377	0.835
635.569	0.834
635.744	0.834
635.875	0.834
636.045	0.834
636.200	0.834
636.348	0.834
636.480	0.834
636.631	0.834
636.825	0.833
637.013	0.833
637.170	0.833
637.324	0.833
637.505	0.833
637.660	0.833
637.823	0.833
637.975	0.832
638.094	0.832
638.355	0.832
638.533	0.832
638.700	0.832
638.858	0.832
639.006	0.832
639.145	0.831
639.273	0.831
639.490	0.831
639.648	0.831
639.786	0.831
639.996	0.831
640.117	0.831
640.325	0.831
640.455	0.830
640.661	0.830
640.837	0.830
640.996	0.830
641.158	0.830
641.410	0.830
641.603	0.830
641.736	0.830
641.941	0.829
642.100	0.829
642.294	0.829
642.407	0.829
642.654	0.829
642.844	0.829
643.043	0.829
643.241	0.829
643.401	0.828
643.530	0.828
643.715	0.828
643.883	0.828
644.042	0.828
644.274	0.828
644.401	0.828
644.552	0.827
644.691	0.827
644.867	0.827
644.998	0.827
645.203	0.827
645.378	0.827
645.528	0.827
645.708	0.827
645.865	0.827
646.007	0.826
646.214	0.826
646.336	0.826
646.462	0.826
646.668	0.826
646.752	0.826
646.871	0.826
646.967	0.826
647.205	0.825
647.414	0.825
647.491	0.825
647.643	0.825
647.856	0.825
648.002	0.825
648.165	0.825
648.362	0.825
648.507	0.824
648.709	0.824
648.841	0.824
649.016	0.824
649.283	0.824
649.429	0.824
649.631	0.824
649.824	0.824
649.909	0.824
650.105	0.823
650.275	0.823
650.455	0.823
650.595	0.823
650.783	0.823
650.937	0.823
651.158	0.823
651.322	0.823
651.559	0.822
651.722	0.822
651.863	0.822
652.021	0.822
652.175	0.822
652.362	0.822
652.530	0.822
652.714	0.822
652.808	0.822
652.957	0.821
653.146	0.821
653.286	0.821
653.456	0.821
653.605	0.821
653.773	0.821
653.927	0.821
654.111	0.821
654.226	0.821
654.505	0.820
654.601	0.820
654.774	0.820
654.893	0.820
655.102	0.820
655.281	0.820
655.435	0.820
655.633	0.820
655.848	0.820
656.046	0.819
656.184	0.819
656.381	0.819
656.555	0.819
656.697	0.819
656.795	0.819
656.974	0.819
657.074	0.819
657.208	0.819
657.320	0.819
657.435	0.818
657.565	0.818
657.747	0.818
657.913	0.818
658.104	0.818
658.215	0.818
658.362	0.818
658.555	0.818
658.699	0.818
658.915	0.818
659.081	0.817
659.289	0.817
659.467	0.817
659.705	0.817
659.905	0.817
660.130	0.817
660.278	0.817
660.484	0.817
660.584	0.817
660.776	0.816
660.917	0.816
661.100	0.816
661.211	0.816
661.379	0.816
661.562	0.816
661.697	0.816
661.875	0.816
662.068	0.816
662.213	0.816
662.342	0.816
662.512	0.815
662.749	0.815
662.935	0.815
663.095	0.815
663.285	0.815
663.513	0.815
663.674	0.815
663.830	0.815
664.032	0.815
664.207	0.815
664.373	0.814
664.528	0.814
664.734	0.814
664.862	0.814
665.015	0.814
665.220	0.814
665.352	0.814
665.530	0.814
665.704	0.814
665.873	0.814
666.098	0.814
666.182	0.813
666.368	0.813
666.523	0.813
666.728	0.813
666.859	0.813
667.058	0.813
667.226	0.813
667.346	0.813
667.505	0.813
667.661	0.813
667.824	0.813
667.960	0.812
668.122	0.812
668.258	0.812
668.439	0.812
668.533	0.812
668.664	0.812
668.831	0.812
669.028	0.812
669.209	0.812
669.304	0.812
669.534	0.812
669.672	0.811
669.862	0.811
670.028	0.811
670.258	0.811
670.370	0.811
670.513	0.811
670.697	0.811
670.796	0.811
670.922	0.811
671.159	0.811
671.322	0.811
671.462	0.811
671.615	0.810
671.825	0.810
671.972	0.810
672.198	0.810
672.349	0.810
672.572	0.810
672.767	0.810
672.981	0.810
673.120	0.810
673.266	0.810
673.480	0.810
673.667	0.810
673.864	0.809
674.075	0.809
674.267	0.809
674.431	0.809
674.609	0.809
674.790	0.809
674.921	0.809
675.080	0.809
675.271	0.809
675.406	0.809
675.576	0.809
675.692	0.809
675.831	0.809
675.969	0.808
676.071	0.808
676.217	0.808
676.312	0.808
676.445	0.808
676.564	0.808
676.740	0.808
676.876	0.808
677.066	0.808
677.279	0.808
677.425	0.808
677.632	0.808
677.798	0.808
678.010	0.807
678.176	0.807
678.387	0.807
678.567	0.807
678.808	0.807
678.964	0.807
679.131	0.807
679.342	0.807
679.553	0.807
679.717	0.807
679.898	0.807
680.047	0.807
680.251	0.807
680.401	0.807
680.542	0.806
680.753	0.806
680.829	0.806
680.983	0.806
681.170	0.806
681.299	0.806
681.448	0.806
681.624	0.806
681.726	0.806
681.870	0.806
682.051	0.806
682.206	0.806
682.423	0.806
682.583	0.806
682.784	0.805
682.963	0.805
683.150	0.805
683.354	0.805
683.447	0.805
683.699	0.805
683.878	0.805
684.021	0.805
684.168	0.805
684.372	0.805
684.529	0.805
684.695	0.805
684.909	0.805
685.090	0.805
685.283	0.805
685.444	0.804
685.640	0.804
685.824	0.804
685.963	0.804
686.120	0.804
686.265	0.804
686.446	0.804
686.649	0.804
686.797	0.804
686.908	0.804
687.138	0.804
687.290	0.804
687.404	0.804
687.539	0.804
687.684	0.804
687.850	0.804
687.997	0.803
688.159	0.803
688.283	0.803
688.398	0.803
688.563	0.803
688.744	0.803
688.868	0.803
689.065	0.803
689.160	0.803
689.361	0.803
689.597	0.803
689.769	0.803
689.975	0.803
690.189	0.803
690.324	0.803
690.564	0.803
690.671	0.803
690.928	0.802
691.068	0.802
691.254	0.802
691.445	0.802
691.617	0.802
691.818	0.802
692.012	0.802
692.178	0.802
692.370	0.802
692.530	0.802
692.672	0.802
692.804	0.802
693.022	0.802
693.107	0.802
693.262	0.802
693.399	0.802
693.537	0.802
693.681	0.802
693.825	0.801
693.994	0.801
694.168	0.801
694.359	0.801
694.461	0.801
694.660	0.801
694.851	0.801
694.985	0.801
695.217	0.801
695.406	0.801
695.615	0.801
695.803	0.801
695.972	0.801
696.170	0.801
696.312	0.801
696.482	0.801
696.676	0.801
696.841	0.801
697.015	0.801
697.129	0.800
697.300	0.800
697.438	0.800
697.634	0.800
697.758	0.800
697.828	0.800
697.911	0.800
698.028	0.800
698.300	0.800
698.435	0.800
698.591	0.800
698.811	0.800
698.959	0.800
699.092	0.800
699.343	0.800
699.528	0.800
699.716	0.800
699.959	0.800
700.104	0.800
700.345	0.800
700.465	0.800
700.648	0.799
700.740	0.799
700.952	0.799
701.164	0.799
701.269	0.799
701.453	0.799
701.605	0.799
701.709	0.799
701.911	0.799
702.002	0.799
702.174	0.799
702.356	0.799
702.488	0.799
702.698	0.799
702.814	0.799
702.917	0.799
703.106	0.799
703.304	0.799
703.440	0.799
703.617	0.799
703.797	0.799
703.972	0.799
704.148	0.798
704.310	0.798
704.505	0.798
704.661	0.798
704.888	0.798
705.027	0.798
705.212	0.798
705.412	0.798
705.558	0.798
705.753	0.798
705.906	0.798
706.096	0.798
706.277	0.798
706.433	0.798
706.597	0.798
706.672	0.798
706.878	0.798
707.012	0.798
707.201	0.798
707.377	0.798
707.548	0.798
707.667	0.798
707.875	0.798
708.079	0.798
708.177	0.798
708.380	0.798
708.543	0.797
708.613	0.797
708.809	0.797
708.983	0.797
709.139	0.797
709.380	0.797
709.551	0.797
709.702	0.797
709.885	0.797
710.074	0.797
710.223	0.797
710.365	0.797
710.468	0.797
710.570	0.797
710.713	0.797
710.875	0.797
711.066	0.797
711.182	0.797
711.356	0.797
711.510	0.797
711.655	0.797
711.783	0.797
711.855	0.797
712.088	0.797
712.253	0.797
712.458	0.797
712.661	0.797
712.820	0.797
712.918	0.796
713.113	0.796
713.284	0.796
713.491	0.796
713.612	0.796
713.816	0.796
713.960	0.796
714.161	0.796
714.259	0.796
714.450	0.796
714.687	0.796
714.868	0.796
715.033	0.796
715.232	0.796
715.353	0.796
715.493	0.796
715.639	0.796
715.783	0.796
715.965	0.796
716.207	0.796
716.346	0.796
716.542	0.796
716.671	0.796
716.890	0.796
717.107	0.796
717.217	0.796
717.367	0.796
717.484	0.796
717.752	0.796
717.983	0.796
718.118	0.796
718.253	0.796
718.470	0.796
718.583	0.795
718.762	0.795
718.908	0.795
719.129	0.795
719.302	0.795
719.431	0.795
719.592	0.795
719.746	0.795
719.962	0.795
720.089	0.795
720.269	0.795
720.417	0.795
720.572	0.795
720.706	0.795
720.801	0.795
720.955	0.795
721.091	0.795
721.285	0.795
721.407	0.795
721.547	0.795
721.653	0.795
721.935	0.795
722.141	0.795
722.336	0.795
722.502	0.795
722.685	0.795
722.808	0.795
723.007	0.795
723.266	0.795
723.430	0.795
723.618	0.795
723.776	0.795
723.957	0.795
724.119	0.795
724.271	0.795
724.357	0.795
724.519	0.795
724.619	0.795
724.842	0.795
725.058	0.795
725.185	0.794
725.293	0.794
725.486	0.794
725.681	0.794
725.834	0.794
725.998	0.794
726.124	0.794
726.308	0.794
726.446	0.794
726.612	0.794
726.801	0.794
727.000	0.794
727.162	0.794
727.293	0.794
727.475	0.794
727.694	0.794
727.850	0.794
728.021	0.794
728.160	0.794
728.335	0.794
728.501	0.794
728.639	0.794
728.762	0.794
728.937	0.794
729.158	0.794
729.245	0.794
729.380	0.794
729.586	0.794
729.760	0.794
729.951	0.794
730.081	0.794
730.231	0.794
730.443	0.794
730.645	0.794
730.852	0.794
730.978	0.794
731.085	0.794
731.255	0.794
731.377	0.794
731.510	0.794
731.666	0.794
731.843	0.794
732.054	0.794
732.186	0.794
732.340	0.794
732.439	0.794
732.575	0.794
732.773	0.794
732.994	0.794
733.107	0.794
733.275	0.794
733.503	0.794
733.679	0.793
733.875	0.793
734.000	0.793
734.180	0.793
734.390	0.793
734.536	0.793
734.738	0.793
734.934	0.793
735.028	0.793
735.208	0.793
735.361	0.793
735.569	0.793
735.726	0.793
735.914	0.793
736.093	0.793
736.294	0.793
736.423	0.793
736.512	0.793
736.711	0.793
736.877	0.793
737.022	0.793
737.223	0.793
737.356	0.793
737.519	0.793
737.807	0.793
737.969	0.793
738.135	0.793
738.260	0.793
738.462	0.793
738.605	0.793
738.801	0.793
738.965	0.793
739.130	0.793
739.303	0.793
739.531	0.793
739.674	0.793
739.797	0.793
739.941	0.793
740.145	0.793
740.328	0.793
740.472	0.793
740.652	0.793
740.880	0.793
741.038	0.793
741.090	0.793
741.266	0.793
741.432	0.793
741.562	0.793
741.733	0.793
741.848	0.793
742.029	0.793
742.258	0.793
742.364	0.793
742.541	0.793
742.710	0.793
742.907	0.793
743.127	0.793
743.276	0.793
743.404	0.793
743.622	0.793
743.753	0.793
743.969	0.793
744.145	0.793
744.305	0.793
744.548	0.793
744.709	0.793
744.824	0.793
745.072	0.793
745.173	0.793
745.317	0.793
745.516	0.793
745.683	0.793
745.801	0.793
745.999	0.793
746.095	0.793
746.281	0.793
746.415	0.793
746.635	0.793
746.766	0.793
746.888	0.793
747.139	0.793
747.285	0.792
747.499	0.792
747.624	0.792
747.811	0.792
747.964	0.792
748.053	0.792
748.220	0.792
748.330	0.792
748.538	0.792
748.624	0.792
748.786	0.792
748.910	0.792
749.088	0.792
749.290	0.792
749.485	0.792
749.629	0.792
749.809	0.792
749.998	0.792
750.150	0.792
750.294	0.792
750.530	0.792
750.661	0.792
750.819	0.792
750.984	0.792
751.102	0.792
751.290	0.792
751.454	0.792
751.614	0.792
751.801	0.792
751.964	0.792
752.149	0.792
752.317	0.792
752.443	0.792
752.652	0.792
752.786	0.792
752.888	0.792
753.164	0.792
753.290	0.792
753.448	0.792
753.607	0.792
753.765	0.792
753.958	0.792
754.138	0.792
754.288	0.792
754.420	0.792
754.642	0.792
754.725	0.792
754.911	0.792
755.095	0.792
755.205	0.792
755.338	0.792
755.512	0.792
755.673	0.792
755.826	0.792
755.969	0.792
756.175	0.792
756.285	0.792
756.442	0.792
756.624	0.792
756.792	0.792
756.962	0.792
757.139	0.792
757.326	0.792
757.485	0.792
757.735	0.792
757.912	0.792
758.074	0.792
758.287	0.792
758.433	0.792
758.589	0.792
758.725	0.792
758.895	0.792
759.085	0.792
759.205	0.792
759.367	0.792
759.528	0.792
759.652	0.792
759.823	0.792
759.976	0.792
760.179	0.792
760.337	0.792
760.478	0.792
760.689	0.792
760.846	0.792
761.086	0.792
761.245	0.792
761.378	0.792
761.552	0.792
761.700	0.792
761.895	0.792
761.975	0.792
762.159	0.792
762.313	0.792
762.518	0.792
762.726	0.792
762.926	0.792
763.011	0.792
763.169	0.792
763.318	0.792
763.502	0.792
763.649	0.792
763.853	0.792
764.007	0.792
764.158	0.792
764.286	0.792
764.552	0.792
764.690	0.792
764.775	0.792
764.970	0.792
765.126	0.792
765.359	0.792
765.483	0.792
765.559	0.792
765.753	0.792
765.900	0.792
766.009	0.792
766.225	0.792
766.374	0.792
766.517	0.792
766.683	0.792
766.820	0.792
767.052	0.792
767.217	0.792
767.351	0.792
767.491	0.792
767.698	0.792
767.897	0.792
768.007	0.792
768.221	0.792
768.427	0.792
768.529	0.792
768.713	0.792
768.908	0.792
769.054	0.792
769.291	0.792
769.460	0.792
769.644	0.792
769.844	0.792
769.986	0.792
770.126	0.792
770.328	0.792
770.462	0.792
770.654	0.792
770.797	0.792
770.941	0.792
771.073	0.792
771.257	0.792
771.417	0.792
771.587	0.792
771.748	0.792
771.949	0.792
772.100	0.792
772.262	0.792
772.456	0.792
772.596	0.792
772.716	0.792
772.901	0.792
773.045	0.792
773.222	0.792
773.409	0.792
773.525	0.792
773.700	0.792
773.879	0.792
774.032	0.792
774.181	0.792
774.384	0.792
774.541	0.792
774.669	0.792
774.852	0.792
775.054	0.792
775.249	0.792
775.376	0.792
775.518	0.792
775.620	0.792
775.863	0.792
775.952	0.792
776.193	0.792
776.317	0.792
776.528	0.792
776.730	0.792
776.882	0.792
777.059	0.792
777.230	0.792
777.423	0.792
777.623	0.792
777.790	0.792
777.946	0.792
778.048	0.792
778.257	0.792
778.468	0.792
778.626	0.792
778.772	0.792
778.992	0.792
779.128	0.792
779.331	0.792
779.468	0.792
779.667	0.792
779.751	0.792
779.958	0.792
780.121	0.792
780.281	0.792
780.468	0.792
780.570	0.792
780.730	0.792
780.924	0.792
781.039	0.792
781.277	0.792
781.445	0.792
781.580	0.792
781.742	0.792
781.894	0.792
782.015	0.792
782.286	0.792
782.420	0.792
782.647	0.792
782.772	0.792
782.891	0.792
783.137	0.792
783.269	0.792
783.463	0.792
783.626	0.792
783.815	0.792
784.034	0.792
784.245	0.792
784.405	0.792
784.543	0.792
784.681	0.792
784.838	0.792
784.951	0.792
785.177	0.792
785.337	0.792
785.510	0.792
785.645	0.792
785.772	0.792
785.957	0.792
786.059	0.792
786.267	0.792
786.413	0.792
786.554	0.792
786.794	0.792
786.941	0.792
787.166	0.792
787.350	0.792
787.497	0.792
787.696	0.792
787.806	0.792
787.938	0.792
788.169	0.792
788.267	0.792
788.473	0.792
788.623	0.792
788.777	0.792
788.941	0.792
789.086	0.792
789.266	0.792
789.443	0.792
789.598	0.792
789.768	0.792
789.919	0.792
790.090	0.792
790.273	0.792
790.445	0.792
790.625	0.792
790.778	0.792
790.974	0.792
791.198	0.792
791.362	0.792
791.511	0.792
791.668	0.792
791.846	0.792
792.047	0.792
792.215	0.792
792.318	0.792
792.485	0.792
792.710	0.792
792.846	0.792
793.012	0.792
793.199	0.792
793.370	0.792
793.507	0.792
793.621	0.792
793.817	0.792
793.984	0.792
794.128	0.792
794.318	0.792
794.488	0.792
794.647	0.792
794.852	0.792
795.000	0.792
795.188	0.792
795.320	0.792
795.462	0.792
795.659	0.792
795.866	0.792
795.984	0.792
796.080	0.792
796.261	0.792
796.422	0.792
796.629	0.792
796.794	0.792
797.015	0.792
797.123	0.792
797.309	0.792
797.523	0.792
797.705	0.792
797.833	0.792
798.067	0.792
798.244	0.792
798.344	0.792
798.549	0.792
798.769	0.792
798.901	0.792
799.093	0.792
799.249	0.792
799.460	0.792
799.590	0.792
799.767	0.792
799.957	0.7
