# Supplementary material for: Synergistic antibacterial action of AgNP-ampicillin conjugates: Evading β-lactamase degradation in ampicillin-resistant clinical isolates
Source: PLoS One. 2025 Sep 9;20(9):e0331669. doi: 10.1371/journal.pone.0331669 (PMC12419620; doi:10.1371/journal.pone.0331669)
Supplement: S1 File — S1 Figure. Standard calibration curve of pure ampicillin in distilled water at 216 nm. S1 Appendix. UV-visible Spectroscopy Data. S2 Appendix. FTIR Data. S3 Appendix. DLS and Zeta Potential Data. S4 Appendix. SEM Data. S5 Appendix. EDX Data. S6 Appendix. TGA Data. S7 Appendix. AgNP-ampicillin Synthesis Reaction. S8 Appendix. Microbiological Study Data. S9 Appendix. Molecular Docking Data. S10 Appendix. Cytotoxicity Assay Procedure. (ZIP) [file pone.0331669.s001.zip › Supporting Informations/S6_Appendix (TGA Data)/AgNP@SiO2-NH2.txt]

File Name:	E:\Sujon\N Tasnim\A-4 2018-12-05 14-07 TGA-50H-Corrected.tad

[File Information]
File Name:	A-4 2018-12-05 14-07 TGA-50H.tad
Sample Name:	A-4
Acquisition Date	18/12/05
Acquisition Time	14:07:16(+0600)
Detector:	TGA-50H
Operator:	Sujon
Atmosphere:	Nitrogen
Flow Rate:	10[ml/min]
Cell:	Alumina
Sample Weight:	1.158[mg]


[Program]
[Temp Program]
Temp Rate	Hold Temp	Hold Time
[C/min ]	[  C   ]	[  min  ]
10.00	800.0	0


[Valve Program]
V1(initial):	0
V2(initial):	0


[PID Program]
P (initial):	10
I (initial):	10
D (initial):	10


[Analysis Result]
[Temp/Time]
	0.01	min
	26.31	C
	100.00	%

[Temp/Time]
	61.76	min
	658.24	C
	55.58	%

[Temp/Time]
	75.93	min
	799.43	C
	54.21	%

[Temp/Time]
	32.74	min
	367.74	C
	76.54	%

[Temp/Time]
	9.25	min
	133.18	C
	96.22	%


[Data]
Temp	TGA
C	mg
25.926	1.099
26.386	1.099
26.882	1.099
27.268	1.099
27.779	1.099
28.243	1.099
28.700	1.099
29.281	1.098
29.715	1.098
30.260	1.098
30.759	1.098
31.200	1.098
31.775	1.098
32.279	1.098
32.705	1.098
33.160	1.098
33.686	1.098
34.148	1.098
34.695	1.098
35.252	1.098
35.807	1.098
36.302	1.098
36.798	1.098
37.362	1.098
37.923	1.098
38.399	1.098
38.888	1.098
39.441	1.098
39.831	1.098
40.334	1.098
40.974	1.098
41.375	1.098
41.893	1.097
42.388	1.097
42.817	1.097
43.245	1.097
43.767	1.097
44.299	1.097
44.743	1.097
45.256	1.097
45.725	1.097
46.273	1.097
46.748	1.097
47.235	1.097
47.760	1.097
48.214	1.097
48.714	1.097
49.106	1.097
49.604	1.097
50.147	1.097
50.560	1.097
51.079	1.097
51.473	1.097
51.975	1.097
52.428	1.097
52.912	1.096
53.374	1.096
53.788	1.096
54.211	1.096
54.601	1.096
55.011	1.096
55.401	1.096
55.794	1.096
56.098	1.096
56.448	1.096
56.710	1.096
57.006	1.096
57.363	1.096
57.667	1.096
57.923	1.096
58.201	1.096
58.313	1.096
58.491	1.096
58.679	1.096
58.817	1.096
59.051	1.096
59.127	1.096
59.281	1.095
59.419	1.095
59.505	1.095
59.627	1.095
59.726	1.095
59.785	1.095
59.884	1.095
59.913	1.095
59.943	1.095
60.004	1.095
60.047	1.095
60.139	1.095
60.207	1.095
60.137	1.095
60.149	1.095
60.228	1.095
60.214	1.095
60.240	1.095
60.253	1.095
60.270	1.095
60.362	1.094
60.238	1.094
60.372	1.094
60.331	1.094
60.288	1.094
60.264	1.094
60.291	1.094
60.268	1.094
60.320	1.094
60.386	1.094
60.381	1.094
60.497	1.094
60.477	1.094
60.623	1.094
60.708	1.094
60.747	1.094
60.789	1.094
60.841	1.094
61.005	1.094
61.148	1.093
61.260	1.093
61.504	1.093
61.611	1.093
61.842	1.093
62.097	1.093
62.252	1.093
62.505	1.093
62.795	1.093
62.893	1.093
63.196	1.093
63.460	1.093
63.654	1.093
63.880	1.093
64.199	1.093
64.453	1.093
64.661	1.093
64.932	1.093
65.213	1.093
65.520	1.092
65.814	1.092
66.063	1.092
66.339	1.092
66.634	1.092
66.905	1.092
67.172	1.092
67.332	1.092
67.567	1.092
67.769	1.092
67.982	1.092
68.205	1.092
68.478	1.092
68.748	1.092
68.888	1.092
68.989	1.092
69.181	1.092
69.270	1.091
69.411	1.091
69.601	1.091
69.751	1.091
69.867	1.091
69.975	1.091
70.116	1.091
70.264	1.091
70.389	1.091
70.435	1.091
70.457	1.091
70.655	1.091
70.708	1.091
70.813	1.091
70.901	1.091
70.997	1.091
71.033	1.091
71.218	1.090
71.307	1.090
71.347	1.090
71.390	1.090
71.507	1.090
71.610	1.090
71.697	1.090
71.762	1.090
71.788	1.090
71.945	1.090
72.151	1.090
72.270	1.090
72.311	1.090
72.399	1.090
72.546	1.090
72.683	1.090
72.836	1.089
72.996	1.089
73.148	1.089
73.334	1.089
73.390	1.089
73.586	1.089
73.787	1.089
73.972	1.089
74.085	1.089
74.274	1.089
74.511	1.089
74.719	1.089
74.881	1.089
75.091	1.089
75.323	1.089
75.583	1.089
75.741	1.088
75.945	1.088
76.233	1.088
76.362	1.088
76.627	1.088
76.783	1.088
77.101	1.088
77.262	1.088
77.522	1.088
77.793	1.088
77.929	1.088
78.057	1.088
78.232	1.088
78.495	1.088
78.695	1.088
78.892	1.087
79.151	1.087
79.274	1.087
79.480	1.087
79.565	1.087
79.787	1.087
79.922	1.087
80.068	1.087
80.220	1.087
80.413	1.087
80.527	1.087
80.676	1.087
80.802	1.087
80.896	1.087
81.065	1.086
81.101	1.086
81.313	1.086
81.426	1.086
81.555	1.086
81.814	1.086
81.883	1.086
81.970	1.086
82.089	1.086
82.174	1.086
82.302	1.086
82.446	1.086
82.578	1.086
82.721	1.086
82.833	1.085
82.991	1.085
83.013	1.085
83.146	1.085
83.287	1.085
83.339	1.085
83.493	1.085
83.592	1.085
83.717	1.085
83.923	1.085
84.116	1.085
84.185	1.085
84.355	1.085
84.541	1.085
84.653	1.084
84.825	1.084
85.017	1.084
85.255	1.084
85.382	1.084
85.520	1.084
85.692	1.084
85.967	1.084
86.167	1.084
86.496	1.084
86.663	1.084
86.817	1.084
86.983	1.084
87.228	1.083
87.514	1.083
87.721	1.083
87.899	1.083
88.062	1.083
88.266	1.083
88.441	1.083
88.631	1.083
88.933	1.083
89.045	1.083
89.244	1.083
89.418	1.083
89.518	1.083
89.773	1.082
89.960	1.082
90.089	1.082
90.315	1.082
90.436	1.082
90.623	1.082
90.689	1.082
90.884	1.082
90.983	1.082
91.109	1.082
91.336	1.082
91.438	1.082
91.509	1.081
91.617	1.081
91.763	1.081
91.884	1.081
91.989	1.081
92.090	1.081
92.211	1.081
92.397	1.081
92.528	1.081
92.743	1.081
92.877	1.081
93.020	1.081
93.173	1.080
93.298	1.080
93.492	1.080
93.658	1.080
93.729	1.080
93.870	1.080
93.995	1.080
94.192	1.080
94.218	1.080
94.403	1.080
94.531	1.080
94.686	1.080
94.803	1.079
94.989	1.079
95.146	1.079
95.352	1.079
95.532	1.079
95.652	1.079
95.895	1.079
96.024	1.079
96.156	1.079
96.362	1.079
96.511	1.079
96.705	1.079
96.852	1.078
97.033	1.078
97.288	1.078
97.408	1.078
97.593	1.078
97.784	1.078
97.919	1.078
98.136	1.078
98.380	1.078
98.478	1.078
98.635	1.078
98.857	1.077
98.991	1.077
99.162	1.077
99.360	1.077
99.505	1.077
99.671	1.077
99.885	1.077
100.042	1.077
100.192	1.077
100.348	1.077
100.534	1.077
100.758	1.077
100.918	1.076
101.110	1.076
101.271	1.076
101.387	1.076
101.608	1.076
101.740	1.076
101.874	1.076
102.029	1.076
102.249	1.076
102.361	1.076
102.468	1.075
102.671	1.075
102.821	1.075
102.926	1.075
103.148	1.075
103.212	1.075
103.344	1.075
103.548	1.075
103.676	1.075
103.811	1.075
103.947	1.075
104.096	1.074
104.244	1.074
104.407	1.074
104.599	1.074
104.715	1.074
104.903	1.074
105.046	1.074
105.223	1.074
105.343	1.074
105.493	1.074
105.689	1.074
105.791	1.073
105.950	1.073
106.095	1.073
106.207	1.073
106.407	1.073
106.602	1.073
106.772	1.073
106.942	1.073
107.115	1.073
107.240	1.073
107.369	1.072
107.594	1.072
107.787	1.072
107.921	1.072
108.174	1.072
108.322	1.072
108.466	1.072
108.623	1.072
108.842	1.072
109.068	1.072
109.198	1.071
109.376	1.071
109.473	1.071
109.626	1.071
109.912	1.071
110.038	1.071
110.276	1.071
110.403	1.071
110.547	1.071
110.751	1.071
110.877	1.070
111.102	1.070
111.228	1.070
111.331	1.070
111.541	1.070
111.658	1.070
111.822	1.070
111.913	1.070
112.095	1.070
112.260	1.070
112.331	1.069
112.535	1.069
112.669	1.069
112.806	1.069
112.910	1.069
113.129	1.069
113.280	1.069
113.403	1.069
113.534	1.069
113.695	1.068
113.817	1.068
114.058	1.068
114.281	1.068
114.413	1.068
114.489	1.068
114.668	1.068
114.817	1.068
114.974	1.068
115.124	1.068
115.359	1.067
115.530	1.067
115.625	1.067
115.818	1.067
115.982	1.067
116.096	1.067
116.306	1.067
116.427	1.067
116.624	1.067
116.846	1.066
116.968	1.066
117.167	1.066
117.303	1.066
117.500	1.066
117.637	1.066
117.770	1.066
117.967	1.066
118.095	1.066
118.320	1.065
118.506	1.065
118.654	1.065
118.825	1.065
118.992	1.065
119.192	1.065
119.387	1.065
119.611	1.065
119.763	1.065
119.936	1.065
120.116	1.064
120.292	1.064
120.441	1.064
120.570	1.064
120.649	1.064
120.880	1.064
121.097	1.064
121.219	1.064
121.409	1.064
121.515	1.063
121.740	1.063
121.847	1.063
122.009	1.063
122.139	1.063
122.353	1.063
122.495	1.063
122.630	1.063
122.792	1.062
123.007	1.062
123.180	1.062
123.306	1.062
123.540	1.062
123.604	1.062
123.765	1.062
123.937	1.062
124.114	1.062
124.263	1.061
124.415	1.061
124.568	1.061
124.815	1.061
124.916	1.061
125.049	1.061
125.280	1.061
125.453	1.061
125.652	1.061
125.789	1.060
125.980	1.060
126.106	1.060
126.268	1.060
126.454	1.060
126.589	1.060
126.735	1.060
126.905	1.060
127.033	1.060
127.157	1.059
127.396	1.059
127.594	1.059
127.697	1.059
127.859	1.059
128.020	1.059
128.227	1.059
128.384	1.059
128.537	1.058
128.679	1.058
128.908	1.058
129.027	1.058
129.171	1.058
129.349	1.058
129.542	1.058
129.702	1.058
129.876	1.058
130.014	1.057
130.227	1.057
130.392	1.057
130.543	1.057
130.769	1.057
130.906	1.057
131.093	1.057
131.200	1.057
131.331	1.056
131.555	1.056
131.700	1.056
131.845	1.056
131.975	1.056
132.132	1.056
132.238	1.056
132.399	1.056
132.568	1.055
132.724	1.055
132.867	1.055
133.011	1.055
133.144	1.055
133.303	1.055
133.446	1.055
133.570	1.055
133.761	1.055
133.853	1.054
134.066	1.054
134.191	1.054
134.359	1.054
134.457	1.054
134.675	1.054
134.856	1.054
134.996	1.054
135.157	1.053
135.334	1.053
135.563	1.053
135.709	1.053
135.928	1.053
136.174	1.053
136.323	1.053
136.538	1.053
136.764	1.052
136.856	1.052
137.074	1.052
137.177	1.052
137.434	1.052
137.558	1.052
137.775	1.052
137.944	1.052
138.164	1.051
138.316	1.051
138.477	1.051
138.630	1.051
138.828	1.051
138.947	1.051
139.154	1.051
139.342	1.051
139.483	1.050
139.651	1.050
139.843	1.050
139.974	1.050
140.151	1.050
140.252	1.050
140.425	1.050
140.550	1.050
140.738	1.049
140.845	1.049
141.043	1.049
141.199	1.049
141.318	1.049
141.514	1.049
141.645	1.049
141.815	1.049
141.961	1.048
142.147	1.048
142.358	1.048
142.473	1.048
142.600	1.048
142.781	1.048
142.914	1.048
143.055	1.048
143.305	1.047
143.456	1.047
143.609	1.047
143.828	1.047
143.985	1.047
144.188	1.047
144.332	1.047
144.462	1.047
144.661	1.046
144.725	1.046
144.971	1.046
145.132	1.046
145.262	1.046
145.453	1.046
145.635	1.046
145.754	1.045
145.953	1.045
146.180	1.045
146.288	1.045
146.514	1.045
146.616	1.045
146.823	1.045
146.975	1.045
147.124	1.044
147.339	1.044
147.533	1.044
147.658	1.044
147.870	1.044
148.071	1.044
148.186	1.044
148.359	1.044
148.581	1.043
148.785	1.043
148.830	1.043
149.050	1.043
149.206	1.043
149.439	1.043
149.555	1.043
149.743	1.042
149.918	1.042
150.017	1.042
150.301	1.042
150.446	1.042
150.584	1.042
150.729	1.042
150.868	1.042
151.070	1.041
151.243	1.041
151.411	1.041
151.530	1.041
151.626	1.041
151.795	1.041
151.961	1.041
152.126	1.040
152.281	1.040
152.446	1.040
152.634	1.040
152.786	1.040
152.936	1.040
153.073	1.040
153.202	1.040
153.269	1.039
153.491	1.039
153.615	1.039
153.857	1.039
154.035	1.039
154.233	1.039
154.379	1.039
154.492	1.038
154.682	1.038
154.791	1.038
154.980	1.038
155.153	1.038
155.351	1.038
155.498	1.038
155.686	1.038
155.801	1.037
155.928	1.037
156.113	1.037
156.207	1.037
156.442	1.037
156.570	1.037
156.848	1.037
156.949	1.036
157.142	1.036
157.291	1.036
157.519	1.036
157.735	1.036
157.871	1.036
158.057	1.036
158.302	1.035
158.452	1.035
158.610	1.035
158.755	1.035
158.901	1.035
159.104	1.035
159.241	1.035
159.414	1.034
159.528	1.034
159.708	1.034
159.909	1.034
160.093	1.034
160.240	1.034
160.402	1.034
160.515	1.034
160.676	1.033
160.863	1.033
161.016	1.033
161.233	1.033
161.388	1.033
161.569	1.033
161.680	1.033
161.835	1.032
162.009	1.032
162.225	1.032
162.357	1.032
162.538	1.032
162.680	1.032
162.797	1.032
162.908	1.031
163.081	1.031
163.305	1.031
163.474	1.031
163.645	1.031
163.776	1.031
163.873	1.031
164.036	1.030
164.234	1.030
164.377	1.030
164.556	1.030
164.747	1.030
164.952	1.030
165.052	1.030
165.264	1.029
165.429	1.029
165.570	1.029
165.770	1.029
165.995	1.029
166.109	1.029
166.294	1.029
166.494	1.028
166.658	1.028
166.811	1.028
166.992	1.028
167.194	1.028
167.410	1.028
167.553	1.028
167.723	1.027
167.850	1.027
168.009	1.027
168.197	1.027
168.391	1.027
168.488	1.027
168.651	1.027
168.814	1.026
169.009	1.026
169.217	1.026
169.363	1.026
169.575	1.026
169.697	1.026
169.855	1.026
169.970	1.025
170.157	1.025
170.348	1.025
170.591	1.025
170.747	1.025
170.896	1.025
170.986	1.025
171.156	1.024
171.347	1.024
171.520	1.024
171.641	1.024
171.819	1.024
172.015	1.024
172.207	1.024
172.424	1.023
172.599	1.023
172.747	1.023
172.942	1.023
173.132	1.023
173.256	1.023
173.452	1.023
173.640	1.022
173.777	1.022
174.002	1.022
174.198	1.022
174.387	1.022
174.570	1.022
174.700	1.021
174.923	1.021
174.999	1.021
175.149	1.021
175.347	1.021
175.577	1.021
175.696	1.021
175.790	1.020
175.935	1.020
176.152	1.020
176.316	1.020
176.477	1.020
176.602	1.020
176.756	1.020
176.919	1.019
177.106	1.019
177.231	1.019
177.490	1.019
177.619	1.019
177.751	1.019
177.882	1.019
178.076	1.018
178.217	1.018
178.324	1.018
178.428	1.018
178.496	1.018
178.615	1.018
178.731	1.018
178.754	1.017
178.867	1.017
178.915	1.017
178.943	1.017
179.073	1.017
179.117	1.017
179.177	1.016
179.284	1.016
179.321	1.016
179.278	1.016
179.353	1.016
179.471	1.016
179.460	1.016
179.557	1.015
179.591	1.015
179.639	1.015
179.748	1.015
179.831	1.015
179.905	1.015
179.962	1.015
180.083	1.014
180.197	1.014
180.318	1.014
180.430	1.014
180.522	1.014
180.708	1.014
180.840	1.013
181.036	1.013
181.201	1.013
181.385	1.013
181.521	1.013
181.758	1.013
181.910	1.013
182.155	1.012
182.348	1.012
182.581	1.012
182.786	1.012
183.048	1.012
183.261	1.012
183.488	1.011
183.749	1.011
183.998	1.011
184.206	1.011
184.473	1.011
184.772	1.011
184.960	1.011
185.219	1.010
185.441	1.010
185.629	1.010
185.903	1.010
186.075	1.010
186.382	1.010
186.605	1.010
186.749	1.009
186.899	1.009
187.149	1.009
187.337	1.009
187.552	1.009
187.753	1.009
187.878	1.008
188.108	1.008
188.266	1.008
188.467	1.008
188.586	1.008
188.752	1.008
188.930	1.008
189.021	1.007
189.125	1.007
189.302	1.007
189.377	1.007
189.521	1.007
189.646	1.007
189.776	1.006
189.964	1.006
190.019	1.006
190.049	1.006
190.200	1.006
190.305	1.006
190.459	1.006
190.592	1.005
190.706	1.005
190.911	1.005
190.948	1.005
191.088	1.005
191.285	1.005
191.337	1.004
191.447	1.004
191.680	1.004
191.833	1.004
191.934	1.004
192.120	1.004
192.280	1.003
192.484	1.003
192.649	1.003
192.889	1.003
193.021	1.003
193.195	1.003
193.402	1.003
193.600	1.002
193.817	1.002
194.048	1.002
194.264	1.002
194.461	1.002
194.644	1.002
194.839	1.001
195.103	1.001
195.221	1.001
195.463	1.001
195.704	1.001
195.895	1.001
196.101	1.001
196.313	1.000
196.463	1.000
196.659	1.000
196.911	1.000
197.052	1.000
197.220	1.000
197.363	0.999
197.568	0.999
197.733	0.999
197.891	0.999
198.040	0.999
198.241	0.999
198.388	0.998
198.520	0.998
198.732	0.998
198.850	0.998
198.920	0.998
199.096	0.998
199.229	0.998
199.374	0.997
199.483	0.997
199.691	0.997
199.813	0.997
199.978	0.997
200.123	0.997
200.266	0.996
200.451	0.996
200.624	0.996
200.741	0.996
200.937	0.996
201.080	0.996
201.232	0.995
201.376	0.995
201.566	0.995
201.774	0.995
201.880	0.995
202.054	0.995
202.230	0.995
202.380	0.994
202.579	0.994
202.795	0.994
202.917	0.994
203.066	0.994
203.286	0.994
203.412	0.993
203.608	0.993
203.789	0.993
203.914	0.993
204.136	0.993
204.297	0.993
204.505	0.992
204.615	0.992
204.823	0.992
204.997	0.992
205.151	0.992
205.327	0.992
205.515	0.991
205.672	0.991
205.855	0.991
206.006	0.991
206.186	0.991
206.362	0.991
206.569	0.991
206.762	0.990
206.891	0.990
207.020	0.990
207.184	0.990
207.367	0.990
207.473	0.990
207.686	0.989
207.838	0.989
207.978	0.989
208.158	0.989
208.333	0.989
208.458	0.989
208.628	0.988
208.809	0.988
209.013	0.988
209.182	0.988
209.325	0.988
209.550	0.988
209.751	0.987
209.904	0.987
210.056	0.987
210.230	0.987
210.398	0.987
210.563	0.987
210.741	0.987
210.944	0.986
211.098	0.986
211.280	0.986
211.508	0.986
211.645	0.986
211.826	0.986
211.990	0.985
212.173	0.985
212.387	0.985
212.495	0.985
212.679	0.985
212.849	0.985
213.043	0.984
213.197	0.984
213.410	0.984
213.575	0.984
213.717	0.984
213.867	0.984
214.017	0.983
214.221	0.983
214.412	0.983
214.608	0.983
214.790	0.983
214.923	0.983
215.079	0.982
215.295	0.982
215.441	0.982
215.623	0.982
215.798	0.982
215.931	0.982
216.118	0.981
216.306	0.981
216.475	0.981
216.682	0.981
216.868	0.981
216.979	0.981
217.126	0.981
217.270	0.980
217.447	0.980
217.578	0.980
217.747	0.980
217.902	0.980
218.096	0.980
218.269	0.979
218.421	0.979
218.614	0.979
218.807	0.979
218.984	0.979
219.110	0.979
219.252	0.978
219.445	0.978
219.628	0.978
219.719	0.978
219.861	0.978
220.064	0.978
220.188	0.977
220.381	0.977
220.572	0.977
220.790	0.977
220.912	0.977
221.021	0.977
221.297	0.976
221.430	0.976
221.662	0.976
221.773	0.976
221.910	0.976
222.112	0.976
222.249	0.975
222.379	0.975
222.575	0.975
222.785	0.975
222.968	0.975
223.098	0.975
223.291	0.974
223.458	0.974
223.645	0.974
223.787	0.974
224.019	0.974
224.188	0.974
224.399	0.973
224.559	0.973
224.777	0.973
224.876	0.973
225.093	0.973
225.276	0.973
225.442	0.972
225.628	0.972
225.798	0.972
225.975	0.972
226.113	0.972
226.281	0.972
226.434	0.971
226.560	0.971
226.770	0.971
226.937	0.971
227.085	0.971
227.313	0.971
227.367	0.970
227.622	0.970
227.759	0.970
227.924	0.970
228.134	0.970
228.260	0.970
228.446	0.970
228.603	0.969
228.740	0.969
228.865	0.969
229.054	0.969
229.198	0.969
229.429	0.969
229.609	0.968
229.854	0.968
229.959	0.968
230.136	0.968
230.296	0.968
230.416	0.968
230.603	0.967
230.793	0.967
230.994	0.967
231.108	0.967
231.273	0.967
231.457	0.967
231.608	0.966
231.794	0.966
231.967	0.966
232.161	0.966
232.320	0.966
232.516	0.966
232.680	0.965
232.845	0.965
233.067	0.965
233.242	0.965
233.380	0.965
233.577	0.965
233.713	0.964
233.956	0.964
234.131	0.964
234.355	0.964
234.441	0.964
234.686	0.964
234.807	0.963
234.971	0.963
235.165	0.963
235.336	0.963
235.451	0.963
235.680	0.963
235.820	0.962
236.048	0.962
236.205	0.962
236.365	0.962
236.528	0.962
236.793	0.962
236.889	0.961
237.083	0.961
237.220	0.961
237.402	0.961
237.624	0.961
237.788	0.961
237.979	0.960
238.072	0.960
238.265	0.960
238.358	0.960
238.561	0.960
238.675	0.960
238.946	0.959
239.039	0.959
239.260	0.959
239.362	0.959
239.592	0.959
239.763	0.959
239.931	0.958
240.078	0.958
240.268	0.958
240.441	0.958
240.654	0.958
240.846	0.958
240.982	0.957
241.117	0.957
241.297	0.957
241.440	0.957
241.652	0.957
241.775	0.956
241.958	0.956
242.086	0.956
242.285	0.956
242.451	0.956
242.648	0.956
242.844	0.955
243.023	0.955
243.225	0.955
243.310	0.955
243.453	0.955
243.679	0.955
243.806	0.954
244.018	0.954
244.255	0.954
244.387	0.954
244.552	0.954
244.765	0.954
244.943	0.953
245.109	0.953
245.282	0.953
245.405	0.953
245.543	0.953
245.683	0.953
245.893	0.952
245.993	0.952
246.242	0.952
246.392	0.952
246.609	0.952
246.735	0.952
246.908	0.951
247.029	0.951
247.216	0.951
247.452	0.951
247.621	0.951
247.707	0.951
247.870	0.950
248.069	0.950
248.279	0.950
248.429	0.950
248.586	0.950
248.836	0.950
249.013	0.949
249.175	0.949
249.310	0.949
249.493	0.949
249.688	0.949
249.855	0.949
250.043	0.948
250.146	0.948
250.341	0.948
250.473	0.948
250.647	0.948
250.750	0.948
250.884	0.947
251.089	0.947
251.295	0.947
251.454	0.947
251.570	0.947
251.790	0.947
251.912	0.946
252.032	0.946
252.235	0.946
252.401	0.946
252.531	0.946
252.706	0.946
252.900	0.945
253.009	0.945
253.185	0.945
253.386	0.945
253.556	0.945
253.790	0.945
253.918	0.944
254.113	0.944
254.291	0.944
254.448	0.944
254.592	0.944
254.748	0.943
254.910	0.943
255.110	0.943
255.314	0.943
255.490	0.943
255.678	0.943
255.843	0.942
255.978	0.942
256.104	0.942
256.319	0.942
256.457	0.942
256.617	0.942
256.797	0.941
256.985	0.941
257.128	0.941
257.286	0.941
257.469	0.941
257.631	0.941
257.768	0.940
257.973	0.940
258.149	0.940
258.306	0.940
258.455	0.940
258.606	0.940
258.829	0.939
259.012	0.939
259.116	0.939
259.322	0.939
259.491	0.939
259.701	0.939
259.838	0.938
260.002	0.938
260.184	0.938
260.310	0.938
260.554	0.938
260.623	0.938
260.808	0.937
260.937	0.937
261.175	0.937
261.398	0.937
261.548	0.937
261.730	0.937
261.897	0.936
262.021	0.936
262.130	0.936
262.352	0.936
262.522	0.936
262.642	0.936
262.777	0.935
262.975	0.935
263.168	0.935
263.350	0.935
263.543	0.935
263.672	0.934
263.881	0.934
264.072	0.934
264.186	0.934
264.416	0.934
264.589	0.934
264.801	0.933
264.920	0.933
265.145	0.933
265.286	0.933
265.457	0.933
265.647	0.933
265.852	0.932
265.994	0.932
266.151	0.932
266.318	0.932
266.456	0.932
266.610	0.932
266.771	0.931
266.939	0.931
267.121	0.931
267.290	0.931
267.485	0.931
267.636	0.931
267.858	0.930
267.989	0.930
268.145	0.930
268.357	0.930
268.449	0.930
268.635	0.930
268.785	0.929
268.930	0.929
269.091	0.929
269.295	0.929
269.425	0.929
269.604	0.929
269.800	0.928
269.978	0.928
270.189	0.928
270.313	0.928
270.464	0.928
270.610	0.927
270.773	0.927
270.949	0.927
271.050	0.927
271.218	0.927
271.370	0.927
271.588	0.926
271.729	0.926
271.881	0.926
272.034	0.926
272.216	0.926
272.402	0.926
272.621	0.925
272.747	0.925
272.906	0.925
273.156	0.925
273.301	0.925
273.460	0.925
273.611	0.924
273.771	0.924
274.013	0.924
274.165	0.924
274.347	0.924
274.525	0.924
274.664	0.923
274.839	0.923
275.042	0.923
275.191	0.923
275.353	0.923
275.530	0.923
275.681	0.922
275.890	0.922
276.064	0.922
276.296	0.922
276.371	0.922
276.558	0.921
276.722	0.921
276.986	0.921
277.096	0.921
277.252	0.921
277.487	0.921
277.648	0.920
277.873	0.920
278.082	0.920
278.149	0.920
278.355	0.920
278.580	0.920
278.779	0.919
279.022	0.919
279.163	0.919
279.278	0.919
279.480	0.919
279.581	0.919
279.802	0.918
279.934	0.918
280.129	0.918
280.281	0.918
280.446	0.918
280.600	0.918
280.795	0.917
280.846	0.917
281.060	0.917
281.231	0.917
281.440	0.917
281.586	0.917
281.722	0.916
281.932	0.916
282.018	0.916
282.224	0.916
282.401	0.916
282.582	0.915
282.670	0.915
282.851	0.915
283.006	0.915
283.138	0.915
283.346	0.915
283.414	0.914
283.609	0.914
283.780	0.914
283.982	0.914
284.106	0.914
284.315	0.914
284.441	0.913
284.553	0.913
284.781	0.913
284.885	0.913
285.044	0.913
285.280	0.913
285.397	0.912
285.656	0.912
285.862	0.912
286.023	0.912
286.175	0.912
286.373	0.912
286.529	0.911
286.700	0.911
286.886	0.911
287.062	0.911
287.234	0.911
287.463	0.910
287.612	0.910
287.799	0.910
287.932	0.910
288.168	0.910
288.305	0.910
288.486	0.909
288.652	0.909
288.796	0.909
288.978	0.909
289.194	0.909
289.306	0.909
289.510	0.908
289.678	0.908
289.825	0.908
289.975	0.908
290.145	0.908
290.264	0.908
290.497	0.907
290.639	0.907
290.788	0.907
290.974	0.907
291.075	0.907
291.196	0.907
291.430	0.906
291.585	0.906
291.667	0.906
291.826	0.906
292.040	0.906
292.225	0.905
292.399	0.905
292.495	0.905
292.654	0.905
292.886	0.905
293.042	0.905
293.260	0.904
293.393	0.904
293.612	0.904
293.822	0.904
294.019	0.904
294.209	0.904
294.355	0.903
294.474	0.903
294.693	0.903
294.890	0.903
294.996	0.903
295.162	0.903
295.283	0.902
295.479	0.902
295.653	0.902
295.816	0.902
295.935	0.902
296.061	0.902
296.326	0.901
296.468	0.901
296.616	0.901
296.746	0.901
296.904	0.901
297.087	0.901
297.199	0.900
297.436	0.900
297.628	0.900
297.801	0.900
297.995	0.900
298.158	0.899
298.275	0.899
298.497	0.899
298.587	0.899
298.790	0.899
298.907	0.899
299.054	0.898
299.232	0.898
299.398	0.898
299.598	0.898
299.675	0.898
299.853	0.898
300.046	0.897
300.228	0.897
300.380	0.897
300.500	0.897
300.737	0.897
300.838	0.897
300.941	0.896
301.155	0.896
301.299	0.896
301.495	0.896
301.658	0.896
301.891	0.896
302.047	0.895
302.209	0.895
302.402	0.895
302.577	0.895
302.725	0.895
302.964	0.894
303.106	0.894
303.256	0.894
303.460	0.894
303.621	0.894
303.816	0.894
304.014	0.893
304.181	0.893
304.308	0.893
304.490	0.893
304.674	0.893
304.942	0.893
305.003	0.892
305.150	0.892
305.380	0.892
305.570	0.892
305.741	0.892
305.914	0.892
306.108	0.891
306.279	0.891
306.469	0.891
306.592	0.891
306.751	0.891
306.905	0.890
306.964	0.890
307.109	0.890
307.323	0.890
307.433	0.890
307.604	0.890
307.797	0.889
307.934	0.889
308.059	0.889
308.255	0.889
308.391	0.889
308.507	0.889
308.693	0.888
308.839	0.888
309.006	0.888
309.161	0.888
309.310	0.888
309.471	0.888
309.594	0.887
309.821	0.887
309.957	0.887
310.174	0.887
310.350	0.887
310.485	0.887
310.605	0.886
310.799	0.886
310.980	0.886
311.175	0.886
311.366	0.886
311.512	0.885
311.682	0.885
311.842	0.885
312.048	0.885
312.261	0.885
312.369	0.885
312.620	0.884
312.719	0.884
312.949	0.884
313.112	0.884
313.302	0.884
313.428	0.884
313.619	0.883
313.738	0.883
313.947	0.883
314.069	0.883
314.258	0.883
314.455	0.883
314.565	0.882
314.757	0.882
314.923	0.882
315.126	0.882
315.296	0.882
315.476	0.882
315.593	0.881
315.799	0.881
315.955	0.881
316.125	0.881
316.308	0.881
316.435	0.880
316.606	0.880
316.792	0.880
316.949	0.880
317.111	0.880
317.294	0.880
317.421	0.879
317.588	0.879
317.799	0.879
317.948	0.879
318.111	0.879
318.194	0.879
318.338	0.878
318.504	0.878
318.627	0.878
318.838	0.878
319.003	0.878
319.192	0.878
319.304	0.877
319.470	0.877
319.661	0.877
319.853	0.877
319.957	0.877
320.157	0.877
320.276	0.876
320.431	0.876
320.577	0.876
320.736	0.876
320.924	0.876
321.124	0.875
321.309	0.875
321.453	0.875
321.640	0.875
321.754	0.875
321.939	0.875
322.134	0.874
322.326	0.874
322.496	0.874
322.639	0.874
322.815	0.874
322.990	0.874
323.145	0.873
323.317	0.873
323.539	0.873
323.681	0.873
323.838	0.873
323.983	0.873
324.112	0.872
324.257	0.872
324.468	0.872
324.592	0.872
324.714	0.872
324.909	0.871
325.071	0.871
325.238	0.871
325.405	0.871
325.565	0.871
325.748	0.871
325.903	0.870
326.042	0.870
326.129	0.870
326.260	0.870
326.449	0.870
326.615	0.870
326.807	0.869
326.977	0.869
327.127	0.869
327.299	0.869
327.470	0.869
327.579	0.869
327.766	0.868
327.849	0.868
328.080	0.868
328.259	0.868
328.429	0.868
328.567	0.868
328.747	0.867
328.943	0.867
329.046	0.867
329.272	0.867
329.417	0.867
329.669	0.866
329.776	0.866
329.979	0.866
330.085	0.866
330.183	0.866
330.405	0.866
330.560	0.865
330.838	0.865
330.995	0.865
331.156	0.865
331.367	0.865
331.477	0.865
331.618	0.864
331.837	0.864
331.993	0.864
332.141	0.864
332.319	0.864
332.489	0.864
332.666	0.863
332.848	0.863
333.052	0.863
333.215	0.863
333.411	0.863
333.531	0.863
333.670	0.862
333.867	0.862
333.969	0.862
334.139	0.862
334.282	0.862
334.441	0.861
334.600	0.861
334.751	0.861
334.969	0.861
335.120	0.861
335.291	0.861
335.464	0.860
335.636	0.860
335.810	0.860
335.941	0.860
336.189	0.860
336.269	0.860
336.365	0.859
336.501	0.859
336.766	0.859
336.893	0.859
337.028	0.859
337.257	0.859
337.380	0.858
337.561	0.858
337.711	0.858
337.784	0.858
338.025	0.858
338.173	0.857
338.311	0.857
338.515	0.857
338.684	0.857
338.872	0.857
339.018	0.857
339.232	0.856
339.440	0.856
339.679	0.856
339.829	0.856
340.037	0.856
340.242	0.856
340.356	0.855
340.541	0.855
340.712	0.855
340.855	0.855
341.003	0.855
341.147	0.855
341.345	0.854
341.468	0.854
341.610	0.854
341.822	0.854
341.963	0.854
342.145	0.854
342.307	0.853
342.483	0.853
342.645	0.853
342.813	0.853
342.974	0.853
343.147	0.852
343.350	0.852
343.504	0.852
343.622	0.852
343.818	0.852
343.947	0.852
344.147	0.851
344.255	0.851
344.494	0.851
344.651	0.851
344.770	0.851
344.948	0.851
345.053	0.850
345.134	0.850
345.350	0.850
345.500	0.850
345.669	0.850
345.869	0.850
345.996	0.849
346.127	0.849
346.325	0.849
346.458	0.849
346.624	0.849
346.772	0.849
346.875	0.848
347.065	0.848
347.234	0.848
347.367	0.848
347.539	0.848
347.758	0.847
347.963	0.847
348.086	0.847
348.302	0.847
348.476	0.847
348.663	0.847
348.834	0.846
349.063	0.846
349.243	0.846
349.493	0.846
349.597	0.846
349.779	0.846
349.946	0.845
350.159	0.845
350.288	0.845
350.469	0.845
350.641	0.845
350.772	0.845
350.952	0.844
351.115	0.844
351.296	0.844
351.501	0.844
351.651	0.844
351.786	0.843
351.994	0.843
352.140	0.843
352.281	0.843
352.433	0.843
352.601	0.843
352.742	0.842
352.907	0.842
353.091	0.842
353.250	0.842
353.411	0.842
353.554	0.842
353.721	0.841
353.935	0.841
354.083	0.841
354.272	0.841
354.382	0.841
354.607	0.841
354.737	0.840
354.865	0.840
355.079	0.840
355.267	0.840
355.437	0.840
355.599	0.840
355.751	0.839
355.999	0.839
356.137	0.839
356.301	0.839
356.493	0.839
356.649	0.838
356.775	0.838
356.979	0.838
357.160	0.838
357.347	0.838
357.479	0.838
357.664	0.837
357.898	0.837
358.041	0.837
358.259	0.837
358.390	0.837
358.588	0.837
358.753	0.836
358.916	0.836
359.068	0.836
359.262	0.836
359.431	0.836
359.638	0.836
359.828	0.835
359.979	0.835
360.134	0.835
360.278	0.835
360.504	0.835
360.674	0.834
360.771	0.834
360.954	0.834
361.176	0.834
361.342	0.834
361.536	0.834
361.591	0.833
361.825	0.833
361.957	0.833
362.158	0.833
362.274	0.833
362.446	0.833
362.661	0.832
362.844	0.832
362.977	0.832
363.113	0.832
363.251	0.832
363.451	0.832
363.637	0.831
363.861	0.831
363.994	0.831
364.153	0.831
364.302	0.831
364.463	0.831
364.661	0.830
364.854	0.830
364.985	0.830
365.163	0.830
365.326	0.830
365.534	0.829
365.722	0.829
365.893	0.829
366.007	0.829
366.144	0.829
366.289	0.829
366.477	0.828
366.679	0.828
366.790	0.828
366.984	0.828
367.122	0.828
367.331	0.828
367.478	0.827
367.673	0.827
367.780	0.827
368.011	0.827
368.163	0.827
368.362	0.827
368.468	0.826
368.656	0.826
368.831	0.826
369.032	0.826
369.186	0.826
369.367	0.826
369.551	0.825
369.711	0.825
369.880	0.825
370.029	0.825
370.229	0.825
370.427	0.824
370.581	0.824
370.785	0.824
370.896	0.824
371.072	0.824
371.256	0.824
371.352	0.823
371.585	0.823
371.813	0.823
371.989	0.823
372.173	0.823
372.335	0.823
372.484	0.822
372.634	0.822
372.854	0.822
372.980	0.822
373.181	0.822
373.376	0.822
373.558	0.821
373.753	0.821
373.931	0.821
374.078	0.821
374.251	0.821
374.454	0.820
374.617	0.820
374.797	0.820
375.022	0.820
375.147	0.820
375.279	0.820
375.418	0.819
375.591	0.819
375.736	0.819
375.899	0.819
376.045	0.819
376.193	0.819
376.323	0.818
376.481	0.818
376.587	0.818
376.778	0.818
376.918	0.818
377.064	0.818
377.186	0.817
377.395	0.817
377.581	0.817
377.749	0.817
377.876	0.817
378.055	0.817
378.234	0.816
378.427	0.816
378.573	0.816
378.720	0.816
378.867	0.816
379.050	0.815
379.269	0.815
379.414	0.815
379.617	0.815
379.751	0.815
379.942	0.815
380.153	0.814
380.345	0.814
380.571	0.814
380.678	0.814
380.851	0.814
380.949	0.814
381.147	0.813
381.294	0.813
381.479	0.813
381.650	0.813
381.852	0.813
382.006	0.813
382.229	0.812
382.369	0.812
382.507	0.812
382.721	0.812
382.882	0.812
383.058	0.811
383.169	0.811
383.348	0.811
383.602	0.811
383.777	0.811
383.934	0.811
384.068	0.810
384.242	0.810
384.399	0.810
384.565	0.810
384.735	0.810
384.898	0.810
385.038	0.809
385.207	0.809
385.341	0.809
385.513	0.809
385.656	0.809
385.788	0.809
386.019	0.808
386.221	0.808
386.349	0.808
386.529	0.808
386.713	0.808
386.873	0.808
387.023	0.807
387.220	0.807
387.322	0.807
387.506	0.807
387.695	0.807
387.876	0.806
388.018	0.806
388.166	0.806
388.368	0.806
388.556	0.806
388.691	0.806
388.897	0.805
389.062	0.805
389.213	0.805
389.422	0.805
389.565	0.805
389.758	0.805
389.889	0.804
390.073	0.804
390.214	0.804
390.383	0.804
390.521	0.804
390.703	0.804
390.852	0.803
390.993	0.803
391.141	0.803
391.294	0.803
391.451	0.803
391.629	0.803
391.750	0.802
391.967	0.802
392.104	0.802
392.309	0.802
392.464	0.802
392.649	0.801
392.827	0.801
392.968	0.801
393.147	0.801
393.288	0.801
393.461	0.801
393.645	0.800
393.830	0.800
394.018	0.800
394.198	0.800
394.367	0.800
394.591	0.800
394.788	0.799
394.928	0.799
395.106	0.799
395.321	0.799
395.445	0.799
395.621	0.799
395.805	0.798
395.997	0.798
396.122	0.798
396.251	0.798
396.416	0.798
396.664	0.797
396.828	0.797
396.943	0.797
397.118	0.797
397.302	0.797
397.422	0.797
397.540	0.796
397.671	0.796
397.883	0.796
398.101	0.796
398.230	0.796
398.409	0.796
398.522	0.795
398.756	0.795
398.779	0.795
399.050	0.795
399.239	0.795
399.351	0.795
399.550	0.794
399.786	0.794
399.929	0.794
400.128	0.794
400.286	0.794
400.487	0.794
400.656	0.793
400.800	0.793
400.997	0.793
401.216	0.793
401.341	0.793
401.529	0.792
401.682	0.792
401.910	0.792
402.154	0.792
402.293	0.792
402.392	0.792
402.632	0.791
402.750	0.791
402.955	0.791
403.112	0.791
403.272	0.791
403.401	0.791
403.572	0.790
403.780	0.790
403.993	0.790
404.074	0.790
404.202	0.790
404.394	0.790
404.569	0.789
404.754	0.789
404.899	0.789
405.042	0.789
405.205	0.789
405.413	0.789
405.568	0.788
405.747	0.788
405.862	0.788
405.999	0.788
406.200	0.788
406.330	0.787
406.490	0.787
406.608	0.787
406.808	0.787
406.962	0.787
407.070	0.787
407.270	0.786
407.434	0.786
407.592	0.786
407.753	0.786
407.924	0.786
408.069	0.786
408.221	0.785
408.446	0.785
408.550	0.785
408.755	0.785
408.892	0.785
409.079	0.785
409.325	0.784
409.531	0.784
409.653	0.784
409.815	0.784
410.074	0.784
410.203	0.784
410.372	0.783
410.535	0.783
410.740	0.783
410.915	0.783
411.096	0.783
411.237	0.782
411.414	0.782
411.590	0.782
411.826	0.782
411.953	0.782
412.103	0.782
412.309	0.781
412.468	0.781
412.588	0.781
412.786	0.781
412.956	0.781
413.132	0.781
413.224	0.780
413.436	0.780
413.586	0.780
413.718	0.780
413.872	0.780
414.120	0.780
414.252	0.779
414.321	0.779
414.540	0.779
414.693	0.779
414.913	0.779
415.090	0.779
415.255	0.778
415.381	0.778
415.520	0.778
415.799	0.778
415.991	0.778
416.143	0.777
416.261	0.777
416.415	0.777
416.588	0.777
416.698	0.777
416.979	0.777
417.143	0.776
417.286	0.776
417.449	0.776
417.589	0.776
417.732	0.776
417.886	0.776
418.090	0.775
418.226	0.775
418.421	0.775
418.580	0.775
418.813	0.775
418.987	0.775
419.113	0.774
419.298	0.774
419.473	0.774
419.637	0.774
419.764	0.774
419.973	0.774
420.196	0.773
420.271	0.773
420.472	0.773
420.647	0.773
420.817	0.773
420.955	0.772
421.195	0.772
421.326	0.772
421.448	0.772
421.653	0.772
421.844	0.772
421.985	0.771
422.141	0.771
422.282	0.771
422.461	0.771
422.641	0.771
422.837	0.771
422.959	0.770
423.106	0.770
423.243	0.770
423.448	0.770
423.596	0.770
423.772	0.770
423.940	0.769
424.105	0.769
424.219	0.769
424.404	0.769
424.593	0.769
424.766	0.769
424.897	0.768
425.099	0.768
425.252	0.768
425.426	0.768
425.582	0.768
425.744	0.768
425.923	0.767
426.129	0.767
426.290	0.767
426.452	0.767
426.630	0.767
426.739	0.766
426.921	0.766
427.030	0.766
427.253	0.766
427.502	0.766
427.650	0.766
427.796	0.765
428.011	0.765
428.151	0.765
428.311	0.765
428.494	0.765
428.604	0.765
428.813	0.764
428.980	0.764
429.134	0.764
429.281	0.764
429.413	0.764
429.621	0.764
429.741	0.763
429.879	0.763
430.077	0.763
430.263	0.763
430.446	0.763
430.648	0.763
430.777	0.762
430.969	0.762
431.132	0.762
431.289	0.762
431.423	0.762
431.567	0.762
431.767	0.761
431.869	0.761
432.102	0.761
432.279	0.761
432.407	0.761
432.570	0.760
432.728	0.760
432.948	0.760
433.121	0.760
433.313	0.760
433.505	0.760
433.684	0.759
433.902	0.759
434.033	0.759
434.215	0.759
434.422	0.759
434.499	0.759
434.706	0.758
434.827	0.758
435.023	0.758
435.224	0.758
435.321	0.758
435.560	0.758
435.723	0.757
435.916	0.757
436.102	0.757
436.222	0.757
436.385	0.757
436.555	0.757
436.730	0.756
436.851	0.756
437.057	0.756
437.228	0.756
437.371	0.756
437.541	0.756
437.656	0.755
437.857	0.755
438.071	0.755
438.226	0.755
438.411	0.755
438.614	0.754
438.770	0.754
438.976	0.754
439.141	0.754
439.333	0.754
439.505	0.754
439.718	0.753
439.840	0.753
440.029	0.753
440.148	0.753
440.339	0.753
440.484	0.753
440.673	0.752
440.812	0.752
440.997	0.752
441.144	0.752
441.325	0.752
441.520	0.752
441.629	0.751
441.772	0.751
441.912	0.751
442.099	0.751
442.287	0.751
442.419	0.751
442.572	0.750
442.705	0.750
442.917	0.750
443.163	0.750
443.340	0.750
443.488	0.750
443.641	0.749
443.867	0.749
444.019	0.749
444.196	0.749
444.376	0.749
444.484	0.749
444.695	0.748
444.867	0.748
444.988	0.748
445.197	0.748
445.391	0.748
445.598	0.748
445.684	0.747
445.848	0.747
446.008	0.747
446.235	0.747
446.405	0.747
446.581	0.746
446.672	0.746
446.875	0.746
447.031	0.746
447.203	0.746
447.396	0.746
447.507	0.745
447.686	0.745
447.889	0.745
448.063	0.745
448.184	0.745
448.360	0.745
448.581	0.744
448.688	0.744
448.867	0.744
449.035	0.744
449.145	0.744
449.285	0.744
449.433	0.743
449.567	0.743
449.802	0.743
449.967	0.743
450.095	0.743
450.254	0.743
450.446	0.742
450.587	0.742
450.797	0.742
450.973	0.742
451.095	0.742
451.255	0.742
451.477	0.741
451.671	0.741
451.831	0.741
451.999	0.741
452.220	0.741
452.352	0.741
452.456	0.740
452.572	0.740
452.808	0.740
452.996	0.740
453.202	0.740
453.366	0.740
453.516	0.739
453.713	0.739
453.845	0.739
454.029	0.739
454.176	0.739
454.340	0.739
454.531	0.738
454.654	0.738
454.803	0.738
454.993	0.738
455.138	0.738
455.335	0.737
455.556	0.737
455.657	0.737
455.781	0.737
455.930	0.737
456.140	0.737
456.299	0.736
456.389	0.736
456.618	0.736
456.792	0.736
456.956	0.736
457.080	0.736
457.271	0.735
457.461	0.735
457.616	0.735
457.803	0.735
458.004	0.735
458.196	0.735
458.222	0.734
458.422	0.734
458.584	0.734
458.686	0.734
458.858	0.734
459.073	0.734
459.164	0.733
459.356	0.733
459.568	0.733
459.742	0.733
459.906	0.733
460.082	0.733
460.243	0.732
460.427	0.732
460.577	0.732
460.740	0.732
460.927	0.732
461.057	0.732
461.268	0.731
461.391	0.731
461.620	0.731
461.737	0.731
461.901	0.731
462.093	0.731
462.300	0.730
462.438	0.730
462.624	0.730
462.758	0.730
462.948	0.730
463.116	0.730
463.250	0.729
463.409	0.729
463.556	0.729
463.737	0.729
463.887	0.729
464.095	0.729
464.316	0.728
464.475	0.728
464.630	0.728
464.771	0.728
464.916	0.728
465.054	0.728
465.295	0.727
465.450	0.727
465.610	0.727
465.775	0.727
465.949	0.727
466.092	0.727
466.199	0.726
466.418	0.726
466.623	0.726
466.770	0.726
466.925	0.726
467.110	0.726
467.267	0.725
467.455	0.725
467.588	0.725
467.762	0.725
467.892	0.725
468.103	0.725
468.283	0.724
468.425	0.724
468.566	0.724
468.727	0.724
468.948	0.724
469.177	0.724
469.322	0.723
469.529	0.723
469.685	0.723
469.815	0.723
470.005	0.723
470.194	0.723
470.307	0.722
470.423	0.722
470.589	0.722
470.747	0.722
470.931	0.722
471.058	0.722
471.213	0.721
471.353	0.721
471.547	0.721
471.726	0.721
471.919	0.721
472.028	0.721
472.230	0.720
472.359	0.720
472.555	0.720
472.706	0.720
472.842	0.720
472.959	0.720
473.127	0.719
473.294	0.719
473.435	0.719
473.560	0.719
473.760	0.719
473.968	0.719
474.122	0.718
474.291	0.718
474.379	0.718
474.540	0.718
474.694	0.718
474.894	0.718
475.107	0.717
475.214	0.717
475.365	0.717
475.539	0.717
475.759	0.717
475.941	0.717
476.153	0.716
476.381	0.716
476.535	0.716
476.646	0.716
476.833	0.716
476.948	0.716
477.149	0.715
477.376	0.715
477.543	0.715
477.689	0.715
477.850	0.715
478.001	0.715
478.167	0.714
478.373	0.714
478.491	0.714
478.653	0.714
478.881	0.714
479.010	0.714
479.174	0.713
479.327	0.713
479.498	0.713
479.623	0.713
479.803	0.713
479.945	0.713
480.100	0.712
480.299	0.712
480.470	0.712
480.595	0.712
480.755	0.712
480.945	0.712
481.094	0.711
481.189	0.711
481.374	0.711
481.540	0.711
481.769	0.711
481.858	0.711
482.080	0.710
482.236	0.710
482.388	0.710
482.514	0.710
482.752	0.710
482.872	0.710
483.009	0.709
483.193	0.709
483.438	0.709
483.555	0.709
483.717	0.709
483.909	0.709
484.067	0.708
484.233	0.708
484.376	0.708
484.527	0.708
484.681	0.708
484.907	0.708
485.057	0.708
485.201	0.707
485.355	0.707
485.514	0.707
485.716	0.707
485.873	0.707
486.008	0.707
486.197	0.706
486.316	0.706
486.455	0.706
486.612	0.706
486.792	0.706
486.925	0.706
487.079	0.705
487.299	0.705
487.476	0.705
487.600	0.705
487.753	0.705
487.973	0.705
488.077	0.704
488.272	0.704
488.362	0.704
488.527	0.704
488.662	0.704
488.829	0.704
488.996	0.703
489.127	0.703
489.290	0.703
489.483	0.703
489.678	0.703
489.823	0.703
489.993	0.702
490.120	0.702
490.323	0.702
490.465	0.702
490.642	0.702
490.789	0.702
490.993	0.701
491.177	0.701
491.331	0.701
491.558	0.701
491.742	0.701
491.923	0.701
492.043	0.701
492.219	0.700
492.393	0.700
492.527	0.700
492.746	0.700
492.895	0.700
493.039	0.700
493.243	0.699
493.439	0.699
493.565	0.699
493.786	0.699
493.932	0.699
494.110	0.699
494.246	0.698
494.476	0.698
494.608	0.698
494.776	0.698
494.955	0.698
495.079	0.698
495.230	0.697
495.371	0.697
495.511	0.697
495.656	0.697
495.862	0.697
496.036	0.697
496.225	0.696
496.352	0.696
496.491	0.696
496.608	0.696
496.791	0.696
496.944	0.696
497.089	0.696
497.241	0.695
497.460	0.695
497.625	0.695
497.799	0.695
497.934	0.695
498.096	0.695
498.260	0.694
498.400	0.694
498.566	0.694
498.729	0.694
498.863	0.694
499.041	0.694
499.213	0.693
499.416	0.693
499.626	0.693
499.774	0.693
499.977	0.693
500.129	0.693
500.246	0.693
500.424	0.692
500.583	0.692
500.796	0.692
500.932	0.692
501.051	0.692
501.252	0.692
501.321	0.691
501.505	0.691
501.688	0.691
501.812	0.691
502.031	0.691
502.188	0.691
502.346	0.690
502.508	0.690
502.660	0.690
502.794	0.690
502.999	0.690
503.142	0.690
503.318	0.689
503.426	0.689
503.644	0.689
503.806	0.689
504.030	0.689
504.146	0.689
504.364	0.689
504.560	0.688
504.692	0.688
504.863	0.688
505.010	0.688
505.161	0.688
505.339	0.688
505.489	0.687
505.654	0.687
505.831	0.687
505.947	0.687
506.113	0.687
506.345	0.687
506.495	0.686
506.665	0.686
506.898	0.686
507.058	0.686
507.189	0.686
507.359	0.686
507.557	0.686
507.730	0.685
507.860	0.685
508.132	0.685
508.305	0.685
508.455	0.685
508.633	0.685
508.771	0.684
508.939	0.684
509.126	0.684
509.308	0.684
509.443	0.684
509.646	0.684
509.825	0.684
509.978	0.683
510.121	0.683
510.307	0.683
510.477	0.683
510.631	0.683
510.763	0.683
510.896	0.682
511.060	0.682
511.190	0.682
511.342	0.682
511.492	0.682
511.675	0.682
511.796	0.682
511.958	0.681
512.138	0.681
512.290	0.681
512.482	0.681
512.638	0.681
512.831	0.681
513.000	0.680
513.173	0.680
513.302	0.680
513.502	0.680
513.655	0.680
513.812	0.680
513.982	0.679
514.214	0.679
514.379	0.679
514.484	0.679
514.666	0.679
514.887	0.679
515.047	0.679
515.178	0.678
515.410	0.678
515.564	0.678
515.703	0.678
515.912	0.678
516.099	0.678
516.254	0.678
516.452	0.677
516.628	0.677
516.792	0.677
516.958	0.677
517.088	0.677
517.253	0.677
517.473	0.676
517.611	0.676
517.789	0.676
517.993	0.676
518.124	0.676
518.266	0.676
518.427	0.676
518.606	0.675
518.795	0.675
518.950	0.675
519.153	0.675
519.279	0.675
519.503	0.675
519.654	0.674
519.832	0.674
519.941	0.674
520.127	0.674
520.283	0.674
520.425	0.674
520.609	0.674
520.806	0.673
520.903	0.673
521.090	0.673
521.289	0.673
521.486	0.673
521.604	0.673
521.795	0.672
521.925	0.672
522.063	0.672
522.284	0.672
522.435	0.672
522.616	0.672
522.830	0.672
522.957	0.671
523.069	0.671
523.228	0.671
523.397	0.671
523.581	0.671
523.765	0.671
523.954	0.671
524.052	0.670
524.217	0.670
524.420	0.670
524.573	0.670
524.775	0.670
524.914	0.670
525.091	0.669
525.290	0.669
525.493	0.669
525.679	0.669
525.850	0.669
526.002	0.669
526.130	0.669
526.265	0.668
526.464	0.668
526.706	0.668
526.920	0.668
527.045	0.668
527.235	0.668
527.416	0.668
527.549	0.667
527.750	0.667
527.896	0.667
528.034	0.667
528.235	0.667
528.431	0.667
528.571	0.667
528.645	0.666
528.868	0.666
529.006	0.666
529.195	0.666
529.384	0.666
529.612	0.666
529.778	0.665
529.948	0.665
530.127	0.665
530.300	0.665
530.432	0.665
530.665	0.665
530.770	0.665
530.914	0.664
531.112	0.664
531.301	0.664
531.462	0.664
531.552	0.664
531.746	0.664
531.937	0.664
532.083	0.663
532.295	0.663
532.409	0.663
532.578	0.663
532.728	0.663
532.913	0.663
533.094	0.663
533.311	0.662
533.416	0.662
533.606	0.662
533.795	0.662
533.998	0.662
534.100	0.662
534.288	0.662
534.507	0.661
534.724	0.661
534.872	0.661
535.024	0.661
535.227	0.661
535.381	0.661
535.579	0.661
535.780	0.660
535.951	0.660
536.146	0.660
536.282	0.660
536.436	0.660
536.555	0.660
536.745	0.659
536.893	0.659
537.088	0.659
537.227	0.659
537.417	0.659
537.620	0.659
537.778	0.659
537.947	0.658
538.086	0.658
538.281	0.658
538.459	0.658
538.578	0.658
538.740	0.658
538.926	0.658
539.140	0.657
539.330	0.657
539.473	0.657
539.637	0.657
539.775	0.657
539.936	0.657
540.136	0.657
540.285	0.656
540.450	0.656
540.701	0.656
540.861	0.656
541.045	0.656
541.231	0.656
541.339	0.656
541.544	0.655
541.785	0.655
541.912	0.655
542.113	0.655
542.285	0.655
542.416	0.655
542.616	0.655
542.772	0.655
542.873	0.654
543.187	0.654
543.318	0.654
543.435	0.654
543.611	0.654
543.791	0.654
543.890	0.654
544.138	0.653
544.268	0.653
544.431	0.653
544.609	0.653
544.836	0.653
544.950	0.653
545.140	0.653
545.303	0.652
545.463	0.652
545.619	0.652
545.841	0.652
545.977	0.652
546.198	0.652
546.298	0.652
546.500	0.651
546.601	0.651
546.725	0.651
546.879	0.651
547.098	0.651
547.226	0.651
547.406	0.651
547.571	0.650
547.731	0.650
547.895	0.650
548.076	0.650
548.199	0.650
548.348	0.650
548.567	0.650
548.733	0.649
548.910	0.649
549.100	0.649
549.248	0.649
549.397	0.649
549.591	0.649
549.762	0.649
549.927	0.649
550.123	0.648
550.235	0.648
550.500	0.648
550.583	0.648
550.834	0.648
551.005	0.648
551.143	0.648
551.391	0.647
551.513	0.647
551.680	0.647
551.928	0.647
552.039	0.647
552.180	0.647
552.345	0.647
552.530	0.646
552.700	0.646
552.914	0.646
553.095	0.646
553.184	0.646
553.373	0.646
553.553	0.646
553.702	0.646
553.860	0.645
554.054	0.645
554.196	0.645
554.322	0.645
554.506	0.645
554.647	0.645
554.801	0.645
554.971	0.644
555.115	0.644
555.264	0.644
555.387	0.644
555.577	0.644
555.830	0.644
555.980	0.644
556.113	0.644
556.268	0.643
556.437	0.643
556.616	0.643
556.805	0.643
557.012	0.643
557.152	0.643
557.305	0.643
557.476	0.642
557.661	0.642
557.798	0.642
557.934	0.642
558.159	0.642
558.303	0.642
558.468	0.642
558.635	0.642
558.831	0.641
559.013	0.641
559.117	0.641
559.372	0.641
559.545	0.641
559.724	0.641
559.894	0.641
560.081	0.640
560.202	0.640
560.360	0.640
560.474	0.640
560.681	0.640
560.811	0.640
560.999	0.640
561.120	0.640
561.220	0.639
561.395	0.639
561.566	0.639
561.720	0.639
561.800	0.639
562.025	0.639
562.172	0.639
562.316	0.639
562.461	0.638
562.662	0.638
562.769	0.638
562.932	0.638
563.136	0.638
563.310	0.638
563.503	0.638
563.635	0.637
563.847	0.637
563.976	0.637
564.155	0.637
564.282	0.637
564.511	0.637
564.668	0.637
564.895	0.637
565.051	0.636
565.231	0.636
565.425	0.636
565.621	0.636
565.796	0.636
565.925	0.636
566.063	0.636
566.220	0.636
566.480	0.635
566.557	0.635
566.729	0.635
566.925	0.635
567.039	0.635
567.227	0.635
567.463	0.635
567.641	0.635
567.725	0.634
567.918	0.634
568.110	0.634
568.228	0.634
568.393	0.634
568.561	0.634
568.720	0.634
568.845	0.634
569.024	0.633
569.211	0.633
569.339	0.633
569.515	0.633
569.692	0.633
569.843	0.633
570.017	0.633
570.255	0.633
570.418	0.632
570.562	0.632
570.669	0.632
570.814	0.632
571.025	0.632
571.235	0.632
571.418	0.632
571.623	0.632
571.805	0.631
572.067	0.631
572.230	0.631
572.371	0.631
572.531	0.631
572.690	0.631
572.903	0.631
573.018	0.631
573.173	0.630
573.388	0.630
573.522	0.630
573.761	0.630
573.886	0.630
574.050	0.630
574.209	0.630
574.327	0.630
574.539	0.629
574.692	0.629
574.836	0.629
575.018	0.629
575.158	0.629
575.377	0.629
575.548	0.629
575.727	0.629
575.899	0.629
576.069	0.628
576.298	0.628
576.428	0.628
576.581	0.628
576.760	0.628
576.896	0.628
576.986	0.628
577.120	0.628
577.313	0.627
577.511	0.627
577.676	0.627
577.924	0.627
578.052	0.627
578.206	0.627
578.404	0.627
578.567	0.627
578.775	0.626
578.867	0.626
579.036	0.626
579.187	0.626
579.361	0.626
579.558	0.626
579.706	0.626
579.873	0.626
580.049	0.626
580.239	0.625
580.429	0.625
580.603	0.625
580.773	0.625
580.946	0.625
581.070	0.625
581.283	0.625
581.476	0.625
581.671	0.624
581.814	0.624
581.910	0.624
582.145	0.624
582.322	0.624
582.474	0.624
582.652	0.624
582.846	0.624
583.015	0.624
583.128	0.623
583.330	0.623
583.474	0.623
583.665	0.623
583.785	0.623
583.998	0.623
584.097	0.623
584.277	0.623
584.465	0.623
584.596	0.622
584.740	0.622
584.911	0.622
585.098	0.622
585.205	0.622
585.443	0.622
585.560	0.622
585.692	0.622
585.828	0.622
586.024	0.621
586.163	0.621
586.353	0.621
586.523	0.621
586.699	0.621
586.848	0.621
586.993	0.621
587.165	0.621
587.378	0.620
587.483	0.620
587.656	0.620
587.834	0.620
588.024	0.620
588.198	0.620
588.372	0.620
588.517	0.620
588.703	0.620
588.865	0.619
588.993	0.619
589.176	0.619
589.374	0.619
589.530	0.619
589.739	0.619
589.883	0.619
590.043	0.619
590.244	0.619
590.440	0.618
590.594	0.618
590.804	0.618
590.918	0.618
591.125	0.618
591.316	0.618
591.490	0.618
591.593	0.618
591.788	0.618
591.920	0.618
592.156	0.617
592.299	0.617
592.476	0.617
592.679	0.617
592.837	0.617
593.060	0.617
593.225	0.617
593.323	0.617
593.463	0.617
593.630	0.616
593.804	0.616
594.009	0.616
594.148	0.616
594.351	0.616
594.533	0.616
594.690	0.616
594.933	0.616
595.081	0.616
595.248	0.615
595.386	0.615
595.578	0.615
595.755	0.615
595.927	0.615
596.040	0.615
596.220	0.615
596.421	0.615
596.519	0.615
596.608	0.615
596.845	0.614
596.971	0.614
597.122	0.614
597.333	0.614
597.490	0.614
597.653	0.614
597.784	0.614
597.911	0.614
598.089	0.614
598.260	0.613
598.466	0.613
598.541	0.613
598.721	0.613
598.910	0.613
599.111	0.613
599.234	0.613
599.361	0.613
599.556	0.613
599.727	0.613
599.909	0.612
599.993	0.612
600.210	0.612
600.376	0.612
600.533	0.612
600.710	0.612
600.886	0.612
601.044	0.612
601.160	0.612
601.323	0.611
601.501	0.611
601.667	0.611
601.870	0.611
601.976	0.611
602.175	0.611
602.324	0.611
602.407	0.611
602.590	0.611
602.809	0.611
602.940	0.610
603.141	0.610
603.345	0.610
603.500	0.610
603.645	0.610
603.875	0.610
604.030	0.610
604.200	0.610
604.329	0.610
604.510	0.610
604.682	0.609
604.839	0.609
605.008	0.609
605.186	0.609
605.393	0.609
605.561	0.609
605.737	0.609
605.878	0.609
606.065	0.609
606.307	0.609
606.463	0.609
606.606	0.608
606.782	0.608
606.935	0.608
607.076	0.608
607.255	0.608
607.411	0.608
607.556	0.608
607.741	0.608
607.902	0.608
608.125	0.608
608.290	0.607
608.441	0.607
608.633	0.607
608.750	0.607
608.894	0.607
609.077	0.607
609.233	0.607
609.415	0.607
609.572	0.607
609.801	0.607
609.976	0.606
610.070	0.606
610.258	0.606
610.422	0.606
610.583	0.606
610.782	0.606
610.939	0.606
611.093	0.606
611.311	0.606
611.435	0.606
611.558	0.606
611.833	0.605
611.996	0.605
612.117	0.605
612.244	0.605
612.432	0.605
612.629	0.605
612.801	0.605
612.966	0.605
613.151	0.605
613.348	0.605
613.495	0.605
613.669	0.604
613.848	0.604
614.045	0.604
614.268	0.604
614.419	0.604
614.610	0.604
614.760	0.604
614.953	0.604
615.108	0.604
615.281	0.604
615.371	0.604
615.557	0.603
615.692	0.603
615.961	0.603
616.065	0.603
616.196	0.603
616.387	0.603
616.590	0.603
616.742	0.603
616.929	0.603
617.049	0.603
617.247	0.603
617.449	0.602
617.629	0.602
617.826	0.602
617.933	0.602
618.135	0.602
618.329	0.602
618.466	0.602
618.599	0.602
618.771	0.602
618.967	0.602
619.158	0.602
619.323	0.601
619.489	0.601
619.631	0.601
619.792	0.601
620.008	0.601
620.158	0.601
620.351	0.601
620.464	0.601
620.729	0.601
620.838	0.601
621.026	0.601
621.183	0.600
621.320	0.600
621.439	0.600
621.666	0.600
621.743	0.600
621.923	0.600
622.073	0.600
622.265	0.600
622.358	0.600
622.478	0.600
622.640	0.600
622.825	0.600
622.957	0.599
623.195	0.599
623.282	0.599
623.418	0.599
623.615	0.599
623.780	0.599
623.996	0.599
624.191	0.599
624.332	0.599
624.453	0.599
624.622	0.599
624.866	0.599
625.068	0.598
625.211	0.598
625.368	0.598
625.545	0.598
625.773	0.598
625.909	0.598
626.051	0.598
626.207	0.598
626.348	0.598
626.510	0.598
626.681	0.598
626.832	0.598
627.036	0.597
627.199	0.597
627.367	0.597
627.464	0.597
627.672	0.597
627.760	0.597
627.981	0.597
628.161	0.597
628.282	0.597
628.452	0.597
628.643	0.597
628.744	0.597
628.877	0.597
629.085	0.596
629.257	0.596
629.367	0.596
629.549	0.596
629.679	0.596
629.841	0.596
630.002	0.596
630.141	0.596
630.297	0.596
630.465	0.596
630.634	0.596
630.873	0.596
630.997	0.595
631.165	0.595
631.347	0.595
631.514	0.595
631.650	0.595
631.747	0.595
631.866	0.595
632.071	0.595
632.258	0.595
632.432	0.595
632.626	0.595
632.715	0.595
632.919	0.595
633.097	0.594
633.181	0.594
633.326	0.594
633.461	0.594
633.645	0.594
633.769	0.594
633.976	0.594
634.140	0.594
634.373	0.594
634.589	0.594
634.661	0.594
634.873	0.594
635.014	0.594
635.197	0.593
635.327	0.593
635.471	0.593
635.630	0.593
635.815	0.593
635.966	0.593
636.095	0.593
636.269	0.593
636.384	0.593
636.568	0.593
636.738	0.593
636.907	0.593
637.086	0.593
637.270	0.593
637.457	0.592
637.673	0.592
637.856	0.592
638.076	0.592
638.208	0.592
638.319	0.592
638.534	0.592
638.645	0.592
638.814	0.592
638.941	0.592
639.168	0.592
639.264	0.592
639.446	0.592
639.577	0.592
639.746	0.591
639.897	0.591
640.085	0.591
640.249	0.591
640.423	0.591
640.585	0.591
640.785	0.591
640.892	0.591
641.025	0.591
641.180	0.591
641.370	0.591
641.531	0.591
641.664	0.591
641.846	0.591
642.037	0.590
642.216	0.590
642.366	0.590
642.571	0.590
642.748	0.590
642.926	0.590
643.068	0.590
643.235	0.590
643.416	0.590
643.573	0.590
643.817	0.590
643.960	0.590
644.167	0.590
644.280	0.590
644.385	0.590
644.584	0.589
644.709	0.589
644.864	0.589
645.056	0.589
645.239	0.589
645.352	0.589
645.482	0.589
645.644	0.589
645.835	0.589
645.987	0.589
646.199	0.589
646.348	0.589
646.499	0.589
646.616	0.589
646.823	0.589
646.960	0.588
647.182	0.588
647.312	0.588
647.475	0.588
647.574	0.588
647.721	0.588
647.910	0.588
648.057	0.588
648.266	0.588
648.422	0.588
648.608	0.588
648.772	0.588
648.966	0.588
649.181	0.588
649.383	0.588
649.569	0.588
649.709	0.587
649.820	0.587
650.020	0.587
650.070	0.587
650.270	0.587
650.443	0.587
650.639	0.587
650.784	0.587
650.979	0.587
651.126	0.587
651.246	0.587
651.417	0.587
651.615	0.587
651.804	0.587
651.982	0.587
652.119	0.587
652.320	0.586
652.461	0.586
652.598	0.586
652.800	0.586
652.950	0.586
653.109	0.586
653.296	0.586
653.422	0.586
653.639	0.586
653.760	0.586
653.998	0.586
654.113	0.586
654.284	0.586
654.400	0.586
654.653	0.586
654.790	0.586
654.987	0.586
655.137	0.585
655.284	0.585
655.434	0.585
655.628	0.585
655.787	0.585
655.955	0.585
656.125	0.585
656.278	0.585
656.431	0.585
656.605	0.585
656.791	0.585
656.933	0.585
657.118	0.585
657.285	0.585
657.453	0.585
657.610	0.585
657.776	0.585
657.893	0.584
658.069	0.584
658.285	0.584
658.354	0.584
658.551	0.584
658.737	0.584
658.881	0.584
659.044	0.584
659.202	0.584
659.331	0.584
659.553	0.584
659.656	0.584
659.819	0.584
660.002	0.584
660.134	0.584
660.324	0.584
660.502	0.584
660.694	0.584
660.860	0.583
661.030	0.583
661.215	0.583
661.378	0.583
661.557	0.583
661.651	0.583
661.849	0.583
661.973	0.583
662.148	0.583
662.295	0.583
662.489	0.583
662.669	0.583
662.851	0.583
663.003	0.583
663.213	0.583
663.343	0.583
663.506	0.583
663.606	0.583
663.825	0.583
663.993	0.582
664.110	0.582
664.289	0.582
664.438	0.582
664.589	0.582
664.690	0.582
664.934	0.582
665.120	0.582
665.253	0.582
665.397	0.582
665.568	0.582
665.745	0.582
665.955	0.582
666.071	0.582
666.216	0.582
666.402	0.582
666.587	0.582
666.768	0.582
666.948	0.582
667.096	0.581
667.301	0.581
667.489	0.581
667.617	0.581
667.824	0.581
667.959	0.581
668.103	0.581
668.246	0.581
668.437	0.581
668.640	0.581
668.780	0.581
668.951	0.581
669.124	0.581
669.274	0.581
669.481	0.581
669.616	0.581
669.763	0.581
670.004	0.581
670.139	0.581
670.292	0.581
670.401	0.581
670.526	0.580
670.709	0.580
670.905	0.580
671.104	0.580
671.231	0.580
671.480	0.580
671.589	0.580
671.742	0.580
671.915	0.580
672.031	0.580
672.279	0.580
672.436	0.580
672.539	0.580
672.701	0.580
672.824	0.580
672.997	0.580
673.182	0.580
673.324	0.580
673.545	0.580
673.667	0.580
673.890	0.580
674.031	0.580
674.131	0.579
674.256	0.579
674.495	0.579
674.651	0.579
674.832	0.579
675.019	0.579
675.134	0.579
675.284	0.579
675.436	0.579
675.617	0.579
675.740	0.579
675.933	0.579
676.086	0.579
676.242	0.579
676.459	0.579
676.655	0.579
676.848	0.579
676.946	0.579
677.157	0.579
677.331	0.579
677.516	0.579
677.715	0.579
677.790	0.579
677.952	0.578
678.123	0.578
678.296	0.578
678.419	0.578
678.510	0.578
678.668	0.578
678.832	0.578
678.986	0.578
679.180	0.578
679.270	0.578
679.474	0.578
679.513	0.578
679.729	0.578
679.867	0.578
679.996	0.578
680.153	0.578
680.309	0.578
680.468	0.578
680.654	0.578
680.819	0.578
680.965	0.578
681.156	0.578
681.287	0.578
681.446	0.578
681.563	0.578
681.838	0.577
681.974	0.577
682.195	0.577
682.380	0.577
682.521	0.577
682.647	0.577
682.892	0.577
683.072	0.577
683.247	0.577
683.356	0.577
683.557	0.577
683.740	0.577
683.881	0.577
684.044	0.577
684.195	0.577
684.300	0.577
684.483	0.577
684.698	0.577
684.881	0.577
685.046	0.577
685.182	0.577
685.265	0.577
685.389	0.577
685.622	0.577
685.819	0.577
686.004	0.577
686.157	0.577
686.299	0.576
686.492	0.576
686.644	0.576
686.807	0.576
686.978	0.576
687.178	0.576
687.373	0.576
687.540	0.576
687.700	0.576
687.808	0.576
688.005	0.576
688.254	0.576
688.423	0.576
688.603	0.576
688.755	0.576
688.919	0.576
689.078	0.576
689.264	0.576
689.482	0.576
689.586	0.576
689.806	0.576
689.945	0.576
690.134	0.576
690.326	0.576
690.508	0.576
690.609	0.576
690.820	0.576
690.967	0.576
691.099	0.576
691.264	0.575
691.437	0.575
691.652	0.575
691.735	0.575
691.849	0.575
692.079	0.575
692.173	0.575
692.403	0.575
692.571	0.575
692.684	0.575
692.896	0.575
692.970	0.575
693.142	0.575
693.291	0.575
693.446	0.575
693.691	0.575
693.815	0.575
694.021	0.575
694.140	0.575
694.298	0.575
694.419	0.575
694.555	0.575
694.788	0.575
694.833	0.575
695.055	0.575
695.200	0.575
695.367	0.575
695.517	0.575
695.671	0.575
695.852	0.575
696.057	0.575
696.318	0.575
696.480	0.574
696.555	0.574
696.799	0.574
696.963	0.574
697.172	0.574
697.386	0.574
697.531	0.574
697.632	0.574
697.847	0.574
697.975	0.574
698.128	0.574
698.282	0.574
698.387	0.574
698.585	0.574
698.778	0.574
698.893	0.574
699.055	0.574
699.224	0.574
699.388	0.574
699.599	0.574
699.753	0.574
699.995	0.574
700.187	0.574
700.315	0.574
700.475	0.574
700.650	0.574
700.807	0.574
700.925	0.574
701.088	0.574
701.289	0.574
701.410	0.574
701.580	0.574
701.774	0.574
701.897	0.574
702.117	0.574
702.187	0.574
702.415	0.573
702.551	0.573
702.701	0.573
702.872	0.573
703.066	0.573
703.217	0.573
703.351	0.573
703.496	0.573
703.678	0.573
703.852	0.573
704.071	0.573
704.156	0.573
704.366	0.573
704.549	0.573
704.663	0.573
704.773	0.573
704.981	0.573
705.177	0.573
705.370	0.573
705.628	0.573
705.768	0.573
705.922	0.573
706.135	0.573
706.268	0.573
706.491	0.573
706.586	0.573
706.787	0.573
706.982	0.573
707.018	0.573
707.210	0.573
707.400	0.573
707.581	0.573
707.706	0.573
707.958	0.573
708.046	0.573
708.227	0.573
708.447	0.573
708.566	0.573
708.697	0.573
708.855	0.573
709.054	0.573
709.251	0.572
709.423	0.572
709.545	0.572
709.733	0.572
709.841	0.572
710.003	0.572
710.248	0.572
710.410	0.572
710.585	0.572
710.746	0.572
710.881	0.572
711.021	0.572
711.186	0.572
711.348	0.572
711.576	0.572
711.755	0.572
711.893	0.572
712.094	0.572
712.280	0.572
712.460	0.572
712.623	0.572
712.756	0.572
712.958	0.572
713.101	0.572
713.299	0.572
713.472	0.572
713.582	0.572
713.726	0.572
713.951	0.572
714.095	0.572
714.200	0.572
714.383	0.572
714.569	0.572
714.693	0.572
714.912	0.572
715.020	0.572
715.206	0.572
715.376	0.572
715.546	0.572
715.747	0.572
715.831	0.572
716.016	0.572
716.238	0.572
716.412	0.572
716.620	0.572
716.764	0.572
716.922	0.572
717.093	0.572
717.209	0.571
717.414	0.571
717.652	0.571
717.731	0.571
717.882	0.571
718.065	0.571
718.279	0.571
718.400	0.571
718.545	0.571
718.738	0.571
718.874	0.571
719.049	0.571
719.177	0.571
719.369	0.571
719.590	0.571
719.747	0.571
719.929	0.571
720.149	0.571
720.369	0.571
720.493	0.571
720.656	0.571
720.812	0.571
720.995	0.571
721.125	0.571
721.298	0.571
721.544	0.571
721.711	0.571
721.901	0.571
722.064	0.571
722.214	0.571
722.407	0.571
722.590	0.571
722.781	0.571
722.914	0.571
723.084	0.571
723.295	0.571
723.477	0.571
723.617	0.571
723.816	0.571
723.965	0.571
724.110	0.571
724.223	0.571
724.393	0.571
724.607	0.571
724.767	0.571
724.914	0.571
725.070	0.571
725.175	0.571
725.419	0.571
725.589	0.571
725.735	0.571
725.877	0.571
726.040	0.571
726.226	0.571
726.396	0.571
726.565	0.571
726.759	0.571
726.899	0.571
726.969	0.571
727.208	0.571
727.480	0.571
727.660	0.571
727.777	0.571
728.009	0.570
728.208	0.570
728.426	0.570
728.603	0.570
728.702	0.570
728.837	0.570
728.999	0.570
729.227	0.570
729.360	0.570
729.464	0.570
729.673	0.570
729.778	0.570
729.913	0.570
730.099	0.570
730.219	0.570
730.494	0.570
730.688	0.570
730.826	0.570
730.908	0.570
731.158	0.570
731.292	0.570
731.466	0.570
731.662	0.570
731.861	0.570
732.052	0.570
732.250	0.570
732.364	0.570
732.556	0.570
732.748	0.570
732.893	0.570
733.075	0.570
733.267	0.570
733.437	0.570
733.580	0.570
733.739	0.570
733.974	0.570
734.216	0.570
734.269	0.570
734.461	0.570
734.630	0.570
734.766	0.570
734.933	0.570
735.073	0.570
735.285	0.570
735.498	0.570
735.703	0.570
735.798	0.570
736.018	0.570
736.168	0.570
736.336	0.570
736.517	0.570
736.689	0.570
736.830	0.570
736.986	0.570
737.199	0.570
737.331	0.570
737.496	0.570
737.607	0.570
737.860	0.570
738.061	0.570
738.224	0.570
738.346	0.570
738.554	0.570
738.685	0.570
738.867	0.570
739.006	0.570
739.185	0.570
739.341	0.570
739.511	0.570
739.684	0.570
739.920	0.570
740.037	0.570
740.268	0.570
740.451	0.570
740.520	0.570
740.685	0.570
740.832	0.570
740.986	0.570
741.162	0.570
741.299	0.570
741.480	0.570
741.669	0.570
741.822	0.570
742.024	0.570
742.202	0.570
742.359	0.570
742.526	0.570
742.657	0.570
742.836	0.569
742.987	0.569
743.186	0.569
743.388	0.569
743.590	0.569
743.724	0.569
743.880	0.569
744.098	0.569
744.238	0.569
744.349	0.569
744.523	0.569
744.639	0.569
744.825	0.569
745.086	0.569
745.221	0.569
745.336	0.569
745.570	0.569
745.732	0.569
745.911	0.569
746.093	0.569
746.283	0.569
746.433	0.569
746.573	0.569
746.725	0.569
746.863	0.569
747.059	0.569
747.164	0.569
747.299	0.569
747.495	0.569
747.698	0.569
747.857	0.569
747.996	0.569
748.156	0.569
748.321	0.569
748.508	0.569
748.636	0.569
748.776	0.569
748.972	0.569
749.157	0.569
749.346	0.569
749.489	0.569
749.628	0.569
749.858	0.569
750.003	0.569
750.108	0.569
750.284	0.569
750.465	0.569
750.667	0.569
750.781	0.569
750.947	0.569
751.048	0.569
751.282	0.569
751.469	0.569
751.616	0.569
751.783	0.569
751.950	0.569
752.066	0.569
752.279	0.569
752.419	0.569
752.519	0.569
752.648	0.569
752.892	0.569
753.162	0.569
753.337	0.569
753.536	0.569
753.672	0.569
753.825	0.569
753.963	0.569
754.186	0.569
754.269	0.569
754.427	0.569
754.632	0.569
754.800	0.569
754.968	0.569
755.124	0.569
755.285	0.569
755.401	0.569
755.651	0.569
755.778	0.569
755.952	0.569
756.092	0.569
756.329	0.569
756.492	0.569
756.591	0.569
756.848	0.569
756.996	0.569
757.192	0.569
757.384	0.569
757.492	0.569
757.653	0.569
757.763	0.569
758.001	0.569
758.065	0.569
758.232	0.569
758.472	0.569
758.621	0.569
758.781	0.569
758.971	0.569
759.130	0.569
759.344	0.569
759.512	0.569
759.680	0.569
759.868	0.569
760.022	0.569
760.221	0.569
760.374	0.569
760.531	0.569
760.717	0.569
760.883	0.569
761.028	0.569
761.246	0.569
761.374	0.569
761.564	0.569
761.748	0.569
761.896	0.569
762.034	0.569
762.166	0.569
762.334	0.569
762.459	0.569
762.682	0.569
762.870	0.569
762.979	0.569
763.059	0.569
763.306	0.569
763.474	0.569
763.640	0.569
763.798	0.569
763.950	0.569
764.082	0.569
764.274	0.569
764.467	0.569
764.642	0.569
764.696	0.569
764.951	0.569
765.105	0.569
765.249	0.569
765.457	0.569
765.690	0.569
765.846	0.569
765.997	0.569
766.150	0.569
766.326	0.569
766.457	0.569
766.680	0.569
766.787	0.569
766.953	0.569
767.113	0.569
767.270	0.569
767.451	0.569
767.571	0.569
767.663	0.569
767.891	0.569
768.045	0.569
768.169	0.569
768.318	0.569
768.481	0.569
768.669	0.569
768.813	0.569
768.976	0.569
769.174	0.569
769.351	0.569
769.506	0.569
769.646	0.569
769.829	0.569
770.017	0.569
770.103	0.569
770.319	0.569
770.527	0.569
770.579	0.569
770.742	0.569
770.945	0.569
771.099	0.569
771.237	0.569
771.399	0.569
771.570	0.569
771.757	0.569
771.898	0.569
772.089	0.569
772.248	0.569
772.436	0.569
772.561	0.569
772.692	0.569
772.874	0.569
773.034	0.569
773.230	0.569
773.421	0.569
773.624	0.569
773.727	0.569
773.938	0.569
774.109	0.569
774.216	0.569
774.360	0.569
774.548	0.569
774.733	0.569
774.915	0.569
774.985	0.569
775.237	0.569
775.402	0.569
775.546	0.569
775.751	0.569
775.932	0.569
776.075	0.569
776.188	0.569
776.387	0.569
776.572	0.569
776.753	0.569
776.893	0.569
777.069	0.569
777.239	0.569
777.318	0.569
777.516	0.569
777.743	0.569
777.854	0.569
778.055	0.569
778.243	0.569
778.364	0.569
778.483	0.568
778.719	0.568
778.902	0.568
779.005	0.568
779.178	0.568
779.297	0.568
779.380	0.568
779.627	0.568
779.847	0.568
780.003	0.568
780.173	0.568
780.346	0.568
780.571	0.568
780.710	0.568
780.894	0.568
781.000	0.568
781.218	0.568
781.349	0.568
781.528	0.568
781.691	0.568
781.865	0.568
781.956	0.568
782.114	0.568
782.340	0.568
782.583	0.568
782.755	0.568
782.878	0.568
783.063	0.568
783.296	0.568
783.431	0.568
783.582	0.568
783.703	0.568
783.890	0.568
784.051	0.568
784.222	0.568
784.279	0.568
784.491	0.568
784.674	0.568
784.788	0.568
785.008	0.568
785.132	0.568
785.271	0.568
785.443	0.568
785.689	0.568
785.797	0.568
786.076	0.568
786.239	0.568
786.373	0.568
786.591	0.568
786.726	0.568
786.887	0.568
787.057	0.568
787.305	0.568
787.407	0.568
787.600	0.568
787.738	0.568
787.933	0.568
788.144	0.568
788.251	0.568
788.402	0.568
788.582	0.568
788.748	0.568
788.918	0.568
789.094	0.568
789.275	0.568
789.393	0.568
789.542	0.568
789.725	0.568
789.820	0.568
789.948	0.568
790.230	0.568
790.348	0.568
790.513	0.568
790.677	0.568
790.836	0.568
791.000	0.568
791.200	0.568
791.397	0.568
791.572	0.568
791.746	0.568
791.960	0.568
792.091	0.568
792.240	0.568
792.328	0.568
792.528	0.568
792.661	0.568
792.832	0.568
793.009	0.568
793.206	0.568
793.371	0.568
793.547	0.568
793.689	0.568
793.787	0.568
793.975	0.568
794.157	0.568
794.416	0.568
794.538	0.568
794.716	0.568
794.889	0.568
795.032	0.568
795.194	0.568
795.397	0.568
795.492	0.568
795.667	0.568
795.851	0.568
795.961	0.568
796.160	0.568
796.351	0.568
796.543	0.568
796.719	0.568
796.848	0.568
797.046	0.568
797.141	0.568
797.302	0.568
797.492	0.568
797.688	0.568
797.859	0.568
798.063	0.568
798.242	0.568
798.386	0.568
798.587	0.568
798.816	0.568
798.897	0.568
799.122	0.568
799.244	0.568
799.453	0.568
799.559	0.568
799.820	0.5
