# Supplementary material for: Synergistic antibacterial action of AgNP-ampicillin conjugates: Evading β-lactamase degradation in ampicillin-resistant clinical isolates
Source: PLoS One. 2025 Sep 9;20(9):e0331669. doi: 10.1371/journal.pone.0331669 (PMC12419620; doi:10.1371/journal.pone.0331669)
Supplement: S1 File — S1 Figure. Standard calibration curve of pure ampicillin in distilled water at 216 nm. S1 Appendix. UV-visible Spectroscopy Data. S2 Appendix. FTIR Data. S3 Appendix. DLS and Zeta Potential Data. S4 Appendix. SEM Data. S5 Appendix. EDX Data. S6 Appendix. TGA Data. S7 Appendix. AgNP-ampicillin Synthesis Reaction. S8 Appendix. Microbiological Study Data. S9 Appendix. Molecular Docking Data. S10 Appendix. Cytotoxicity Assay Procedure. (ZIP) [file pone.0331669.s001.zip › Supporting Informations/S6_Appendix (TGA Data)/AgNP@SiO2.txt]

File Name:	E:\Sujon\N Tasnim\C-4 2018-12-11 13-03 TGA-50H-Corrected.tad

[File Information]
File Name:	C-4 2018-12-11 13-03 TGA-50H.tad
Sample Name:	C-4
Acquisition Date	18/12/11
Acquisition Time	13:04:00(+0600)
Detector:	TGA-50H
Operator:	Sujon
Atmosphere:	Nitrogen
Flow Rate:	10[ml/min]
Cell:	Alumina
Sample Weight:	0.476[mg]


[Program]
[Temp Program]
Temp Rate	Hold Temp	Hold Time
[C/min ]	[  C   ]	[  min  ]
10.00	800.0	0


[Valve Program]
V1(initial):	0
V2(initial):	0


[PID Program]
P (initial):	10
I (initial):	10
D (initial):	10


[Analysis Result]
[Temp/Time]
	0.09	min
	27.46	C
	100.00	%

[Temp/Time]
	27.55	min
	307.19	C
	98.83	%

[Temp/Time]
	48.41	min
	516.70	C
	90.98	%

[Temp/Time]
	76.80	min
	799.53	C
	78.98	%

[Temp/Time]
	69.01	min
	721.97	C
	80.65	%


[Data]
Temp	TGA
C	mg
25.914	0.458
26.265	0.458
26.622	0.458
26.869	0.458
27.118	0.458
27.394	0.458
27.732	0.458
27.959	0.458
28.339	0.458
28.749	0.458
28.934	0.458
29.299	0.458
29.622	0.458
29.884	0.458
30.300	0.458
30.576	0.458
30.965	0.458
31.301	0.458
31.521	0.458
31.837	0.458
32.233	0.458
32.497	0.458
32.838	0.458
33.215	0.458
33.565	0.458
33.872	0.458
34.189	0.458
34.485	0.458
34.808	0.458
35.125	0.458
35.508	0.458
35.839	0.458
36.230	0.458
36.485	0.458
36.942	0.458
37.294	0.458
37.653	0.458
37.975	0.458
38.287	0.458
38.658	0.458
38.956	0.458
39.223	0.458
39.562	0.458
39.926	0.458
40.384	0.458
40.636	0.458
41.059	0.458
41.330	0.458
41.637	0.458
41.921	0.458
42.181	0.458
42.522	0.458
42.931	0.458
43.238	0.458
43.640	0.458
43.897	0.458
44.232	0.458
44.580	0.458
44.830	0.458
45.066	0.458
45.366	0.458
45.653	0.458
45.909	0.458
46.195	0.458
46.484	0.458
46.691	0.458
46.894	0.458
47.138	0.458
47.414	0.458
47.602	0.458
47.779	0.458
47.917	0.458
48.119	0.458
48.185	0.458
48.369	0.458
48.525	0.458
48.683	0.458
48.819	0.458
48.952	0.458
49.125	0.458
49.177	0.458
49.314	0.458
49.388	0.458
49.426	0.458
49.545	0.458
49.585	0.458
49.738	0.458
49.680	0.458
49.725	0.458
49.915	0.458
49.911	0.458
49.920	0.458
49.962	0.458
50.098	0.458
50.147	0.458
50.251	0.458
50.295	0.458
50.419	0.458
50.517	0.458
50.553	0.458
50.637	0.458
50.663	0.458
50.793	0.458
50.817	0.458
50.944	0.458
51.084	0.458
51.232	0.458
51.327	0.458
51.497	0.458
51.581	0.458
51.745	0.458
51.891	0.458
52.017	0.458
52.140	0.458
52.265	0.458
52.554	0.458
52.675	0.458
52.817	0.458
53.050	0.458
53.233	0.458
53.404	0.458
53.656	0.458
53.726	0.458
53.944	0.458
54.225	0.458
54.475	0.458
54.682	0.458
54.897	0.458
55.022	0.458
55.263	0.458
55.457	0.458
55.709	0.458
55.926	0.458
56.114	0.458
56.340	0.458
56.554	0.458
56.726	0.458
56.929	0.458
57.224	0.458
57.461	0.458
57.671	0.458
57.869	0.458
58.079	0.458
58.280	0.458
58.414	0.458
58.591	0.458
58.830	0.458
58.954	0.458
59.139	0.458
59.396	0.458
59.513	0.458
59.764	0.458
59.897	0.458
59.999	0.458
60.104	0.458
60.280	0.458
60.359	0.458
60.511	0.458
60.635	0.458
60.766	0.458
60.794	0.458
60.943	0.458
61.138	0.458
61.218	0.458
61.285	0.458
61.404	0.458
61.525	0.458
61.625	0.458
61.710	0.458
61.828	0.458
61.946	0.458
62.103	0.458
62.239	0.458
62.401	0.458
62.485	0.458
62.594	0.458
62.784	0.458
62.859	0.458
62.993	0.458
63.179	0.458
63.337	0.458
63.477	0.458
63.622	0.458
63.742	0.458
63.919	0.458
64.113	0.458
64.307	0.458
64.448	0.458
64.651	0.458
64.786	0.458
64.932	0.458
65.161	0.458
65.418	0.458
65.512	0.458
65.826	0.458
65.916	0.458
66.048	0.458
66.236	0.458
66.440	0.458
66.611	0.458
66.765	0.458
66.991	0.458
67.185	0.458
67.411	0.458
67.552	0.458
67.712	0.458
67.941	0.458
68.159	0.458
68.338	0.458
68.522	0.458
68.743	0.458
68.973	0.458
69.075	0.458
69.299	0.458
69.543	0.458
69.608	0.458
69.813	0.458
69.982	0.458
70.143	0.458
70.349	0.458
70.462	0.458
70.616	0.458
70.798	0.458
70.911	0.458
71.045	0.458
71.174	0.458
71.302	0.458
71.433	0.458
71.595	0.458
71.788	0.458
71.953	0.459
72.048	0.459
72.242	0.459
72.395	0.459
72.480	0.459
72.589	0.459
72.734	0.459
72.884	0.459
73.036	0.459
73.161	0.459
73.343	0.459
73.446	0.459
73.558	0.459
73.753	0.459
73.834	0.459
74.014	0.459
74.097	0.459
74.257	0.459
74.430	0.459
74.614	0.459
74.790	0.459
74.899	0.459
75.127	0.459
75.315	0.459
75.420	0.459
75.586	0.459
75.794	0.459
76.006	0.459
76.191	0.459
76.328	0.459
76.576	0.459
76.757	0.459
76.890	0.459
77.052	0.459
77.229	0.459
77.462	0.459
77.544	0.459
77.794	0.459
77.945	0.459
78.166	0.459
78.336	0.459
78.490	0.459
78.677	0.459
78.843	0.459
79.029	0.459
79.272	0.459
79.451	0.459
79.684	0.459
79.820	0.459
80.016	0.459
80.144	0.459
80.342	0.459
80.510	0.459
80.610	0.459
80.812	0.459
80.927	0.459
81.146	0.459
81.287	0.459
81.443	0.459
81.543	0.459
81.701	0.459
81.880	0.459
82.095	0.459
82.240	0.459
82.349	0.459
82.512	0.459
82.657	0.459
82.759	0.459
82.883	0.459
83.028	0.459
83.155	0.459
83.334	0.459
83.508	0.459
83.606	0.459
83.819	0.459
83.857	0.459
84.077	0.459
84.259	0.459
84.413	0.459
84.576	0.459
84.768	0.459
84.888	0.459
85.052	0.459
85.211	0.459
85.364	0.459
85.557	0.459
85.723	0.459
85.784	0.459
86.051	0.459
86.290	0.459
86.357	0.459
86.488	0.459
86.751	0.459
86.864	0.459
86.992	0.459
87.178	0.459
87.433	0.459
87.543	0.459
87.696	0.459
87.825	0.459
88.103	0.459
88.241	0.459
88.428	0.459
88.525	0.459
88.764	0.459
88.999	0.459
89.126	0.459
89.353	0.459
89.547	0.459
89.739	0.459
89.895	0.459
90.118	0.459
90.225	0.459
90.458	0.459
90.552	0.459
90.759	0.459
90.968	0.459
91.058	0.459
91.257	0.459
91.373	0.459
91.533	0.459
91.730	0.459
91.865	0.459
91.975	0.459
92.208	0.459
92.370	0.459
92.481	0.459
92.638	0.459
92.801	0.459
92.970	0.459
93.124	0.459
93.303	0.459
93.474	0.459
93.638	0.459
93.755	0.459
93.913	0.459
94.030	0.459
94.232	0.459
94.411	0.459
94.638	0.459
94.761	0.459
94.878	0.459
95.043	0.459
95.222	0.459
95.344	0.459
95.534	0.459
95.774	0.459
95.887	0.459
96.045	0.459
96.161	0.459
96.403	0.459
96.611	0.459
96.704	0.459
96.915	0.459
97.157	0.459
97.346	0.459
97.448	0.459
97.592	0.459
97.775	0.459
97.902	0.459
98.088	0.459
98.303	0.459
98.545	0.459
98.665	0.459
98.888	0.459
99.027	0.459
99.169	0.459
99.265	0.459
99.458	0.459
99.638	0.459
99.795	0.459
99.946	0.459
100.086	0.459
100.339	0.459
100.454	0.459
100.604	0.459
100.759	0.459
101.015	0.459
101.113	0.459
101.216	0.459
101.370	0.459
101.553	0.459
101.742	0.459
101.937	0.459
102.053	0.459
102.191	0.459
102.376	0.459
102.568	0.459
102.807	0.459
102.959	0.459
102.998	0.459
103.223	0.459
103.377	0.459
103.492	0.459
103.624	0.459
103.824	0.459
103.961	0.459
104.199	0.459
104.271	0.459
104.467	0.459
104.610	0.459
104.839	0.459
104.986	0.459
105.200	0.459
105.335	0.459
105.479	0.459
105.659	0.459
105.852	0.459
105.984	0.459
106.101	0.459
106.225	0.459
106.390	0.459
106.611	0.459
106.790	0.459
106.916	0.459
107.110	0.459
107.300	0.459
107.398	0.459
107.609	0.459
107.773	0.459
107.919	0.459
108.198	0.459
108.276	0.459
108.533	0.459
108.695	0.459
108.880	0.459
108.973	0.459
109.139	0.459
109.359	0.459
109.477	0.459
109.641	0.459
109.856	0.459
109.971	0.459
110.131	0.459
110.289	0.459
110.438	0.459
110.574	0.459
110.773	0.459
110.947	0.459
111.100	0.459
111.282	0.459
111.454	0.459
111.576	0.459
111.759	0.459
111.952	0.459
112.078	0.459
112.302	0.459
112.367	0.459
112.563	0.459
112.717	0.459
112.817	0.459
113.083	0.459
113.209	0.459
113.395	0.459
113.567	0.459
113.759	0.459
113.825	0.459
113.984	0.459
114.145	0.459
114.309	0.459
114.465	0.459
114.648	0.459
114.787	0.459
114.811	0.459
115.048	0.459
115.151	0.459
115.326	0.459
115.446	0.459
115.671	0.459
115.830	0.459
116.080	0.459
116.211	0.459
116.446	0.459
116.596	0.459
116.743	0.459
116.937	0.459
117.143	0.459
117.265	0.459
117.401	0.459
117.610	0.459
117.736	0.459
117.954	0.459
118.136	0.459
118.326	0.459
118.480	0.459
118.709	0.459
118.886	0.459
119.101	0.459
119.265	0.459
119.387	0.459
119.571	0.459
119.775	0.459
119.979	0.459
120.137	0.459
120.259	0.459
120.441	0.459
120.604	0.459
120.772	0.459
120.947	0.459
121.116	0.459
121.307	0.459
121.482	0.459
121.606	0.459
121.775	0.459
121.939	0.459
122.115	0.459
122.206	0.459
122.293	0.459
122.544	0.459
122.654	0.459
122.812	0.459
122.914	0.459
123.090	0.459
123.263	0.459
123.444	0.459
123.545	0.459
123.710	0.459
123.859	0.459
123.974	0.459
124.146	0.459
124.305	0.459
124.468	0.459
124.557	0.459
124.741	0.459
124.928	0.459
125.047	0.459
125.290	0.459
125.414	0.459
125.505	0.459
125.755	0.459
126.046	0.459
126.183	0.459
126.298	0.459
126.523	0.459
126.658	0.459
126.951	0.459
127.084	0.459
127.272	0.459
127.446	0.459
127.596	0.459
127.751	0.459
127.986	0.459
128.184	0.459
128.320	0.459
128.509	0.459
128.719	0.459
128.878	0.459
129.048	0.459
129.199	0.459
129.404	0.459
129.556	0.459
129.644	0.459
129.864	0.459
130.033	0.459
130.118	0.459
130.318	0.459
130.494	0.459
130.675	0.459
130.841	0.459
130.941	0.459
131.140	0.459
131.233	0.459
131.394	0.459
131.591	0.459
131.735	0.459
131.893	0.459
132.123	0.459
132.194	0.459
132.335	0.459
132.532	0.459
132.724	0.459
132.840	0.459
132.996	0.459
133.161	0.459
133.247	0.459
133.409	0.459
133.571	0.459
133.666	0.459
133.861	0.459
133.980	0.459
134.194	0.459
134.349	0.459
134.406	0.459
134.610	0.459
134.769	0.459
134.903	0.459
135.106	0.459
135.296	0.459
135.521	0.459
135.638	0.459
135.814	0.459
135.972	0.459
136.141	0.459
136.273	0.459
136.470	0.459
136.643	0.459
136.841	0.459
137.027	0.459
137.177	0.459
137.306	0.459
137.483	0.459
137.715	0.459
137.850	0.459
137.959	0.459
138.183	0.459
138.328	0.459
138.542	0.459
138.666	0.459
138.832	0.459
139.036	0.459
139.181	0.459
139.312	0.459
139.581	0.459
139.755	0.459
139.932	0.459
140.099	0.459
140.348	0.459
140.456	0.459
140.613	0.459
140.772	0.459
140.903	0.459
141.100	0.459
141.197	0.459
141.378	0.459
141.553	0.459
141.718	0.459
141.946	0.459
142.154	0.459
142.281	0.459
142.435	0.459
142.583	0.459
142.764	0.459
142.938	0.459
143.079	0.459
143.262	0.459
143.508	0.459
143.667	0.459
143.917	0.459
144.092	0.459
144.191	0.459
144.363	0.459
144.539	0.459
144.727	0.459
144.881	0.459
145.065	0.459
145.323	0.459
145.454	0.459
145.650	0.459
145.791	0.459
146.007	0.459
146.176	0.459
146.438	0.459
146.608	0.459
146.769	0.459
146.883	0.459
147.099	0.459
147.263	0.459
147.450	0.459
147.594	0.459
147.769	0.459
147.958	0.459
148.188	0.459
148.304	0.459
148.401	0.459
148.581	0.459
148.759	0.459
148.877	0.459
149.075	0.459
149.192	0.459
149.332	0.459
149.572	0.459
149.680	0.459
149.894	0.459
149.991	0.459
150.173	0.459
150.308	0.459
150.540	0.459
150.662	0.459
150.823	0.459
150.983	0.459
151.152	0.459
151.310	0.459
151.558	0.459
151.604	0.459
151.746	0.459
151.952	0.459
152.121	0.459
152.292	0.459
152.491	0.459
152.655	0.459
152.811	0.459
152.948	0.459
153.165	0.459
153.298	0.459
153.460	0.459
153.628	0.459
153.913	0.459
154.082	0.459
154.233	0.459
154.405	0.459
154.594	0.459
154.781	0.459
154.939	0.459
155.048	0.459
155.286	0.459
155.388	0.459
155.641	0.459
155.747	0.459
155.922	0.459
156.086	0.459
156.282	0.459
156.440	0.459
156.635	0.459
156.764	0.459
156.920	0.459
157.056	0.459
157.269	0.459
157.408	0.459
157.534	0.459
157.702	0.459
157.888	0.459
158.115	0.459
158.290	0.459
158.434	0.459
158.674	0.459
158.844	0.459
158.924	0.459
159.178	0.459
159.346	0.459
159.459	0.459
159.675	0.459
159.797	0.459
159.940	0.459
160.129	0.459
160.300	0.459
160.424	0.459
160.564	0.459
160.736	0.459
160.925	0.459
161.022	0.459
161.219	0.459
161.454	0.459
161.547	0.459
161.630	0.459
161.869	0.459
162.054	0.459
162.273	0.459
162.426	0.459
162.602	0.459
162.779	0.459
162.907	0.459
163.058	0.459
163.250	0.459
163.330	0.459
163.507	0.459
163.684	0.459
163.898	0.459
164.034	0.459
164.248	0.459
164.405	0.459
164.530	0.459
164.661	0.459
164.831	0.459
165.006	0.459
165.168	0.459
165.288	0.459
165.454	0.459
165.607	0.459
165.847	0.459
165.939	0.459
166.155	0.459
166.251	0.459
166.407	0.459
166.614	0.459
166.740	0.459
166.890	0.459
167.078	0.459
167.262	0.459
167.468	0.459
167.674	0.459
167.832	0.459
167.923	0.459
168.147	0.459
168.310	0.459
168.492	0.459
168.586	0.459
168.798	0.459
169.004	0.459
169.114	0.459
169.272	0.459
169.476	0.459
169.666	0.459
169.829	0.459
169.989	0.459
170.168	0.459
170.276	0.459
170.519	0.459
170.648	0.459
170.804	0.459
170.981	0.459
171.148	0.459
171.392	0.459
171.488	0.458
171.640	0.458
171.805	0.458
172.002	0.458
172.211	0.458
172.373	0.458
172.467	0.458
172.628	0.458
172.756	0.458
172.969	0.458
173.131	0.458
173.270	0.458
173.412	0.458
173.590	0.458
173.764	0.458
173.862	0.458
174.086	0.458
174.197	0.458
174.397	0.458
174.515	0.458
174.677	0.458
174.813	0.458
174.940	0.458
175.108	0.458
175.215	0.458
175.223	0.458
175.316	0.458
175.374	0.458
175.443	0.458
175.585	0.458
175.622	0.458
175.679	0.458
175.753	0.458
175.831	0.458
175.908	0.458
175.929	0.458
176.002	0.458
176.092	0.458
176.114	0.458
176.134	0.458
176.182	0.458
176.278	0.458
176.300	0.458
176.403	0.458
176.436	0.458
176.530	0.458
176.574	0.458
176.701	0.458
176.754	0.458
176.840	0.458
176.992	0.458
177.101	0.458
177.179	0.458
177.320	0.458
177.429	0.458
177.620	0.458
177.789	0.458
177.957	0.458
178.119	0.458
178.256	0.458
178.387	0.458
178.661	0.458
178.862	0.458
179.123	0.458
179.354	0.458
179.540	0.458
179.786	0.458
180.087	0.458
180.230	0.458
180.455	0.458
180.742	0.458
180.925	0.458
181.207	0.458
181.502	0.458
181.757	0.458
181.895	0.458
182.186	0.458
182.458	0.458
182.717	0.458
182.905	0.458
183.172	0.458
183.336	0.458
183.597	0.458
183.832	0.458
184.052	0.458
184.264	0.458
184.516	0.458
184.699	0.458
184.845	0.458
184.953	0.458
185.137	0.458
185.311	0.458
185.463	0.458
185.618	0.458
185.821	0.458
185.998	0.458
186.106	0.458
186.263	0.458
186.391	0.458
186.444	0.458
186.545	0.458
186.709	0.458
186.846	0.458
186.953	0.458
187.119	0.458
187.194	0.458
187.366	0.458
187.395	0.458
187.540	0.458
187.627	0.458
187.780	0.458
187.863	0.458
188.032	0.458
188.196	0.458
188.301	0.458
188.470	0.458
188.611	0.458
188.803	0.458
188.984	0.458
189.121	0.458
189.302	0.458
189.505	0.458
189.684	0.458
189.835	0.458
190.021	0.458
190.175	0.458
190.420	0.458
190.618	0.458
190.783	0.458
191.065	0.458
191.208	0.458
191.472	0.458
191.659	0.458
191.886	0.458
192.116	0.458
192.250	0.458
192.510	0.458
192.674	0.458
192.913	0.458
193.154	0.458
193.397	0.458
193.574	0.458
193.719	0.458
193.970	0.458
194.145	0.458
194.349	0.458
194.521	0.458
194.708	0.458
194.905	0.458
195.066	0.458
195.197	0.458
195.340	0.458
195.486	0.458
195.657	0.458
195.861	0.458
196.002	0.458
196.117	0.458
196.259	0.458
196.405	0.458
196.600	0.458
196.638	0.458
196.817	0.458
196.946	0.458
197.153	0.458
197.284	0.458
197.413	0.458
197.516	0.458
197.701	0.458
197.814	0.458
198.018	0.458
198.053	0.458
198.242	0.458
198.406	0.458
198.563	0.458
198.696	0.458
198.894	0.458
199.012	0.458
199.204	0.458
199.341	0.458
199.537	0.458
199.665	0.458
199.828	0.458
200.049	0.458
200.234	0.458
200.357	0.458
200.548	0.458
200.748	0.458
200.939	0.458
201.162	0.458
201.335	0.458
201.542	0.458
201.716	0.458
201.914	0.458
202.091	0.458
202.285	0.458
202.473	0.458
202.651	0.458
202.877	0.458
203.000	0.458
203.209	0.458
203.422	0.458
203.591	0.458
203.771	0.458
203.973	0.458
204.105	0.458
204.303	0.458
204.468	0.458
204.631	0.458
204.842	0.458
205.016	0.458
205.188	0.458
205.298	0.458
205.501	0.458
205.679	0.458
205.816	0.458
205.981	0.458
206.105	0.458
206.269	0.458
206.420	0.458
206.588	0.458
206.803	0.458
206.883	0.458
207.053	0.458
207.188	0.458
207.363	0.458
207.508	0.458
207.651	0.458
207.901	0.458
208.038	0.458
208.143	0.458
208.327	0.458
208.463	0.458
208.617	0.458
208.771	0.458
208.952	0.458
209.179	0.458
209.370	0.458
209.450	0.458
209.615	0.458
209.808	0.458
209.959	0.458
210.154	0.458
210.326	0.458
210.485	0.458
210.601	0.458
210.796	0.458
210.915	0.458
211.081	0.458
211.266	0.458
211.519	0.458
211.644	0.458
211.749	0.458
212.005	0.458
212.200	0.458
212.322	0.458
212.550	0.458
212.685	0.458
212.877	0.458
213.023	0.458
213.240	0.458
213.339	0.458
213.578	0.458
213.758	0.458
213.963	0.458
214.079	0.458
214.328	0.458
214.481	0.458
214.630	0.458
214.776	0.458
214.890	0.458
215.113	0.458
215.303	0.458
215.454	0.458
215.668	0.458
215.726	0.458
215.984	0.458
216.151	0.458
216.356	0.458
216.495	0.458
216.560	0.458
216.741	0.458
216.983	0.458
217.110	0.458
217.267	0.458
217.491	0.458
217.654	0.458
217.815	0.458
217.987	0.458
218.168	0.458
218.302	0.458
218.492	0.458
218.608	0.458
218.730	0.458
218.936	0.458
219.080	0.458
219.221	0.458
219.438	0.458
219.591	0.458
219.729	0.458
219.864	0.458
219.994	0.458
220.109	0.458
220.320	0.458
220.505	0.458
220.683	0.458
220.875	0.458
221.088	0.458
221.191	0.458
221.368	0.458
221.537	0.458
221.719	0.458
221.941	0.458
222.021	0.458
222.224	0.458
222.410	0.458
222.519	0.458
222.748	0.458
222.939	0.458
223.079	0.458
223.306	0.458
223.460	0.458
223.670	0.458
223.786	0.458
223.993	0.458
224.170	0.458
224.342	0.457
224.519	0.457
224.648	0.457
224.796	0.457
224.920	0.457
225.119	0.457
225.283	0.457
225.488	0.457
225.580	0.457
225.773	0.457
225.969	0.457
226.100	0.457
226.282	0.457
226.379	0.457
226.541	0.457
226.750	0.457
226.901	0.457
227.127	0.457
227.257	0.457
227.384	0.457
227.544	0.457
227.743	0.457
227.849	0.457
228.104	0.457
228.163	0.457
228.297	0.457
228.540	0.457
228.697	0.457
228.869	0.457
229.052	0.457
229.234	0.457
229.378	0.457
229.592	0.457
229.729	0.457
229.855	0.457
230.059	0.457
230.220	0.457
230.436	0.457
230.590	0.457
230.768	0.457
230.931	0.457
231.177	0.457
231.284	0.457
231.495	0.457
231.673	0.457
231.846	0.457
232.013	0.457
232.268	0.457
232.450	0.457
232.610	0.457
232.769	0.457
232.953	0.457
233.150	0.457
233.284	0.457
233.415	0.457
233.672	0.457
233.903	0.457
234.061	0.457
234.179	0.457
234.380	0.457
234.487	0.457
234.678	0.457
234.809	0.457
234.999	0.457
235.214	0.457
235.355	0.457
235.515	0.457
235.690	0.457
235.831	0.457
235.968	0.457
236.201	0.457
236.399	0.457
236.567	0.457
236.649	0.457
236.816	0.457
236.994	0.457
237.167	0.457
237.328	0.457
237.513	0.457
237.678	0.457
237.856	0.457
238.036	0.457
238.179	0.457
238.342	0.457
238.541	0.457
238.760	0.457
238.953	0.457
239.056	0.457
239.199	0.457
239.405	0.457
239.563	0.457
239.702	0.457
239.907	0.457
240.018	0.457
240.226	0.457
240.382	0.457
240.534	0.457
240.715	0.457
240.801	0.457
240.962	0.457
241.133	0.457
241.279	0.457
241.434	0.457
241.543	0.457
241.776	0.457
241.922	0.457
242.050	0.457
242.198	0.457
242.393	0.457
242.590	0.457
242.799	0.457
242.891	0.457
243.048	0.457
243.192	0.457
243.323	0.457
243.478	0.457
243.639	0.457
243.860	0.457
244.034	0.457
244.146	0.457
244.328	0.457
244.511	0.457
244.746	0.457
244.926	0.457
245.059	0.457
245.181	0.457
245.320	0.457
245.506	0.457
245.723	0.457
245.786	0.457
246.045	0.457
246.206	0.457
246.384	0.457
246.544	0.457
246.714	0.457
246.859	0.457
247.036	0.457
247.244	0.457
247.408	0.457
247.594	0.457
247.767	0.457
247.955	0.457
248.161	0.457
248.283	0.457
248.474	0.457
248.633	0.457
248.826	0.457
248.988	0.457
249.106	0.457
249.307	0.457
249.474	0.457
249.648	0.457
249.884	0.457
250.010	0.457
250.184	0.457
250.316	0.457
250.491	0.457
250.658	0.457
250.795	0.457
250.954	0.456
251.124	0.456
251.298	0.456
251.439	0.456
251.648	0.456
251.802	0.456
251.967	0.456
252.103	0.456
252.238	0.456
252.437	0.456
252.566	0.456
252.757	0.456
252.883	0.456
253.121	0.456
253.315	0.456
253.466	0.456
253.644	0.456
253.782	0.456
253.925	0.456
254.145	0.456
254.274	0.456
254.404	0.456
254.579	0.456
254.744	0.456
254.967	0.456
255.141	0.456
255.266	0.456
255.461	0.456
255.616	0.456
255.828	0.456
255.995	0.456
256.160	0.456
256.299	0.456
256.516	0.456
256.618	0.456
256.831	0.456
256.975	0.456
257.161	0.456
257.368	0.456
257.517	0.456
257.692	0.456
257.857	0.456
257.931	0.456
258.155	0.456
258.313	0.456
258.473	0.456
258.656	0.456
258.803	0.456
259.022	0.456
259.098	0.456
259.310	0.456
259.488	0.456
259.626	0.456
259.801	0.456
259.962	0.456
260.107	0.456
260.266	0.456
260.372	0.456
260.593	0.456
260.758	0.456
260.896	0.456
261.117	0.456
261.236	0.456
261.393	0.456
261.571	0.456
261.766	0.456
261.887	0.456
262.083	0.456
262.282	0.456
262.383	0.456
262.600	0.456
262.772	0.456
262.924	0.456
263.092	0.456
263.250	0.456
263.453	0.456
263.657	0.456
263.790	0.456
263.957	0.456
264.109	0.456
264.322	0.456
264.504	0.456
264.624	0.456
264.783	0.456
264.925	0.456
265.054	0.456
265.256	0.456
265.352	0.456
265.593	0.456
265.764	0.456
265.843	0.456
266.022	0.456
266.210	0.456
266.373	0.456
266.539	0.456
266.683	0.456
266.815	0.456
266.966	0.456
267.102	0.456
267.253	0.456
267.416	0.456
267.634	0.456
267.773	0.456
267.935	0.456
268.132	0.456
268.293	0.456
268.465	0.456
268.594	0.456
268.739	0.456
268.885	0.456
269.029	0.456
269.133	0.456
269.341	0.456
269.573	0.456
269.717	0.456
269.812	0.455
269.990	0.455
270.182	0.455
270.351	0.455
270.525	0.455
270.667	0.455
270.815	0.455
270.985	0.455
271.203	0.455
271.351	0.455
271.459	0.455
271.703	0.455
271.900	0.455
272.014	0.455
272.194	0.455
272.355	0.455
272.528	0.455
272.775	0.455
272.965	0.455
273.118	0.455
273.264	0.455
273.474	0.455
273.588	0.455
273.793	0.455
273.991	0.455
274.171	0.455
274.313	0.455
274.516	0.455
274.740	0.455
274.845	0.455
275.041	0.455
275.180	0.455
275.396	0.455
275.511	0.455
275.676	0.455
275.837	0.455
276.015	0.455
276.174	0.455
276.334	0.455
276.529	0.455
276.661	0.455
276.832	0.455
277.000	0.455
277.173	0.455
277.330	0.455
277.534	0.455
277.695	0.455
277.818	0.455
277.994	0.455
278.154	0.455
278.357	0.455
278.486	0.455
278.712	0.455
278.864	0.455
279.003	0.455
279.175	0.455
279.294	0.455
279.516	0.455
279.680	0.455
279.833	0.455
280.001	0.455
280.180	0.455
280.360	0.455
280.554	0.455
280.756	0.455
280.926	0.455
281.093	0.455
281.272	0.455
281.476	0.455
281.589	0.455
281.720	0.455
281.984	0.455
282.116	0.455
282.258	0.455
282.413	0.455
282.557	0.455
282.727	0.455
282.852	0.455
283.001	0.455
283.192	0.455
283.399	0.455
283.550	0.455
283.745	0.455
283.913	0.455
284.060	0.455
284.210	0.455
284.389	0.455
284.521	0.455
284.693	0.455
284.881	0.455
285.060	0.455
285.264	0.455
285.395	0.455
285.544	0.454
285.691	0.454
285.840	0.454
286.065	0.454
286.261	0.454
286.375	0.454
286.525	0.454
286.697	0.454
286.841	0.454
287.038	0.454
287.211	0.454
287.350	0.454
287.516	0.454
287.669	0.454
287.877	0.454
288.077	0.454
288.246	0.454
288.394	0.454
288.565	0.454
288.776	0.454
288.907	0.454
289.075	0.454
289.248	0.454
289.410	0.454
289.557	0.454
289.768	0.454
289.942	0.454
290.068	0.454
290.258	0.454
290.361	0.454
290.530	0.454
290.736	0.454
290.912	0.454
291.111	0.454
291.243	0.454
291.402	0.454
291.578	0.454
291.768	0.454
291.895	0.454
292.115	0.454
292.305	0.454
292.460	0.454
292.673	0.454
292.821	0.454
293.017	0.454
293.163	0.454
293.256	0.454
293.465	0.454
293.654	0.454
293.802	0.454
293.948	0.454
294.126	0.454
294.299	0.454
294.500	0.454
294.684	0.454
294.775	0.454
294.885	0.454
295.085	0.454
295.234	0.454
295.437	0.454
295.538	0.454
295.694	0.454
295.867	0.454
296.029	0.454
296.217	0.454
296.389	0.454
296.524	0.454
296.641	0.454
296.827	0.454
297.004	0.454
297.119	0.454
297.295	0.454
297.501	0.454
297.703	0.454
297.863	0.454
298.041	0.454
298.203	0.454
298.373	0.454
298.538	0.454
298.728	0.454
298.939	0.453
299.114	0.453
299.263	0.453
299.483	0.453
299.621	0.453
299.836	0.453
299.989	0.453
300.140	0.453
300.342	0.453
300.456	0.453
300.651	0.453
300.835	0.453
300.978	0.453
301.158	0.453
301.368	0.453
301.474	0.453
301.666	0.453
301.796	0.453
301.952	0.453
302.123	0.453
302.321	0.453
302.472	0.453
302.637	0.453
302.769	0.453
302.891	0.453
303.156	0.453
303.267	0.453
303.405	0.453
303.489	0.453
303.670	0.453
303.837	0.453
304.049	0.453
304.214	0.453
304.362	0.453
304.517	0.453
304.744	0.453
304.944	0.453
305.105	0.453
305.282	0.453
305.460	0.453
305.629	0.453
305.806	0.453
305.988	0.453
306.132	0.453
306.321	0.453
306.510	0.453
306.615	0.453
306.805	0.453
306.957	0.453
307.171	0.453
307.336	0.453
307.549	0.453
307.719	0.453
307.905	0.453
308.041	0.453
308.251	0.453
308.388	0.453
308.460	0.453
308.723	0.453
308.931	0.453
309.085	0.453
309.239	0.453
309.356	0.453
309.583	0.453
309.667	0.453
309.914	0.453
310.049	0.453
310.252	0.453
310.392	0.453
310.486	0.453
310.655	0.452
310.869	0.452
311.051	0.452
311.248	0.452
311.432	0.452
311.553	0.452
311.655	0.452
311.766	0.452
311.932	0.452
312.133	0.452
312.311	0.452
312.483	0.452
312.628	0.452
312.809	0.452
313.002	0.452
313.124	0.452
313.324	0.452
313.471	0.452
313.619	0.452
313.786	0.452
313.883	0.452
314.099	0.452
314.306	0.452
314.505	0.452
314.639	0.452
314.888	0.452
314.974	0.452
315.182	0.452
315.294	0.452
315.513	0.452
315.669	0.452
315.837	0.452
316.079	0.452
316.234	0.452
316.425	0.452
316.605	0.452
316.750	0.452
316.867	0.452
317.064	0.452
317.199	0.452
317.343	0.452
317.554	0.452
317.770	0.452
317.905	0.452
317.982	0.452
318.178	0.452
318.298	0.452
318.534	0.452
318.650	0.452
318.817	0.452
319.020	0.452
319.181	0.452
319.417	0.452
319.530	0.452
319.742	0.452
319.894	0.452
320.058	0.452
320.259	0.452
320.373	0.452
320.556	0.452
320.701	0.452
320.835	0.452
321.055	0.452
321.179	0.451
321.332	0.451
321.515	0.451
321.633	0.451
321.846	0.451
321.958	0.451
322.119	0.451
322.242	0.451
322.388	0.451
322.605	0.451
322.770	0.451
322.927	0.451
323.122	0.451
323.279	0.451
323.340	0.451
323.560	0.451
323.714	0.451
323.885	0.451
324.088	0.451
324.243	0.451
324.368	0.451
324.536	0.451
324.693	0.451
324.921	0.451
325.090	0.451
325.262	0.451
325.376	0.451
325.574	0.451
325.791	0.451
325.922	0.451
326.125	0.451
326.227	0.451
326.424	0.451
326.599	0.451
326.779	0.451
326.922	0.451
327.149	0.451
327.273	0.451
327.475	0.451
327.618	0.451
327.819	0.451
327.981	0.451
328.078	0.451
328.261	0.451
328.475	0.451
328.615	0.451
328.821	0.451
328.939	0.451
329.059	0.451
329.227	0.451
329.397	0.451
329.554	0.451
329.770	0.451
329.866	0.451
330.052	0.451
330.181	0.451
330.353	0.451
330.487	0.451
330.670	0.450
330.907	0.450
330.966	0.450
331.137	0.450
331.315	0.450
331.435	0.450
331.650	0.450
331.796	0.450
331.955	0.450
332.150	0.450
332.299	0.450
332.482	0.450
332.715	0.450
332.863	0.450
333.013	0.450
333.117	0.450
333.345	0.450
333.520	0.450
333.607	0.450
333.828	0.450
333.969	0.450
334.116	0.450
334.239	0.450
334.432	0.450
334.565	0.450
334.762	0.450
334.933	0.450
335.100	0.450
335.281	0.450
335.446	0.450
335.627	0.450
335.790	0.450
335.931	0.450
336.146	0.450
336.354	0.450
336.510	0.450
336.768	0.450
336.841	0.450
337.068	0.450
337.176	0.450
337.328	0.450
337.525	0.450
337.695	0.450
337.838	0.450
337.994	0.450
338.188	0.450
338.309	0.450
338.469	0.450
338.660	0.450
338.827	0.450
339.002	0.450
339.113	0.450
339.306	0.450
339.481	0.450
339.595	0.449
339.832	0.449
339.922	0.449
340.062	0.449
340.175	0.449
340.369	0.449
340.511	0.449
340.657	0.449
340.792	0.449
341.008	0.449
341.155	0.449
341.337	0.449
341.516	0.449
341.682	0.449
341.845	0.449
342.047	0.449
342.232	0.449
342.447	0.449
342.625	0.449
342.772	0.449
342.950	0.449
343.133	0.449
343.303	0.449
343.477	0.449
343.751	0.449
343.930	0.449
344.102	0.449
344.270	0.449
344.414	0.449
344.636	0.449
344.847	0.449
345.006	0.449
345.160	0.449
345.339	0.449
345.511	0.449
345.633	0.449
345.819	0.449
345.965	0.449
346.148	0.449
346.326	0.449
346.438	0.449
346.610	0.449
346.835	0.449
346.942	0.449
347.141	0.449
347.312	0.449
347.471	0.449
347.633	0.449
347.808	0.449
347.914	0.449
348.019	0.448
348.212	0.448
348.440	0.448
348.627	0.448
348.727	0.448
348.912	0.448
349.114	0.448
349.300	0.448
349.477	0.448
349.666	0.448
349.929	0.448
350.084	0.448
350.229	0.448
350.401	0.448
350.642	0.448
350.794	0.448
350.957	0.448
351.161	0.448
351.339	0.448
351.541	0.448
351.682	0.448
351.835	0.448
351.940	0.448
352.089	0.448
352.319	0.448
352.448	0.448
352.633	0.448
352.778	0.448
352.932	0.448
353.093	0.448
353.242	0.448
353.441	0.448
353.572	0.448
353.690	0.448
353.835	0.448
353.992	0.448
354.171	0.448
354.374	0.448
354.581	0.448
354.679	0.448
354.834	0.448
355.047	0.448
355.149	0.448
355.328	0.448
355.509	0.448
355.664	0.448
355.887	0.448
356.085	0.447
356.190	0.447
356.363	0.447
356.526	0.447
356.701	0.447
356.886	0.447
357.001	0.447
357.209	0.447
357.385	0.447
357.534	0.447
357.775	0.447
357.848	0.447
358.013	0.447
358.255	0.447
358.324	0.447
358.548	0.447
358.723	0.447
358.921	0.447
359.061	0.447
359.289	0.447
359.458	0.447
359.611	0.447
359.786	0.447
359.928	0.447
360.163	0.447
360.297	0.447
360.413	0.447
360.553	0.447
360.805	0.447
360.936	0.447
361.098	0.447
361.312	0.447
361.397	0.447
361.636	0.447
361.797	0.447
361.979	0.447
362.057	0.447
362.268	0.447
362.462	0.447
362.580	0.447
362.789	0.447
362.948	0.447
363.107	0.447
363.230	0.447
363.415	0.447
363.666	0.446
363.780	0.446
363.952	0.446
364.098	0.446
364.308	0.446
364.495	0.446
364.702	0.446
364.787	0.446
364.948	0.446
365.126	0.446
365.292	0.446
365.444	0.446
365.607	0.446
365.757	0.446
365.944	0.446
366.115	0.446
366.330	0.446
366.510	0.446
366.623	0.446
366.840	0.446
367.030	0.446
367.146	0.446
367.327	0.446
367.484	0.446
367.693	0.446
367.892	0.446
368.057	0.446
368.202	0.446
368.384	0.446
368.538	0.446
368.668	0.446
368.883	0.446
369.014	0.446
369.185	0.446
369.383	0.446
369.484	0.446
369.691	0.446
369.866	0.446
370.117	0.446
370.212	0.446
370.377	0.446
370.505	0.446
370.673	0.446
370.836	0.445
370.977	0.445
371.129	0.445
371.294	0.445
371.473	0.445
371.612	0.445
371.776	0.445
371.922	0.445
372.098	0.445
372.306	0.445
372.479	0.445
372.624	0.445
372.844	0.445
373.020	0.445
373.202	0.445
373.295	0.445
373.492	0.445
373.674	0.445
373.837	0.445
373.938	0.445
374.094	0.445
374.280	0.445
374.420	0.445
374.589	0.445
374.754	0.445
374.951	0.445
375.144	0.445
375.364	0.445
375.484	0.445
375.663	0.445
375.817	0.445
375.924	0.445
376.071	0.445
376.254	0.445
376.432	0.445
376.623	0.445
376.742	0.445
376.921	0.445
377.136	0.445
377.259	0.445
377.422	0.444
377.655	0.444
377.754	0.444
377.890	0.444
378.068	0.444
378.210	0.444
378.388	0.444
378.577	0.444
378.764	0.444
378.897	0.444
379.075	0.444
379.297	0.444
379.387	0.444
379.601	0.444
379.669	0.444
379.818	0.444
379.978	0.444
380.229	0.444
380.300	0.444
380.570	0.444
380.702	0.444
380.872	0.444
381.075	0.444
381.246	0.444
381.402	0.444
381.553	0.444
381.708	0.444
381.895	0.444
382.101	0.444
382.220	0.444
382.428	0.444
382.616	0.444
382.760	0.444
382.952	0.444
383.106	0.444
383.268	0.444
383.499	0.444
383.544	0.444
383.796	0.444
383.938	0.443
384.119	0.443
384.287	0.443
384.424	0.443
384.573	0.443
384.773	0.443
384.959	0.443
385.106	0.443
385.212	0.443
385.418	0.443
385.605	0.443
385.728	0.443
385.918	0.443
386.038	0.443
386.222	0.443
386.313	0.443
386.525	0.443
386.715	0.443
386.867	0.443
387.030	0.443
387.243	0.443
387.448	0.443
387.600	0.443
387.714	0.443
387.898	0.443
387.999	0.443
388.206	0.443
388.393	0.443
388.510	0.443
388.677	0.443
388.886	0.443
389.101	0.443
389.217	0.443
389.378	0.443
389.573	0.443
389.689	0.443
389.889	0.443
390.067	0.443
390.232	0.442
390.328	0.442
390.527	0.442
390.758	0.442
390.967	0.442
391.063	0.442
391.258	0.442
391.417	0.442
391.575	0.442
391.749	0.442
391.929	0.442
392.095	0.442
392.221	0.442
392.436	0.442
392.594	0.442
392.711	0.442
392.825	0.442
392.956	0.442
393.151	0.442
393.334	0.442
393.478	0.442
393.725	0.442
393.815	0.442
393.993	0.442
394.136	0.442
394.297	0.442
394.460	0.442
394.670	0.442
394.776	0.442
394.970	0.442
395.127	0.442
395.332	0.442
395.519	0.442
395.713	0.442
395.838	0.442
396.004	0.442
396.140	0.441
396.332	0.441
396.530	0.441
396.684	0.441
396.920	0.441
397.085	0.441
397.223	0.441
397.413	0.441
397.612	0.441
397.724	0.441
397.950	0.441
398.103	0.441
398.251	0.441
398.462	0.441
398.638	0.441
398.816	0.441
399.052	0.441
399.178	0.441
399.322	0.441
399.458	0.441
399.711	0.441
399.854	0.441
399.996	0.441
400.165	0.441
400.341	0.441
400.454	0.441
400.620	0.441
400.772	0.441
400.921	0.441
401.210	0.441
401.383	0.441
401.509	0.441
401.683	0.441
401.799	0.441
401.990	0.441
402.179	0.440
402.408	0.440
402.542	0.440
402.663	0.440
402.888	0.440
403.063	0.440
403.215	0.440
403.403	0.440
403.582	0.440
403.742	0.440
403.937	0.440
404.098	0.440
404.251	0.440
404.479	0.440
404.585	0.440
404.819	0.440
405.003	0.440
405.097	0.440
405.285	0.440
405.445	0.440
405.619	0.440
405.769	0.440
405.914	0.440
406.046	0.440
406.265	0.440
406.419	0.440
406.552	0.440
406.737	0.440
406.885	0.440
407.014	0.440
407.200	0.440
407.303	0.440
407.464	0.440
407.647	0.440
407.742	0.439
408.029	0.439
408.152	0.439
408.277	0.439
408.496	0.439
408.639	0.439
408.835	0.439
408.945	0.439
409.138	0.439
409.270	0.439
409.420	0.439
409.582	0.439
409.767	0.439
409.928	0.439
410.034	0.439
410.265	0.439
410.375	0.439
410.544	0.439
410.705	0.439
410.897	0.439
411.045	0.439
411.167	0.439
411.370	0.439
411.526	0.439
411.659	0.439
411.896	0.439
412.078	0.439
412.305	0.439
412.426	0.439
412.651	0.439
412.862	0.439
413.010	0.439
413.218	0.439
413.370	0.438
413.471	0.438
413.669	0.438
413.846	0.438
413.993	0.438
414.223	0.438
414.393	0.438
414.545	0.438
414.756	0.438
414.898	0.438
415.074	0.438
415.254	0.438
415.364	0.438
415.525	0.438
415.714	0.438
415.884	0.438
416.037	0.438
416.229	0.438
416.422	0.438
416.599	0.438
416.782	0.438
417.017	0.438
417.143	0.438
417.312	0.438
417.456	0.438
417.555	0.438
417.727	0.438
417.914	0.438
418.022	0.438
418.218	0.438
418.391	0.438
418.534	0.438
418.714	0.437
418.802	0.437
418.969	0.437
419.125	0.437
419.320	0.437
419.493	0.437
419.699	0.437
419.824	0.437
420.001	0.437
420.155	0.437
420.357	0.437
420.546	0.437
420.712	0.437
420.854	0.437
421.035	0.437
421.220	0.437
421.463	0.437
421.571	0.437
421.761	0.437
421.948	0.437
422.108	0.437
422.242	0.437
422.414	0.437
422.633	0.437
422.765	0.437
422.885	0.437
423.085	0.437
423.264	0.437
423.389	0.437
423.568	0.437
423.711	0.437
423.938	0.437
424.007	0.436
424.199	0.436
424.403	0.436
424.503	0.436
424.658	0.436
424.796	0.436
424.948	0.436
425.151	0.436
425.378	0.436
425.498	0.436
425.706	0.436
425.843	0.436
426.068	0.436
426.215	0.436
426.334	0.436
426.566	0.436
426.720	0.436
426.874	0.436
427.074	0.436
427.228	0.436
427.432	0.436
427.556	0.436
427.755	0.436
427.890	0.436
428.026	0.436
428.222	0.436
428.436	0.436
428.628	0.436
428.836	0.436
428.969	0.436
429.129	0.435
429.276	0.435
429.529	0.435
429.633	0.435
429.773	0.435
429.962	0.435
430.081	0.435
430.206	0.435
430.388	0.435
430.580	0.435
430.718	0.435
430.883	0.435
431.045	0.435
431.225	0.435
431.365	0.435
431.565	0.435
431.767	0.435
431.842	0.435
432.034	0.435
432.211	0.435
432.462	0.435
432.526	0.435
432.783	0.435
432.937	0.435
433.122	0.435
433.277	0.435
433.467	0.435
433.588	0.435
433.727	0.435
433.926	0.435
434.063	0.434
434.216	0.434
434.366	0.434
434.552	0.434
434.723	0.434
434.856	0.434
434.964	0.434
435.186	0.434
435.382	0.434
435.584	0.434
435.713	0.434
435.839	0.434
436.029	0.434
436.174	0.434
436.320	0.434
436.514	0.434
436.705	0.434
436.888	0.434
437.034	0.434
437.248	0.434
437.422	0.434
437.562	0.434
437.706	0.434
437.851	0.434
438.005	0.434
438.200	0.434
438.364	0.434
438.527	0.434
438.710	0.434
438.947	0.434
439.115	0.433
439.255	0.433
439.383	0.433
439.553	0.433
439.712	0.433
439.901	0.433
440.084	0.433
440.198	0.433
440.356	0.433
440.506	0.433
440.699	0.433
440.866	0.433
441.039	0.433
441.234	0.433
441.392	0.433
441.468	0.433
441.701	0.433
441.810	0.433
442.042	0.433
442.105	0.433
442.294	0.433
442.489	0.433
442.646	0.433
442.784	0.433
442.947	0.433
443.110	0.433
443.270	0.433
443.473	0.433
443.628	0.432
443.804	0.432
443.896	0.432
444.021	0.432
444.209	0.432
444.416	0.432
444.577	0.432
444.735	0.432
444.956	0.432
445.120	0.432
445.297	0.432
445.573	0.432
445.732	0.432
445.969	0.432
446.203	0.432
446.453	0.432
446.688	0.432
446.930	0.432
447.142	0.432
447.453	0.432
447.689	0.432
447.913	0.432
448.163	0.432
448.440	0.432
448.683	0.432
448.882	0.432
449.168	0.432
449.348	0.432
449.612	0.432
449.763	0.431
449.953	0.431
450.119	0.431
450.318	0.431
450.468	0.431
450.649	0.431
450.779	0.431
450.923	0.431
451.102	0.431
451.263	0.431
451.426	0.431
451.548	0.431
451.687	0.431
451.782	0.431
451.930	0.431
452.090	0.431
452.265	0.431
452.406	0.431
452.472	0.431
452.657	0.431
452.788	0.431
452.933	0.431
453.008	0.431
453.163	0.431
453.239	0.431
453.454	0.431
453.579	0.431
453.752	0.430
453.887	0.430
454.087	0.430
454.256	0.430
454.447	0.430
454.569	0.430
454.780	0.430
454.995	0.430
455.184	0.430
455.370	0.430
455.514	0.430
455.697	0.430
455.934	0.430
456.119	0.430
456.328	0.430
456.463	0.430
456.715	0.430
456.887	0.430
457.043	0.430
457.282	0.430
457.514	0.430
457.660	0.430
457.811	0.430
458.030	0.430
458.227	0.430
458.302	0.430
458.466	0.430
458.595	0.430
458.704	0.429
458.893	0.429
458.957	0.429
459.108	0.429
459.304	0.429
459.429	0.429
459.601	0.429
459.755	0.429
459.879	0.429
460.052	0.429
460.211	0.429
460.393	0.429
460.571	0.429
460.709	0.429
460.924	0.429
461.044	0.429
461.183	0.429
461.414	0.429
461.530	0.429
461.781	0.429
461.943	0.429
462.104	0.429
462.278	0.429
462.494	0.429
462.711	0.429
462.860	0.429
463.074	0.429
463.241	0.428
463.374	0.428
463.614	0.428
463.775	0.428
463.999	0.428
464.176	0.428
464.295	0.428
464.520	0.428
464.659	0.428
464.849	0.428
465.114	0.428
465.234	0.428
465.363	0.428
465.544	0.428
465.662	0.428
465.814	0.428
466.038	0.428
466.192	0.428
466.332	0.428
466.491	0.428
466.641	0.428
466.830	0.428
466.908	0.428
467.000	0.428
467.150	0.428
467.302	0.428
467.485	0.427
467.641	0.427
467.758	0.427
467.956	0.427
468.107	0.427
468.311	0.427
468.449	0.427
468.627	0.427
468.739	0.427
468.952	0.427
469.142	0.427
469.289	0.427
469.469	0.427
469.588	0.427
469.775	0.427
470.015	0.427
470.164	0.427
470.309	0.427
470.529	0.427
470.738	0.427
470.932	0.427
471.124	0.427
471.287	0.427
471.494	0.427
471.685	0.427
471.849	0.427
472.017	0.426
472.123	0.426
472.245	0.426
472.475	0.426
472.666	0.426
472.871	0.426
472.956	0.426
473.169	0.426
473.293	0.426
473.484	0.426
473.699	0.426
473.828	0.426
473.983	0.426
474.173	0.426
474.364	0.426
474.473	0.426
474.636	0.426
474.828	0.426
475.001	0.426
475.150	0.426
475.289	0.426
475.487	0.426
475.616	0.426
475.733	0.426
475.873	0.426
476.036	0.426
476.160	0.425
476.359	0.425
476.595	0.425
476.711	0.425
476.770	0.425
476.966	0.425
477.157	0.425
477.398	0.425
477.499	0.425
477.682	0.425
477.787	0.425
477.982	0.425
478.120	0.425
478.288	0.425
478.487	0.425
478.666	0.425
478.797	0.425
479.001	0.425
479.195	0.425
479.302	0.425
479.462	0.425
479.668	0.425
479.892	0.425
479.975	0.425
480.190	0.425
480.387	0.425
480.590	0.424
480.676	0.424
480.859	0.424
481.054	0.424
481.268	0.424
481.420	0.424
481.590	0.424
481.714	0.424
481.898	0.424
482.049	0.424
482.195	0.424
482.346	0.424
482.583	0.424
482.685	0.424
482.873	0.424
483.025	0.424
483.118	0.424
483.260	0.424
483.484	0.424
483.674	0.424
483.799	0.424
483.959	0.424
484.119	0.424
484.264	0.424
484.418	0.424
484.570	0.423
484.777	0.423
484.947	0.423
485.122	0.423
485.308	0.423
485.474	0.423
485.599	0.423
485.760	0.423
485.968	0.423
486.112	0.423
486.255	0.423
486.406	0.423
486.626	0.423
486.768	0.423
486.985	0.423
487.184	0.423
487.333	0.423
487.523	0.423
487.681	0.423
487.887	0.423
488.066	0.423
488.257	0.423
488.386	0.423
488.539	0.423
488.650	0.423
488.840	0.422
488.989	0.422
489.180	0.422
489.280	0.422
489.478	0.422
489.647	0.422
489.781	0.422
489.960	0.422
490.142	0.422
490.299	0.422
490.421	0.422
490.624	0.422
490.787	0.422
490.986	0.422
491.114	0.422
491.256	0.422
491.379	0.422
491.572	0.422
491.712	0.422
491.867	0.422
492.049	0.422
492.160	0.422
492.346	0.422
492.575	0.422
492.701	0.421
492.842	0.421
493.010	0.421
493.180	0.421
493.353	0.421
493.492	0.421
493.649	0.421
493.875	0.421
494.046	0.421
494.260	0.421
494.397	0.421
494.603	0.421
494.721	0.421
494.960	0.421
495.118	0.421
495.267	0.421
495.451	0.421
495.574	0.421
495.805	0.421
495.935	0.421
496.055	0.421
496.185	0.421
496.383	0.421
496.552	0.421
496.704	0.421
496.824	0.420
496.999	0.420
497.149	0.420
497.301	0.420
497.451	0.420
497.557	0.420
497.784	0.420
497.936	0.420
498.095	0.420
498.262	0.420
498.484	0.420
498.571	0.420
498.683	0.420
498.895	0.420
499.086	0.420
499.265	0.420
499.399	0.420
499.596	0.420
499.732	0.420
499.916	0.420
500.151	0.420
500.297	0.420
500.507	0.420
500.658	0.420
500.877	0.419
501.039	0.419
501.210	0.419
501.353	0.419
501.544	0.419
501.761	0.419
501.942	0.419
502.077	0.419
502.281	0.419
502.428	0.419
502.580	0.419
502.712	0.419
502.885	0.419
503.031	0.419
503.226	0.419
503.451	0.419
503.522	0.419
503.692	0.419
503.905	0.419
503.979	0.419
504.109	0.419
504.317	0.419
504.491	0.419
504.636	0.419
504.785	0.418
504.951	0.418
505.086	0.418
505.244	0.418
505.418	0.418
505.587	0.418
505.765	0.418
505.942	0.418
506.148	0.418
506.315	0.418
506.480	0.418
506.692	0.418
506.791	0.418
506.981	0.418
507.187	0.418
507.411	0.418
507.620	0.418
507.763	0.418
507.953	0.418
508.102	0.418
508.286	0.418
508.442	0.418
508.577	0.418
508.796	0.418
508.953	0.417
509.072	0.417
509.220	0.417
509.416	0.417
509.638	0.417
509.728	0.417
509.887	0.417
510.052	0.417
510.176	0.417
510.341	0.417
510.569	0.417
510.706	0.417
510.877	0.417
511.042	0.417
511.205	0.417
511.366	0.417
511.496	0.417
511.685	0.417
511.821	0.417
511.950	0.417
512.160	0.417
512.367	0.417
512.484	0.417
512.710	0.416
512.866	0.416
512.986	0.416
513.202	0.416
513.361	0.416
513.511	0.416
513.670	0.416
513.794	0.416
513.990	0.416
514.158	0.416
514.269	0.416
514.468	0.416
514.635	0.416
514.874	0.416
514.992	0.416
515.129	0.416
515.287	0.416
515.460	0.416
515.641	0.416
515.812	0.416
515.934	0.416
516.100	0.416
516.249	0.416
516.380	0.416
516.613	0.415
516.738	0.415
516.921	0.415
517.054	0.415
517.266	0.415
517.431	0.415
517.630	0.415
517.729	0.415
517.876	0.415
518.066	0.415
518.263	0.415
518.487	0.415
518.583	0.415
518.747	0.415
518.950	0.415
519.185	0.415
519.345	0.415
519.498	0.415
519.668	0.415
519.857	0.415
519.961	0.415
520.056	0.415
520.293	0.415
520.429	0.414
520.581	0.414
520.734	0.414
520.964	0.414
521.127	0.414
521.328	0.414
521.411	0.414
521.587	0.414
521.786	0.414
521.901	0.414
522.059	0.414
522.237	0.414
522.359	0.414
522.506	0.414
522.641	0.414
522.788	0.414
522.953	0.414
523.106	0.414
523.301	0.414
523.498	0.414
523.676	0.414
523.848	0.414
523.978	0.414
524.153	0.413
524.286	0.413
524.439	0.413
524.631	0.413
524.772	0.413
524.921	0.413
525.090	0.413
525.270	0.413
525.429	0.413
525.585	0.413
525.683	0.413
525.898	0.413
526.080	0.413
526.234	0.413
526.375	0.413
526.593	0.413
526.781	0.413
526.924	0.413
527.070	0.413
527.222	0.413
527.370	0.413
527.571	0.413
527.763	0.413
527.952	0.412
528.124	0.412
528.349	0.412
528.490	0.412
528.667	0.412
528.793	0.412
528.966	0.412
529.135	0.412
529.311	0.412
529.483	0.412
529.623	0.412
529.813	0.412
529.985	0.412
530.180	0.412
530.305	0.412
530.483	0.412
530.700	0.412
530.806	0.412
531.024	0.412
531.169	0.412
531.364	0.412
531.464	0.412
531.660	0.412
531.893	0.411
532.022	0.411
532.131	0.411
532.365	0.411
532.529	0.411
532.670	0.411
532.833	0.411
533.008	0.411
533.114	0.411
533.245	0.411
533.408	0.411
533.584	0.411
533.772	0.411
533.904	0.411
534.088	0.411
534.236	0.411
534.440	0.411
534.541	0.411
534.690	0.411
534.829	0.411
534.999	0.411
535.124	0.411
535.314	0.411
535.492	0.410
535.670	0.410
535.856	0.410
536.022	0.410
536.204	0.410
536.384	0.410
536.562	0.410
536.760	0.410
536.964	0.410
537.122	0.410
537.295	0.410
537.437	0.410
537.617	0.410
537.752	0.410
537.885	0.410
538.156	0.410
538.217	0.410
538.410	0.410
538.521	0.410
538.679	0.410
538.763	0.410
538.986	0.410
539.141	0.410
539.398	0.409
539.563	0.409
539.727	0.409
539.874	0.409
540.080	0.409
540.185	0.409
540.330	0.409
540.640	0.409
540.749	0.409
540.946	0.409
541.106	0.409
541.241	0.409
541.380	0.409
541.591	0.409
541.767	0.409
541.891	0.409
542.063	0.409
542.232	0.409
542.428	0.409
542.562	0.409
542.766	0.409
542.937	0.409
543.129	0.409
543.224	0.408
543.404	0.408
543.612	0.408
543.765	0.408
543.928	0.408
544.153	0.408
544.238	0.408
544.461	0.408
544.609	0.408
544.788	0.408
544.970	0.408
545.151	0.408
545.290	0.408
545.411	0.408
545.594	0.408
545.820	0.408
545.999	0.408
546.117	0.408
546.332	0.408
546.455	0.408
546.633	0.408
546.845	0.408
547.052	0.407
547.198	0.407
547.319	0.407
547.519	0.407
547.713	0.407
547.869	0.407
547.989	0.407
548.122	0.407
548.329	0.407
548.455	0.407
548.628	0.407
548.798	0.407
548.918	0.407
549.034	0.407
549.237	0.407
549.391	0.407
549.546	0.407
549.805	0.407
549.902	0.407
550.121	0.407
550.227	0.407
550.458	0.407
550.600	0.407
550.737	0.406
550.881	0.406
551.063	0.406
551.223	0.406
551.472	0.406
551.648	0.406
551.754	0.406
551.990	0.406
552.103	0.406
552.347	0.406
552.504	0.406
552.606	0.406
552.760	0.406
552.986	0.406
553.116	0.406
553.301	0.406
553.419	0.406
553.549	0.406
553.711	0.406
553.889	0.406
554.099	0.406
554.268	0.406
554.389	0.405
554.540	0.405
554.756	0.405
554.911	0.405
555.047	0.405
555.256	0.405
555.413	0.405
555.595	0.405
555.738	0.405
555.897	0.405
556.092	0.405
556.233	0.405
556.416	0.405
556.571	0.405
556.719	0.405
556.851	0.405
557.054	0.405
557.225	0.405
557.415	0.405
557.610	0.405
557.774	0.405
557.882	0.405
558.093	0.405
558.248	0.404
558.463	0.404
558.672	0.404
558.781	0.404
558.942	0.404
559.125	0.404
559.276	0.404
559.401	0.404
559.588	0.404
559.721	0.404
559.843	0.404
560.055	0.404
560.176	0.404
560.333	0.404
560.491	0.404
560.666	0.404
560.824	0.404
561.047	0.404
561.276	0.404
561.430	0.404
561.536	0.404
561.694	0.404
561.834	0.403
562.001	0.403
562.176	0.403
562.350	0.403
562.544	0.403
562.701	0.403
562.906	0.403
563.040	0.403
563.229	0.403
563.433	0.403
563.578	0.403
563.777	0.403
563.887	0.403
564.084	0.403
564.224	0.403
564.432	0.403
564.576	0.403
564.781	0.403
564.971	0.403
565.084	0.403
565.250	0.403
565.471	0.403
565.624	0.403
565.724	0.402
565.914	0.402
566.068	0.402
566.240	0.402
566.435	0.402
566.539	0.402
566.708	0.402
566.920	0.402
566.994	0.402
567.116	0.402
567.385	0.402
567.488	0.402
567.652	0.402
567.843	0.402
567.948	0.402
568.129	0.402
568.306	0.402
568.440	0.402
568.627	0.402
568.758	0.402
568.922	0.402
569.165	0.402
569.266	0.401
569.468	0.401
569.618	0.401
569.813	0.401
569.993	0.401
570.141	0.401
570.357	0.401
570.509	0.401
570.798	0.401
570.957	0.401
571.090	0.401
571.239	0.401
571.432	0.401
571.600	0.401
571.754	0.401
572.034	0.401
572.127	0.401
572.332	0.401
572.486	0.401
572.581	0.401
572.767	0.401
572.939	0.401
573.133	0.401
573.294	0.400
573.413	0.400
573.564	0.400
573.686	0.400
573.830	0.400
573.958	0.400
574.144	0.400
574.260	0.400
574.365	0.400
574.512	0.400
574.717	0.400
574.891	0.400
575.042	0.400
575.174	0.400
575.353	0.400
575.483	0.400
575.633	0.400
575.856	0.400
576.019	0.400
576.156	0.400
576.330	0.400
576.594	0.400
576.800	0.399
576.945	0.399
577.091	0.399
577.271	0.399
577.483	0.399
577.638	0.399
577.852	0.399
578.018	0.399
578.167	0.399
578.382	0.399
578.522	0.399
578.714	0.399
578.842	0.399
579.006	0.399
579.142	0.399
579.283	0.399
579.481	0.399
579.566	0.399
579.834	0.399
579.946	0.399
580.168	0.399
580.282	0.399
580.461	0.399
580.598	0.398
580.759	0.398
580.888	0.398
581.047	0.398
581.263	0.398
581.397	0.398
581.535	0.398
581.695	0.398
581.914	0.398
582.032	0.398
582.210	0.398
582.423	0.398
582.622	0.398
582.779	0.398
582.964	0.398
583.106	0.398
583.290	0.398
583.500	0.398
583.672	0.398
583.808	0.398
584.012	0.398
584.200	0.398
584.364	0.397
584.466	0.397
584.604	0.397
584.802	0.397
585.036	0.397
585.130	0.397
585.269	0.397
585.435	0.397
585.656	0.397
585.773	0.397
585.922	0.397
586.156	0.397
586.304	0.397
586.407	0.397
586.589	0.397
586.772	0.397
586.920	0.397
587.136	0.397
587.354	0.397
587.478	0.397
587.702	0.397
587.830	0.397
588.012	0.397
588.196	0.396
588.377	0.396
588.529	0.396
588.768	0.396
588.902	0.396
589.050	0.396
589.233	0.396
589.401	0.396
589.536	0.396
589.730	0.396
589.869	0.396
590.047	0.396
590.238	0.396
590.412	0.396
590.519	0.396
590.691	0.396
590.871	0.396
591.009	0.396
591.165	0.396
591.304	0.396
591.405	0.396
591.591	0.396
591.741	0.395
591.872	0.395
592.049	0.395
592.270	0.395
592.438	0.395
592.613	0.395
592.765	0.395
592.894	0.395
593.034	0.395
593.242	0.395
593.430	0.395
593.602	0.395
593.779	0.395
593.904	0.395
594.120	0.395
594.246	0.395
594.404	0.395
594.590	0.395
594.810	0.395
594.947	0.395
595.062	0.395
595.245	0.395
595.406	0.395
595.549	0.394
595.791	0.394
595.938	0.394
596.145	0.394
596.318	0.394
596.457	0.394
596.593	0.394
596.757	0.394
596.905	0.394
597.054	0.394
597.210	0.394
597.423	0.394
597.575	0.394
597.746	0.394
597.906	0.394
598.099	0.394
598.271	0.394
598.483	0.394
598.661	0.394
598.799	0.394
598.946	0.394
599.141	0.394
599.359	0.394
599.475	0.393
599.641	0.393
599.845	0.393
600.000	0.393
600.163	0.393
600.303	0.393
600.585	0.393
600.633	0.393
600.842	0.393
601.034	0.393
601.212	0.393
601.381	0.393
601.588	0.393
601.717	0.393
601.908	0.393
602.067	0.393
602.173	0.393
602.371	0.393
602.559	0.393
602.690	0.393
602.826	0.393
602.995	0.393
603.147	0.393
603.361	0.392
603.529	0.392
603.603	0.392
603.832	0.392
603.984	0.392
604.218	0.392
604.354	0.392
604.487	0.392
604.704	0.392
604.888	0.392
605.039	0.392
605.162	0.392
605.283	0.392
605.547	0.392
605.679	0.392
605.806	0.392
605.938	0.392
606.131	0.392
606.323	0.392
606.539	0.392
606.688	0.392
606.854	0.392
607.055	0.392
607.145	0.391
607.305	0.391
607.465	0.391
607.645	0.391
607.832	0.391
607.964	0.391
608.175	0.391
608.273	0.391
608.459	0.391
608.616	0.391
608.796	0.391
608.970	0.391
609.096	0.391
609.276	0.391
609.440	0.391
609.630	0.391
609.855	0.391
610.034	0.391
610.177	0.391
610.260	0.391
610.452	0.391
610.618	0.391
610.789	0.391
610.983	0.390
611.187	0.390
611.340	0.390
611.481	0.390
611.641	0.390
611.833	0.390
612.033	0.390
612.232	0.390
612.386	0.390
612.553	0.390
612.784	0.390
613.004	0.390
613.162	0.390
613.339	0.390
613.569	0.390
613.697	0.390
613.874	0.390
614.071	0.390
614.277	0.390
614.478	0.390
614.612	0.390
614.762	0.390
614.956	0.390
615.109	0.389
615.321	0.389
615.491	0.389
615.650	0.389
615.844	0.389
615.998	0.389
616.185	0.389
616.391	0.389
616.543	0.389
616.720	0.389
616.849	0.389
617.012	0.389
617.156	0.389
617.338	0.389
617.500	0.389
617.626	0.389
617.782	0.389
617.942	0.389
618.051	0.389
618.188	0.389
618.356	0.389
618.546	0.389
618.689	0.389
618.910	0.389
619.070	0.388
619.145	0.388
619.354	0.388
619.608	0.388
619.758	0.388
619.899	0.388
620.131	0.388
620.267	0.388
620.425	0.388
620.627	0.388
620.788	0.388
620.970	0.388
621.115	0.388
621.186	0.388
621.393	0.388
621.550	0.388
621.746	0.388
621.854	0.388
621.978	0.388
622.144	0.388
622.315	0.388
622.447	0.388
622.648	0.388
622.810	0.387
622.987	0.387
623.168	0.387
623.304	0.387
623.470	0.387
623.591	0.387
623.806	0.387
623.924	0.387
624.112	0.387
624.263	0.387
624.442	0.387
624.628	0.387
624.859	0.387
625.005	0.387
625.147	0.387
625.326	0.387
625.476	0.387
625.683	0.387
625.874	0.387
626.019	0.387
626.161	0.387
626.306	0.387
626.504	0.387
626.650	0.387
626.787	0.386
627.040	0.386
627.140	0.386
627.263	0.386
627.459	0.386
627.623	0.386
627.817	0.386
627.996	0.386
628.158	0.386
628.371	0.386
628.488	0.386
628.644	0.386
628.895	0.386
629.052	0.386
629.177	0.386
629.360	0.386
629.473	0.386
629.636	0.386
629.827	0.386
629.987	0.386
630.117	0.386
630.298	0.386
630.462	0.386
630.596	0.386
630.760	0.385
630.957	0.385
631.115	0.385
631.274	0.385
631.459	0.385
631.631	0.385
631.782	0.385
631.966	0.385
632.070	0.385
632.246	0.385
632.467	0.385
632.611	0.385
632.745	0.385
632.978	0.385
633.144	0.385
633.240	0.385
633.432	0.385
633.589	0.385
633.750	0.385
633.944	0.385
634.072	0.385
634.202	0.385
634.356	0.385
634.522	0.385
634.654	0.384
634.854	0.384
635.002	0.384
635.190	0.384
635.317	0.384
635.563	0.384
635.672	0.384
635.844	0.384
635.995	0.384
636.149	0.384
636.327	0.384
636.550	0.384
636.639	0.384
636.842	0.384
637.059	0.384
637.257	0.384
637.459	0.384
637.607	0.384
637.726	0.384
637.934	0.384
638.130	0.384
638.321	0.384
638.467	0.384
638.591	0.384
638.726	0.384
638.901	0.383
639.094	0.383
639.275	0.383
639.328	0.383
639.567	0.383
639.796	0.383
639.823	0.383
640.030	0.383
640.226	0.383
640.307	0.383
640.425	0.383
640.635	0.383
640.793	0.383
640.957	0.383
641.182	0.383
641.351	0.383
641.514	0.383
641.687	0.383
641.892	0.383
642.082	0.383
642.176	0.383
642.347	0.383
642.548	0.383
642.658	0.383
642.815	0.382
643.002	0.382
643.108	0.382
643.289	0.382
643.490	0.382
643.648	0.382
643.862	0.382
643.934	0.382
644.071	0.382
644.263	0.382
644.403	0.382
644.517	0.382
644.688	0.382
644.897	0.382
644.995	0.382
645.169	0.382
645.334	0.382
645.545	0.382
645.665	0.382
645.796	0.382
646.053	0.382
646.287	0.382
646.421	0.382
646.558	0.382
646.735	0.382
646.914	0.382
647.094	0.381
647.270	0.381
647.423	0.381
647.561	0.381
647.679	0.381
647.802	0.381
647.985	0.381
648.146	0.381
648.343	0.381
648.542	0.381
648.691	0.381
648.852	0.381
648.989	0.381
649.178	0.381
649.319	0.381
649.476	0.381
649.634	0.381
649.761	0.381
649.954	0.381
650.135	0.381
650.261	0.381
650.459	0.381
650.570	0.381
650.813	0.381
650.890	0.381
651.055	0.380
651.296	0.380
651.480	0.380
651.677	0.380
651.788	0.380
651.977	0.380
652.095	0.380
652.304	0.380
652.499	0.380
652.648	0.380
652.814	0.380
652.969	0.380
653.130	0.380
653.327	0.380
653.484	0.380
653.577	0.380
653.823	0.380
653.953	0.380
654.143	0.380
654.389	0.380
654.451	0.380
654.606	0.380
654.762	0.380
654.901	0.380
655.070	0.380
655.205	0.380
655.340	0.379
655.518	0.379
655.717	0.379
655.882	0.379
656.043	0.379
656.217	0.379
656.372	0.379
656.505	0.379
656.629	0.379
656.873	0.379
657.002	0.379
657.150	0.379
657.251	0.379
657.432	0.379
657.631	0.379
657.764	0.379
657.935	0.379
658.090	0.379
658.288	0.379
658.423	0.379
658.587	0.379
658.751	0.379
658.936	0.379
659.186	0.379
659.340	0.379
659.578	0.379
659.739	0.378
659.865	0.378
659.992	0.378
660.172	0.378
660.362	0.378
660.545	0.378
660.699	0.378
660.883	0.378
661.003	0.378
661.177	0.378
661.327	0.378
661.451	0.378
661.666	0.378
661.780	0.378
661.904	0.378
662.134	0.378
662.311	0.378
662.453	0.378
662.625	0.378
662.763	0.378
662.935	0.378
663.075	0.378
663.267	0.378
663.401	0.378
663.612	0.378
663.763	0.378
663.925	0.377
664.094	0.377
664.232	0.377
664.390	0.377
664.543	0.377
664.744	0.377
664.910	0.377
665.097	0.377
665.261	0.377
665.419	0.377
665.580	0.377
665.768	0.377
665.981	0.377
666.187	0.377
666.383	0.377
666.559	0.377
666.696	0.377
666.870	0.377
666.999	0.377
667.165	0.377
667.382	0.377
667.499	0.377
667.708	0.377
667.806	0.377
668.002	0.377
668.210	0.377
668.315	0.377
668.504	0.377
668.692	0.376
668.827	0.376
668.997	0.376
669.171	0.376
669.294	0.376
669.525	0.376
669.685	0.376
669.846	0.376
669.995	0.376
670.165	0.376
670.318	0.376
670.463	0.376
670.665	0.376
670.760	0.376
670.959	0.376
671.155	0.376
671.295	0.376
671.450	0.376
671.704	0.376
671.841	0.376
671.950	0.376
672.078	0.376
672.283	0.376
672.428	0.376
672.563	0.376
672.725	0.376
672.958	0.376
673.082	0.375
673.265	0.375
673.452	0.375
673.546	0.375
673.726	0.375
673.931	0.375
674.066	0.375
674.295	0.375
674.422	0.375
674.661	0.375
674.808	0.375
674.938	0.375
675.125	0.375
675.300	0.375
675.475	0.375
675.608	0.375
675.863	0.375
675.981	0.375
676.093	0.375
676.289	0.375
676.449	0.375
676.629	0.375
676.716	0.375
676.870	0.375
677.014	0.375
677.230	0.375
677.400	0.375
677.532	0.375
677.677	0.374
677.846	0.374
678.021	0.374
678.179	0.374
678.281	0.374
678.470	0.374
678.658	0.374
678.803	0.374
679.012	0.374
679.241	0.374
679.393	0.374
679.567	0.374
679.737	0.374
679.865	0.374
680.006	0.374
680.170	0.374
680.458	0.374
680.627	0.374
680.778	0.374
680.948	0.374
681.096	0.374
681.263	0.374
681.484	0.374
681.606	0.374
681.743	0.374
681.927	0.374
682.092	0.374
682.266	0.374
682.422	0.374
682.601	0.373
682.763	0.373
682.859	0.373
683.015	0.373
683.194	0.373
683.318	0.373
683.531	0.373
683.718	0.373
683.830	0.373
684.012	0.373
684.209	0.373
684.385	0.373
684.528	0.373
684.762	0.373
684.920	0.373
685.050	0.373
685.258	0.373
685.416	0.373
685.555	0.373
685.698	0.373
685.911	0.373
686.085	0.373
686.258	0.373
686.430	0.373
686.619	0.373
686.782	0.373
686.987	0.373
687.119	0.373
687.247	0.373
687.441	0.373
687.648	0.372
687.801	0.372
687.935	0.372
688.112	0.372
688.240	0.372
688.409	0.372
688.569	0.372
688.684	0.372
688.869	0.372
689.059	0.372
689.207	0.372
689.365	0.372
689.508	0.372
689.695	0.372
689.820	0.372
690.045	0.372
690.216	0.372
690.370	0.372
690.616	0.372
690.806	0.372
690.995	0.372
691.188	0.372
691.300	0.372
691.464	0.372
691.649	0.372
691.770	0.372
691.906	0.372
692.020	0.372
692.216	0.372
692.420	0.372
692.539	0.371
692.719	0.371
692.875	0.371
693.016	0.371
693.167	0.371
693.376	0.371
693.483	0.371
693.625	0.371
693.821	0.371
694.022	0.371
694.184	0.371
694.328	0.371
694.462	0.371
694.701	0.371
694.834	0.371
695.037	0.371
695.182	0.371
695.419	0.371
695.663	0.371
695.784	0.371
695.979	0.371
696.161	0.371
696.363	0.371
696.534	0.371
696.731	0.371
696.849	0.371
696.932	0.371
697.127	0.371
697.288	0.371
697.475	0.371
697.587	0.371
697.693	0.371
697.888	0.370
698.091	0.370
698.225	0.370
698.363	0.370
698.540	0.370
698.765	0.370
698.935	0.370
699.081	0.370
699.233	0.370
699.395	0.370
699.546	0.370
699.700	0.370
699.948	0.370
700.140	0.370
700.269	0.370
700.429	0.370
700.651	0.370
700.827	0.370
700.939	0.370
701.086	0.370
701.222	0.370
701.385	0.370
701.573	0.370
701.743	0.370
701.906	0.370
702.000	0.370
702.231	0.370
702.322	0.370
702.497	0.370
702.700	0.370
702.804	0.370
702.944	0.370
703.149	0.369
703.318	0.369
703.527	0.369
703.702	0.369
703.847	0.369
704.000	0.369
704.155	0.369
704.425	0.369
704.538	0.369
704.730	0.369
704.906	0.369
705.031	0.369
705.177	0.369
705.405	0.369
705.543	0.369
705.680	0.369
705.897	0.369
706.049	0.369
706.195	0.369
706.416	0.369
706.559	0.369
706.737	0.369
706.878	0.369
706.977	0.369
707.174	0.369
707.401	0.369
707.489	0.369
707.703	0.369
707.915	0.369
708.083	0.369
708.128	0.369
708.390	0.369
708.545	0.369
708.684	0.369
708.860	0.368
709.034	0.368
709.220	0.368
709.382	0.368
709.520	0.368
709.740	0.368
709.889	0.368
710.048	0.368
710.213	0.368
710.393	0.368
710.531	0.368
710.739	0.368
710.922	0.368
711.037	0.368
711.173	0.368
711.410	0.368
711.568	0.368
711.689	0.368
711.917	0.368
712.002	0.368
712.270	0.368
712.492	0.368
712.585	0.368
712.780	0.368
712.904	0.368
713.077	0.368
713.277	0.368
713.410	0.368
713.559	0.368
713.743	0.368
713.917	0.368
714.047	0.368
714.183	0.368
714.388	0.368
714.539	0.368
714.729	0.367
714.870	0.367
714.994	0.367
715.144	0.367
715.324	0.367
715.492	0.367
715.663	0.367
715.873	0.367
715.973	0.367
716.116	0.367
716.341	0.367
716.518	0.367
716.663	0.367
716.818	0.367
716.937	0.367
717.096	0.367
717.273	0.367
717.520	0.367
717.686	0.367
717.844	0.367
717.990	0.367
718.191	0.367
718.369	0.367
718.555	0.367
718.712	0.367
718.929	0.367
719.047	0.367
719.211	0.367
719.319	0.367
719.538	0.367
719.757	0.367
719.896	0.367
720.074	0.367
720.243	0.367
720.411	0.367
720.586	0.367
720.765	0.366
720.953	0.366
721.004	0.366
721.169	0.366
721.330	0.366
721.533	0.366
721.705	0.366
721.881	0.366
722.086	0.366
722.200	0.366
722.327	0.366
722.472	0.366
722.700	0.366
722.814	0.366
722.990	0.366
723.147	0.366
723.337	0.366
723.571	0.366
723.715	0.366
723.855	0.366
724.039	0.366
724.213	0.366
724.397	0.366
724.515	0.366
724.702	0.366
724.883	0.366
725.016	0.366
725.191	0.366
725.403	0.366
725.518	0.366
725.727	0.366
725.928	0.366
726.097	0.366
726.266	0.366
726.403	0.366
726.590	0.366
726.770	0.366
726.915	0.366
727.057	0.366
727.189	0.365
727.379	0.365
727.526	0.365
727.663	0.365
727.806	0.365
728.033	0.365
728.149	0.365
728.363	0.365
728.469	0.365
728.734	0.365
728.817	0.365
729.008	0.365
729.179	0.365
729.326	0.365
729.596	0.365
729.764	0.365
729.927	0.365
730.103	0.365
730.234	0.365
730.369	0.365
730.556	0.365
730.748	0.365
730.895	0.365
731.104	0.365
731.255	0.365
731.408	0.365
731.538	0.365
731.701	0.365
731.814	0.365
731.952	0.365
732.154	0.365
732.325	0.365
732.491	0.365
732.630	0.365
732.749	0.365
732.900	0.365
733.112	0.365
733.273	0.365
733.486	0.365
733.667	0.365
733.817	0.365
733.948	0.364
734.146	0.364
734.335	0.364
734.512	0.364
734.725	0.364
734.873	0.364
735.005	0.364
735.176	0.364
735.330	0.364
735.503	0.364
735.674	0.364
735.785	0.364
735.953	0.364
736.154	0.364
736.307	0.364
736.485	0.364
736.662	0.364
736.814	0.364
736.995	0.364
737.218	0.364
737.389	0.364
737.518	0.364
737.675	0.364
737.919	0.364
738.037	0.364
738.187	0.364
738.396	0.364
738.552	0.364
738.690	0.364
738.830	0.364
738.934	0.364
739.146	0.364
739.364	0.364
739.533	0.364
739.703	0.364
739.851	0.364
740.027	0.364
740.179	0.364
740.333	0.364
740.491	0.364
740.634	0.364
740.815	0.364
740.977	0.364
741.143	0.364
741.352	0.363
741.532	0.363
741.637	0.363
741.832	0.363
742.001	0.363
742.181	0.363
742.380	0.363
742.561	0.363
742.730	0.363
742.837	0.363
743.004	0.363
743.191	0.363
743.412	0.363
743.543	0.363
743.715	0.363
743.846	0.363
744.011	0.363
744.172	0.363
744.447	0.363
744.553	0.363
744.705	0.363
744.889	0.363
745.058	0.363
745.218	0.363
745.397	0.363
745.586	0.363
745.731	0.363
745.899	0.363
746.120	0.363
746.269	0.363
746.424	0.363
746.524	0.363
746.698	0.363
746.860	0.363
747.017	0.363
747.185	0.363
747.361	0.363
747.528	0.363
747.713	0.363
747.825	0.363
748.030	0.363
748.184	0.363
748.325	0.363
748.437	0.363
748.652	0.363
748.827	0.363
749.001	0.363
749.225	0.363
749.308	0.363
749.484	0.362
749.641	0.362
749.875	0.362
750.021	0.362
750.203	0.362
750.374	0.362
750.569	0.362
750.722	0.362
750.868	0.362
751.117	0.362
751.226	0.362
751.399	0.362
751.590	0.362
751.738	0.362
751.886	0.362
752.064	0.362
752.158	0.362
752.339	0.362
752.436	0.362
752.622	0.362
752.808	0.362
753.020	0.362
753.148	0.362
753.311	0.362
753.521	0.362
753.666	0.362
753.792	0.362
753.966	0.362
754.164	0.362
754.337	0.362
754.510	0.362
754.695	0.362
754.845	0.362
755.076	0.362
755.230	0.362
755.375	0.362
755.582	0.362
755.745	0.362
755.914	0.362
756.090	0.362
756.232	0.362
756.333	0.362
756.549	0.362
756.719	0.362
756.850	0.362
757.076	0.362
757.176	0.362
757.361	0.362
757.512	0.362
757.719	0.362
757.866	0.362
758.091	0.362
758.225	0.362
758.321	0.362
758.479	0.361
758.627	0.361
758.802	0.361
758.966	0.361
759.205	0.361
759.299	0.361
759.454	0.361
759.627	0.361
759.828	0.361
759.968	0.361
760.105	0.361
760.302	0.361
760.450	0.361
760.607	0.361
760.738	0.361
760.907	0.361
761.072	0.361
761.235	0.361
761.393	0.361
761.507	0.361
761.673	0.361
761.868	0.361
762.061	0.361
762.211	0.361
762.433	0.361
762.559	0.361
762.748	0.361
762.940	0.361
763.082	0.361
763.303	0.361
763.472	0.361
763.610	0.361
763.720	0.361
763.931	0.361
764.088	0.361
764.252	0.361
764.453	0.361
764.620	0.361
764.887	0.361
765.017	0.361
765.193	0.361
765.300	0.361
765.511	0.361
765.655	0.361
765.790	0.361
766.010	0.361
766.171	0.361
766.371	0.361
766.528	0.361
766.658	0.361
766.816	0.361
767.005	0.361
767.150	0.361
767.319	0.361
767.478	0.361
767.640	0.361
767.860	0.361
768.012	0.361
768.199	0.361
768.351	0.361
768.507	0.361
768.690	0.361
768.853	0.360
768.993	0.360
769.226	0.360
769.400	0.360
769.558	0.360
769.701	0.360
769.889	0.360
770.009	0.360
770.118	0.360
770.329	0.360
770.497	0.360
770.660	0.360
770.758	0.360
770.976	0.360
771.122	0.360
771.278	0.360
771.413	0.360
771.581	0.360
771.791	0.360
771.917	0.360
772.045	0.360
772.264	0.360
772.397	0.360
772.634	0.360
772.771	0.360
772.923	0.360
773.063	0.360
773.210	0.360
773.414	0.360
773.572	0.360
773.764	0.360
773.897	0.360
774.085	0.360
774.234	0.360
774.389	0.360
774.525	0.360
774.699	0.360
774.913	0.360
775.049	0.360
775.210	0.360
775.304	0.360
775.472	0.360
775.630	0.360
775.853	0.360
775.913	0.360
776.061	0.360
776.285	0.360
776.442	0.360
776.596	0.360
776.757	0.360
776.917	0.360
777.081	0.360
777.250	0.360
777.400	0.360
777.543	0.360
777.663	0.360
777.919	0.360
778.124	0.360
778.267	0.360
778.437	0.360
778.603	0.360
778.760	0.360
778.967	0.360
779.154	0.360
779.285	0.360
779.476	0.360
779.686	0.360
779.839	0.360
779.970	0.360
780.134	0.360
780.383	0.360
780.499	0.360
780.642	0.360
780.813	0.359
780.946	0.359
781.127	0.359
781.266	0.359
781.479	0.359
781.599	0.359
781.799	0.359
781.941	0.359
782.146	0.359
782.331	0.359
782.480	0.359
782.640	0.359
782.817	0.359
782.980	0.359
783.151	0.359
783.280	0.359
783.432	0.359
783.638	0.359
783.758	0.359
783.916	0.359
784.127	0.359
784.255	0.359
784.365	0.359
784.594	0.359
784.745	0.359
785.018	0.359
785.119	0.359
785.240	0.359
785.499	0.359
785.562	0.359
785.659	0.359
785.890	0.359
786.041	0.359
786.169	0.359
786.323	0.359
786.495	0.359
786.672	0.359
786.836	0.359
786.999	0.359
787.175	0.359
787.321	0.359
787.510	0.359
787.646	0.359
787.802	0.359
788.003	0.359
788.172	0.359
788.344	0.359
788.502	0.359
788.656	0.359
788.802	0.359
789.010	0.359
789.177	0.359
789.356	0.359
789.576	0.359
789.753	0.359
789.963	0.359
790.097	0.359
790.244	0.359
790.450	0.359
790.546	0.359
790.711	0.359
790.869	0.359
791.076	0.359
791.230	0.359
791.388	0.359
791.582	0.359
791.830	0.359
791.977	0.359
792.085	0.359
792.278	0.359
792.463	0.359
792.608	0.359
792.776	0.359
792.976	0.359
793.117	0.359
793.258	0.359
793.426	0.359
793.550	0.359
793.737	0.359
793.885	0.359
794.085	0.359
794.229	0.359
794.426	0.359
794.572	0.359
794.731	0.359
794.912	0.359
795.073	0.359
795.254	0.359
795.436	0.359
795.607	0.359
795.774	0.359
795.953	0.359
796.122	0.359
796.281	0.358
796.484	0.358
796.576	0.358
796.794	0.358
796.960	0.358
797.134	0.358
797.262	0.358
797.392	0.358
797.573	0.358
797.771	0.358
797.926	0.358
798.107	0.358
798.274	0.358
798.450	0.358
798.589	0.358
798.733	0.358
798.890	0.358
799.105	0.358
799.218	0.358
799.376	0.358
799.553	0.358
799.734	0.358
799.913	0.3
