# Supplementary material for: Synergistic antibacterial action of AgNP-ampicillin conjugates: Evading β-lactamase degradation in ampicillin-resistant clinical isolates
Source: PLoS One. 2025 Sep 9;20(9):e0331669. doi: 10.1371/journal.pone.0331669 (PMC12419620; doi:10.1371/journal.pone.0331669)
Supplement: S1 File — S1 Figure. Standard calibration curve of pure ampicillin in distilled water at 216 nm. S1 Appendix. UV-visible Spectroscopy Data. S2 Appendix. FTIR Data. S3 Appendix. DLS and Zeta Potential Data. S4 Appendix. SEM Data. S5 Appendix. EDX Data. S6 Appendix. TGA Data. S7 Appendix. AgNP-ampicillin Synthesis Reaction. S8 Appendix. Microbiological Study Data. S9 Appendix. Molecular Docking Data. S10 Appendix. Cytotoxicity Assay Procedure. (ZIP) [file pone.0331669.s001.zip › Supporting Informations/S6_Appendix (TGA Data)/Ampicillin Data.txt]

File Name:	E:\2019-2020\Saleh\A 2020-01-07 09-57 TGA-50H-Corrected.tad

[File Information]
File Name:	A 2020-01-07 09-57 TGA-50H.tad
Sample Name:	A
Acquisition Date	20/01/07
Acquisition Time	09:57:32(+0600)
Detector:	TGA-50H
Operator:	Sujon
Atmosphere:	Nitrogen
Flow Rate:	10[ml/min]
Cell:	Alumina
Sample Weight:	2.709[mg]


[Program]
[Temp Program]
Temp Rate	Hold Temp	Hold Time
[C/min ]	[  C   ]	[  min  ]
10.00	800.0	0


[Valve Program]
V1(initial):	0
V2(initial):	0


[PID Program]
P (initial):	10
I (initial):	10
D (initial):	10


[Analysis Result]
[Temp/Time]
	12.84	min
	144.94	C
	96.60	%

[Temp/Time]
	34.85	min
	364.91	C
	34.78	%

[Temp/Time]
	52.09	min
	537.39	C
	21.57	%

[Temp/Time]
	66.70	min
	684.17	C
	4.32	%

[Temp/Time]
	78.18	min
	799.41	C
	0.93	%

[Temp/Time]
	0.01	min
	18.80	C
	100.00	%


[Data]
Temp	TGA
C	mg
18.809	2.727
18.795	2.727
18.813	2.727
18.816	2.727
18.893	2.727
19.018	2.727
18.895	2.727
19.060	2.727
19.201	2.727
19.356	2.727
19.487	2.727
19.539	2.727
19.689	2.727
19.763	2.727
19.852	2.727
20.008	2.727
20.077	2.727
20.179	2.727
20.424	2.727
20.532	2.727
20.679	2.727
20.869	2.727
21.095	2.727
21.323	2.727
21.394	2.727
21.579	2.727
21.685	2.727
21.887	2.727
22.155	2.727
22.317	2.727
22.481	2.727
22.708	2.727
22.943	2.727
23.058	2.727
23.414	2.727
23.502	2.727
23.731	2.727
24.010	2.727
24.142	2.727
24.367	2.727
24.486	2.727
24.722	2.727
24.953	2.727
25.156	2.727
25.332	2.727
25.576	2.728
25.798	2.728
25.967	2.728
26.285	2.728
26.381	2.728
26.642	2.728
26.889	2.728
27.059	2.728
27.328	2.728
27.377	2.728
27.638	2.728
27.847	2.728
28.112	2.728
28.355	2.728
28.607	2.728
28.777	2.728
28.985	2.728
29.133	2.728
29.351	2.728
29.544	2.728
29.736	2.728
29.986	2.728
30.169	2.728
30.307	2.728
30.474	2.728
30.668	2.728
30.927	2.728
31.113	2.728
31.281	2.728
31.428	2.728
31.592	2.728
31.848	2.728
31.896	2.728
32.005	2.728
32.168	2.728
32.338	2.728
32.462	2.728
32.662	2.728
32.878	2.728
32.933	2.728
33.138	2.728
33.248	2.728
33.321	2.728
33.489	2.728
33.715	2.728
33.776	2.728
34.012	2.728
34.111	2.728
34.209	2.728
34.276	2.728
34.465	2.728
34.658	2.728
34.781	2.728
34.909	2.728
35.091	2.728
35.245	2.728
35.415	2.728
35.617	2.728
35.797	2.728
35.865	2.728
36.053	2.728
36.123	2.728
36.300	2.728
36.325	2.728
36.588	2.728
36.760	2.728
36.968	2.728
37.168	2.728
37.210	2.728
37.397	2.728
37.516	2.728
37.573	2.728
37.775	2.728
38.013	2.728
38.105	2.728
38.183	2.728
38.363	2.728
38.561	2.728
38.762	2.728
38.852	2.728
39.050	2.728
39.191	2.728
39.358	2.728
39.521	2.728
39.662	2.728
39.883	2.728
40.008	2.728
40.197	2.728
40.370	2.728
40.616	2.728
40.658	2.728
40.900	2.728
41.000	2.728
41.145	2.728
41.235	2.728
41.434	2.728
41.610	2.728
41.806	2.728
42.082	2.728
42.196	2.728
42.354	2.728
42.499	2.728
42.782	2.728
42.858	2.728
43.011	2.728
43.116	2.728
43.342	2.728
43.492	2.728
43.666	2.728
43.759	2.728
43.984	2.728
44.048	2.728
44.151	2.728
44.338	2.728
44.519	2.728
44.635	2.728
44.811	2.728
44.988	2.728
45.155	2.728
45.234	2.728
45.399	2.728
45.522	2.728
45.702	2.728
45.829	2.728
46.083	2.728
46.156	2.728
46.313	2.728
46.431	2.728
46.551	2.728
46.715	2.728
46.919	2.728
47.049	2.728
47.231	2.728
47.259	2.728
47.555	2.728
47.691	2.728
47.893	2.728
47.950	2.728
48.170	2.728
48.346	2.728
48.470	2.728
48.677	2.728
48.793	2.728
48.972	2.728
49.145	2.728
49.273	2.728
49.468	2.728
49.683	2.728
49.838	2.728
49.957	2.728
50.100	2.728
50.197	2.728
50.367	2.728
50.627	2.728
50.811	2.728
50.840	2.728
51.052	2.728
51.176	2.728
51.351	2.728
51.512	2.728
51.705	2.728
51.864	2.728
52.084	2.728
52.267	2.728
52.480	2.728
52.616	2.728
52.800	2.728
52.893	2.728
53.096	2.728
53.305	2.728
53.455	2.728
53.549	2.728
53.656	2.728
53.899	2.728
54.077	2.728
54.217	2.728
54.421	2.728
54.506	2.728
54.630	2.728
54.823	2.728
54.995	2.728
55.206	2.728
55.376	2.728
55.477	2.728
55.652	2.728
55.812	2.728
56.025	2.728
56.134	2.728
56.224	2.728
56.412	2.728
56.598	2.728
56.796	2.728
56.913	2.728
57.053	2.728
57.294	2.728
57.338	2.728
57.523	2.728
57.656	2.728
57.807	2.728
58.007	2.728
58.161	2.728
58.343	2.728
58.458	2.728
58.593	2.728
58.752	2.728
58.952	2.728
59.058	2.728
59.257	2.728
59.404	2.728
59.651	2.728
59.744	2.728
59.832	2.728
60.136	2.728
60.209	2.728
60.339	2.728
60.458	2.728
60.698	2.728
60.807	2.728
61.016	2.728
61.187	2.728
61.378	2.728
61.484	2.728
61.670	2.728
61.868	2.728
62.033	2.728
62.218	2.728
62.395	2.728
62.492	2.728
62.682	2.728
62.914	2.728
63.190	2.728
63.353	2.728
63.463	2.728
63.630	2.728
63.739	2.728
63.780	2.728
64.005	2.728
64.249	2.728
64.421	2.728
64.555	2.728
64.725	2.728
64.846	2.728
65.095	2.728
65.280	2.728
65.458	2.728
65.540	2.728
65.626	2.728
65.863	2.728
66.041	2.728
66.209	2.728
66.300	2.728
66.505	2.728
66.707	2.728
66.838	2.728
67.053	2.728
67.192	2.728
67.337	2.728
67.579	2.728
67.702	2.728
67.838	2.728
68.055	2.728
68.268	2.728
68.346	2.728
68.480	2.728
68.615	2.728
68.826	2.728
68.917	2.727
69.097	2.727
69.263	2.727
69.433	2.727
69.619	2.727
69.653	2.727
69.903	2.727
70.022	2.727
70.209	2.727
70.350	2.727
70.484	2.727
70.709	2.727
70.911	2.727
71.001	2.727
71.191	2.727
71.378	2.727
71.563	2.727
71.765	2.727
71.905	2.727
72.046	2.727
72.132	2.727
72.294	2.727
72.459	2.727
72.693	2.727
72.842	2.727
72.977	2.727
73.128	2.727
73.260	2.727
73.394	2.727
73.584	2.727
73.787	2.727
73.941	2.727
74.144	2.727
74.300	2.727
74.514	2.727
74.619	2.727
74.839	2.727
74.999	2.727
75.171	2.727
75.332	2.726
75.472	2.726
75.653	2.726
75.845	2.726
75.988	2.726
76.106	2.726
76.315	2.726
76.460	2.726
76.636	2.726
76.886	2.726
77.066	2.726
77.289	2.726
77.418	2.726
77.642	2.726
77.700	2.726
77.931	2.726
78.156	2.726
78.249	2.726
78.305	2.726
78.467	2.726
78.639	2.726
78.843	2.726
79.010	2.726
79.153	2.726
79.375	2.726
79.445	2.726
79.625	2.725
79.779	2.725
80.003	2.725
80.151	2.725
80.217	2.725
80.429	2.725
80.659	2.725
80.735	2.725
80.872	2.725
81.011	2.725
81.214	2.725
81.375	2.725
81.633	2.725
81.758	2.725
81.860	2.725
82.024	2.725
82.177	2.725
82.422	2.725
82.557	2.725
82.714	2.725
82.919	2.725
83.081	2.724
83.179	2.724
83.412	2.724
83.473	2.724
83.743	2.724
83.940	2.724
84.061	2.724
84.276	2.724
84.445	2.724
84.581	2.724
84.819	2.724
84.980	2.724
85.118	2.724
85.352	2.724
85.529	2.724
85.649	2.724
85.811	2.724
86.013	2.723
86.158	2.723
86.345	2.723
86.511	2.723
86.661	2.723
86.912	2.723
87.094	2.723
87.250	2.723
87.404	2.723
87.528	2.723
87.644	2.723
87.751	2.723
87.933	2.723
88.084	2.723
88.313	2.723
88.507	2.722
88.642	2.722
88.850	2.722
89.050	2.722
89.231	2.722
89.365	2.722
89.560	2.722
89.668	2.722
89.833	2.722
89.972	2.722
90.151	2.722
90.277	2.722
90.442	2.722
90.677	2.721
90.824	2.721
90.974	2.721
91.109	2.721
91.285	2.721
91.368	2.721
91.570	2.721
91.740	2.721
91.835	2.721
92.058	2.721
92.242	2.721
92.379	2.721
92.525	2.720
92.674	2.720
92.861	2.720
93.107	2.720
93.205	2.720
93.391	2.720
93.480	2.720
93.711	2.720
93.819	2.720
94.025	2.720
94.176	2.720
94.305	2.719
94.507	2.719
94.668	2.719
94.838	2.719
95.039	2.719
95.195	2.719
95.263	2.719
95.460	2.719
95.679	2.719
95.777	2.719
95.983	2.718
96.169	2.718
96.297	2.718
96.440	2.718
96.622	2.718
96.871	2.718
96.994	2.718
97.119	2.718
97.277	2.718
97.460	2.717
97.594	2.717
97.714	2.717
97.950	2.717
98.160	2.717
98.375	2.717
98.474	2.717
98.693	2.717
98.772	2.717
98.973	2.716
99.184	2.716
99.340	2.716
99.521	2.716
99.640	2.716
99.862	2.716
100.062	2.716
100.294	2.716
100.302	2.715
100.581	2.715
100.639	2.715
100.810	2.715
100.963	2.715
101.091	2.715
101.311	2.715
101.461	2.715
101.563	2.714
101.755	2.714
101.947	2.714
102.117	2.714
102.203	2.714
102.372	2.714
102.548	2.714
102.651	2.713
102.883	2.713
103.018	2.713
103.238	2.713
103.345	2.713
103.451	2.713
103.632	2.713
103.802	2.712
103.962	2.712
104.107	2.712
104.180	2.712
104.416	2.712
104.634	2.712
104.736	2.712
104.903	2.711
105.090	2.711
105.179	2.711
105.339	2.711
105.483	2.711
105.664	2.711
105.767	2.710
105.901	2.710
106.071	2.710
106.235	2.710
106.425	2.710
106.586	2.710
106.701	2.709
106.859	2.709
107.069	2.709
107.173	2.709
107.375	2.709
107.383	2.709
107.670	2.708
107.809	2.708
108.006	2.708
108.190	2.708
108.367	2.708
108.524	2.708
108.658	2.707
108.834	2.707
108.919	2.707
109.167	2.707
109.256	2.707
109.448	2.706
109.702	2.706
109.860	2.706
110.029	2.706
110.120	2.706
110.314	2.706
110.541	2.705
110.689	2.705
110.791	2.705
110.955	2.705
111.101	2.705
111.251	2.704
111.493	2.704
111.648	2.704
111.714	2.704
111.923	2.704
112.071	2.703
112.284	2.703
112.517	2.703
112.719	2.703
112.903	2.703
113.104	2.702
113.205	2.702
113.434	2.702
113.588	2.702
113.788	2.702
113.903	2.701
114.082	2.701
114.325	2.701
114.475	2.701
114.731	2.700
114.926	2.700
115.086	2.700
115.284	2.700
115.458	2.700
115.679	2.699
115.844	2.699
116.019	2.699
116.185	2.699
116.340	2.698
116.532	2.698
116.679	2.698
116.851	2.698
117.042	2.697
117.150	2.697
117.318	2.697
117.539	2.697
117.626	2.696
117.789	2.696
118.001	2.696
118.134	2.696
118.325	2.695
118.474	2.695
118.615	2.695
118.834	2.695
118.984	2.694
119.160	2.694
119.303	2.694
119.447	2.694
119.611	2.693
119.832	2.693
119.891	2.693
120.090	2.693
120.218	2.692
120.421	2.692
120.629	2.692
120.691	2.692
120.815	2.691
120.934	2.691
121.188	2.691
121.347	2.691
121.480	2.690
121.621	2.690
121.795	2.690
122.018	2.689
122.141	2.689
122.259	2.689
122.430	2.689
122.581	2.688
122.790	2.688
122.895	2.688
123.092	2.687
123.183	2.687
123.373	2.687
123.533	2.687
123.739	2.686
123.975	2.686
124.105	2.686
124.248	2.685
124.417	2.685
124.639	2.685
124.843	2.684
125.019	2.684
125.247	2.684
125.375	2.684
125.558	2.683
125.721	2.683
125.838	2.683
126.035	2.682
126.241	2.682
126.430	2.682
126.667	2.681
126.778	2.681
127.016	2.681
127.171	2.680
127.360	2.680
127.463	2.680
127.671	2.679
127.835	2.679
128.026	2.679
128.225	2.678
128.303	2.678
128.498	2.678
128.649	2.677
128.772	2.677
128.971	2.677
129.135	2.676
129.328	2.676
129.544	2.676
129.671	2.675
129.791	2.675
129.900	2.675
130.095	2.674
130.304	2.674
130.499	2.673
130.669	2.673
130.768	2.673
130.907	2.672
131.111	2.672
131.266	2.672
131.432	2.671
131.648	2.671
131.830	2.671
132.021	2.670
132.214	2.670
132.347	2.669
132.586	2.669
132.683	2.669
132.898	2.668
133.109	2.668
133.222	2.667
133.414	2.667
133.587	2.667
133.637	2.666
133.925	2.666
134.089	2.666
134.263	2.665
134.494	2.665
134.694	2.664
134.870	2.664
135.001	2.664
135.234	2.663
135.421	2.663
135.589	2.662
135.714	2.662
135.876	2.661
136.090	2.661
136.299	2.661
136.453	2.660
136.608	2.660
136.788	2.659
136.974	2.659
137.064	2.659
137.343	2.658
137.511	2.658
137.637	2.657
137.724	2.657
137.873	2.656
138.033	2.656
138.175	2.655
138.348	2.655
138.513	2.655
138.648	2.654
138.867	2.654
139.046	2.653
139.206	2.653
139.296	2.652
139.498	2.652
139.631	2.651
139.791	2.651
139.981	2.651
140.119	2.650
140.224	2.650
140.427	2.649
140.584	2.649
140.699	2.648
140.867	2.648
141.094	2.647
141.227	2.647
141.406	2.646
141.565	2.646
141.697	2.645
141.901	2.645
142.036	2.644
142.151	2.644
142.282	2.643
142.455	2.643
142.607	2.642
142.720	2.642
142.907	2.641
143.056	2.641
143.279	2.640
143.380	2.640
143.573	2.639
143.749	2.639
143.928	2.638
144.076	2.638
144.192	2.637
144.434	2.637
144.593	2.636
144.742	2.636
144.911	2.635
145.067	2.635
145.275	2.634
145.466	2.634
145.695	2.633
145.856	2.633
146.107	2.632
146.272	2.631
146.375	2.631
146.462	2.630
146.751	2.630
146.873	2.629
147.071	2.629
147.222	2.628
147.407	2.628
147.620	2.627
147.754	2.627
147.955	2.626
148.195	2.625
148.337	2.625
148.453	2.624
148.659	2.624
148.855	2.623
149.007	2.623
149.170	2.622
149.381	2.621
149.544	2.621
149.671	2.620
149.800	2.620
149.990	2.619
150.106	2.619
150.317	2.618
150.429	2.617
150.564	2.617
150.714	2.616
150.872	2.616
151.070	2.615
151.190	2.614
151.335	2.614
151.528	2.613
151.729	2.613
151.828	2.612
152.000	2.611
152.132	2.611
152.285	2.610
152.363	2.609
152.583	2.609
152.781	2.608
152.935	2.608
153.097	2.607
153.327	2.606
153.483	2.606
153.676	2.605
153.820	2.604
153.900	2.604
154.061	2.603
154.227	2.602
154.403	2.602
154.527	2.601
154.749	2.601
154.904	2.600
155.046	2.599
155.238	2.599
155.385	2.598
155.512	2.597
155.684	2.597
155.902	2.596
156.043	2.595
156.224	2.595
156.401	2.594
156.562	2.593
156.704	2.593
156.869	2.592
157.107	2.591
157.281	2.590
157.438	2.590
157.651	2.589
157.794	2.588
158.016	2.588
158.157	2.587
158.289	2.586
158.515	2.586
158.679	2.585
158.856	2.584
159.018	2.583
159.169	2.583
159.304	2.582
159.468	2.581
159.575	2.581
159.767	2.580
159.951	2.579
160.122	2.578
160.294	2.578
160.461	2.577
160.589	2.576
160.822	2.575
160.992	2.575
161.107	2.574
161.265	2.573
161.405	2.573
161.560	2.572
161.768	2.571
161.894	2.570
162.003	2.570
162.192	2.569
162.351	2.568
162.595	2.567
162.813	2.566
162.917	2.566
163.101	2.565
163.297	2.564
163.395	2.563
163.629	2.563
163.743	2.562
163.898	2.561
164.072	2.560
164.214	2.559
164.388	2.559
164.587	2.558
164.751	2.557
164.955	2.556
165.122	2.555
165.282	2.555
165.439	2.554
165.588	2.553
165.762	2.552
166.005	2.551
166.102	2.551
166.258	2.550
166.443	2.549
166.603	2.548
166.822	2.547
166.943	2.547
167.117	2.546
167.280	2.545
167.427	2.544
167.586	2.543
167.776	2.542
167.883	2.542
168.038	2.541
168.224	2.540
168.362	2.539
168.563	2.538
168.745	2.537
168.873	2.536
169.062	2.536
169.207	2.535
169.464	2.534
169.577	2.533
169.667	2.532
169.819	2.531
170.048	2.530
170.183	2.529
170.311	2.529
170.515	2.528
170.686	2.527
170.849	2.526
171.023	2.525
171.250	2.524
171.344	2.523
171.439	2.522
171.593	2.522
171.729	2.521
171.920	2.520
172.050	2.519
172.223	2.518
172.388	2.517
172.575	2.516
172.671	2.515
172.858	2.514
173.052	2.513
173.229	2.512
173.321	2.511
173.536	2.511
173.766	2.510
173.885	2.509
174.112	2.508
174.235	2.507
174.408	2.506
174.566	2.505
174.713	2.504
174.925	2.503
175.138	2.502
175.301	2.501
175.424	2.500
175.644	2.499
175.813	2.498
175.971	2.497
176.141	2.496
176.347	2.495
176.499	2.494
176.652	2.493
176.789	2.492
176.991	2.491
177.184	2.490
177.376	2.489
177.540	2.489
177.686	2.488
177.801	2.487
177.954	2.486
178.161	2.485
178.344	2.484
178.533	2.483
178.662	2.482
178.875	2.481
178.975	2.480
179.160	2.479
179.356	2.477
179.500	2.476
179.733	2.475
179.875	2.474
180.106	2.473
180.285	2.472
180.419	2.471
180.566	2.470
180.718	2.469
180.890	2.468
181.071	2.467
181.241	2.466
181.438	2.465
181.600	2.464
181.753	2.463
181.873	2.462
182.072	2.461
182.259	2.460
182.451	2.459
182.552	2.458
182.735	2.457
182.837	2.456
183.058	2.455
183.212	2.454
183.272	2.452
183.452	2.451
183.664	2.450
183.814	2.449
183.936	2.448
184.063	2.447
184.272	2.446
184.424	2.445
184.592	2.444
184.703	2.443
184.866	2.442
185.029	2.440
185.179	2.439
185.337	2.438
185.507	2.437
185.630	2.436
185.799	2.435
185.903	2.434
186.117	2.433
186.310	2.432
186.423	2.430
186.573	2.429
186.820	2.428
186.980	2.427
187.107	2.426
187.267	2.425
187.442	2.424
187.576	2.423
187.727	2.421
187.826	2.420
188.076	2.419
188.240	2.418
188.372	2.417
188.583	2.416
188.761	2.414
188.917	2.413
189.165	2.412
189.398	2.411
189.489	2.410
189.682	2.409
189.840	2.407
190.045	2.406
190.197	2.405
190.447	2.404
190.607	2.403
190.768	2.402
190.928	2.400
191.112	2.399
191.242	2.398
191.388	2.397
191.623	2.396
191.794	2.394
191.959	2.393
192.177	2.392
192.385	2.391
192.536	2.390
192.629	2.388
192.834	2.387
193.042	2.386
193.212	2.385
193.390	2.384
193.498	2.382
193.651	2.381
193.825	2.380
193.990	2.379
194.197	2.377
194.306	2.376
194.464	2.375
194.671	2.374
194.808	2.372
194.985	2.371
195.126	2.370
195.300	2.369
195.450	2.367
195.582	2.366
195.719	2.365
195.877	2.364
196.086	2.362
196.173	2.361
196.347	2.360
196.537	2.359
196.644	2.357
196.821	2.356
196.989	2.355
197.158	2.354
197.315	2.352
197.470	2.351
197.611	2.350
197.854	2.348
197.952	2.347
198.165	2.346
198.383	2.345
198.466	2.343
198.640	2.342
198.872	2.341
199.029	2.339
199.244	2.338
199.335	2.337
199.533	2.335
199.670	2.334
199.900	2.333
200.045	2.332
200.207	2.330
200.354	2.329
200.582	2.328
200.794	2.326
200.914	2.325
201.081	2.324
201.274	2.322
201.419	2.321
201.627	2.320
201.816	2.318
201.920	2.317
202.082	2.316
202.269	2.314
202.488	2.313
202.566	2.312
202.775	2.310
202.888	2.309
203.057	2.308
203.247	2.306
203.338	2.305
203.516	2.303
203.637	2.302
203.808	2.301
203.968	2.299
204.132	2.298
204.310	2.297
204.486	2.295
204.679	2.294
204.846	2.292
204.910	2.291
205.113	2.290
205.232	2.288
205.453	2.287
205.651	2.286
205.843	2.284
205.967	2.283
206.117	2.281
206.336	2.280
206.462	2.279
206.642	2.277
206.840	2.276
207.017	2.274
207.193	2.273
207.412	2.272
207.508	2.270
207.713	2.269
207.862	2.267
208.025	2.266
208.251	2.264
208.356	2.263
208.572	2.262
208.665	2.260
208.846	2.259
208.986	2.257
209.151	2.256
209.329	2.254
209.523	2.253
209.677	2.252
209.894	2.250
210.043	2.249
210.257	2.247
210.342	2.246
210.561	2.244
210.723	2.243
210.900	2.242
211.009	2.240
211.253	2.239
211.431	2.237
211.527	2.236
211.734	2.234
211.902	2.233
212.064	2.231
212.264	2.230
212.419	2.228
212.547	2.227
212.689	2.225
212.855	2.224
213.047	2.222
213.168	2.221
213.428	2.220
213.551	2.218
213.666	2.217
213.876	2.215
214.038	2.214
214.147	2.212
214.386	2.211
214.518	2.209
214.665	2.208
214.910	2.206
215.117	2.205
215.243	2.203
215.400	2.202
215.618	2.200
215.746	2.199
216.002	2.197
216.155	2.196
216.372	2.194
216.503	2.193
216.663	2.191
216.847	2.190
217.027	2.188
217.137	2.187
217.368	2.185
217.521	2.183
217.723	2.182
217.855	2.180
218.064	2.179
218.188	2.177
218.371	2.176
218.528	2.174
218.701	2.173
218.856	2.171
219.045	2.170
219.128	2.168
219.246	2.167
219.495	2.165
219.674	2.164
219.798	2.162
219.958	2.160
220.114	2.159
220.339	2.157
220.500	2.156
220.691	2.154
220.843	2.153
220.973	2.151
221.168	2.150
221.342	2.148
221.500	2.146
221.621	2.145
221.806	2.143
221.896	2.142
222.124	2.140
222.294	2.139
222.395	2.137
222.500	2.136
222.696	2.134
222.866	2.132
223.023	2.131
223.227	2.129
223.352	2.128
223.480	2.126
223.637	2.124
223.861	2.123
224.039	2.121
224.159	2.120
224.345	2.118
224.537	2.117
224.711	2.115
224.855	2.113
224.967	2.112
225.179	2.110
225.381	2.109
225.541	2.107
225.769	2.105
225.855	2.104
226.026	2.102
226.204	2.101
226.437	2.099
226.628	2.097
226.719	2.096
226.882	2.094
227.110	2.093
227.268	2.091
227.466	2.089
227.658	2.088
227.822	2.086
227.953	2.084
228.132	2.083
228.307	2.081
228.509	2.080
228.685	2.078
228.839	2.076
228.974	2.075
229.202	2.073
229.393	2.072
229.631	2.070
229.786	2.068
229.988	2.067
230.078	2.065
230.209	2.063
230.413	2.062
230.543	2.060
230.722	2.058
230.860	2.057
231.047	2.055
231.156	2.054
231.371	2.052
231.525	2.050
231.667	2.049
231.917	2.047
232.050	2.045
232.232	2.044
232.395	2.042
232.534	2.040
232.678	2.039
232.896	2.037
233.021	2.035
233.192	2.034
233.316	2.032
233.492	2.031
233.714	2.029
233.873	2.027
234.055	2.026
234.172	2.024
234.402	2.022
234.596	2.021
234.765	2.019
234.968	2.017
235.078	2.016
235.268	2.014
235.392	2.012
235.540	2.011
235.712	2.009
235.923	2.007
236.095	2.006
236.191	2.004
236.354	2.002
236.517	2.001
236.716	1.999
236.905	1.997
237.129	1.996
237.207	1.994
237.398	1.992
237.519	1.991
237.697	1.989
237.893	1.987
238.069	1.986
238.257	1.984
238.399	1.982
238.561	1.981
238.675	1.979
238.862	1.977
239.092	1.975
239.236	1.974
239.372	1.972
239.524	1.970
239.669	1.969
239.894	1.967
240.004	1.965
240.159	1.964
240.290	1.962
240.523	1.960
240.595	1.959
240.720	1.957
240.901	1.955
241.104	1.954
241.204	1.952
241.425	1.950
241.576	1.949
241.736	1.947
241.919	1.945
242.062	1.943
242.195	1.942
242.398	1.940
242.583	1.938
242.781	1.937
242.929	1.935
243.096	1.933
243.287	1.932
243.477	1.930
243.636	1.928
243.870	1.926
243.961	1.925
244.172	1.923
244.356	1.921
244.580	1.920
244.733	1.918
244.944	1.916
245.111	1.915
245.281	1.913
245.464	1.911
245.647	1.909
245.826	1.908
245.891	1.906
246.080	1.904
246.278	1.903
246.446	1.901
246.606	1.899
246.779	1.898
246.924	1.896
247.150	1.894
247.262	1.892
247.422	1.891
247.595	1.889
247.779	1.887
247.909	1.886
248.049	1.884
248.199	1.882
248.379	1.880
248.486	1.879
248.699	1.877
248.804	1.875
248.928	1.874
249.091	1.872
249.294	1.870
249.417	1.868
249.583	1.867
249.719	1.865
249.880	1.863
250.022	1.862
250.192	1.860
250.337	1.858
250.599	1.856
250.722	1.855
250.817	1.853
250.982	1.851
251.161	1.850
251.390	1.848
251.521	1.846
251.651	1.844
251.872	1.843
252.040	1.841
252.185	1.839
252.386	1.838
252.574	1.836
252.727	1.834
252.924	1.832
253.053	1.831
253.191	1.829
253.388	1.827
253.557	1.826
253.726	1.824
253.906	1.822
254.110	1.820
254.280	1.819
254.435	1.817
254.629	1.815
254.846	1.814
255.003	1.812
255.224	1.810
255.409	1.808
255.516	1.807
255.695	1.805
255.940	1.803
256.045	1.802
256.257	1.800
256.397	1.798
256.584	1.796
256.782	1.795
256.872	1.793
257.107	1.791
257.184	1.790
257.408	1.788
257.563	1.786
257.679	1.784
257.789	1.783
257.933	1.781
258.130	1.779
258.237	1.778
258.457	1.776
258.611	1.774
258.722	1.773
258.900	1.771
259.066	1.769
259.186	1.767
259.348	1.766
259.592	1.764
259.760	1.762
259.877	1.761
260.036	1.759
260.191	1.757
260.421	1.755
260.536	1.754
260.724	1.752
260.914	1.750
261.080	1.749
261.222	1.747
261.367	1.745
261.516	1.743
261.714	1.742
261.886	1.740
262.096	1.738
262.302	1.737
262.438	1.735
262.575	1.733
262.817	1.732
262.948	1.730
263.124	1.728
263.330	1.726
263.501	1.725
263.680	1.723
263.825	1.721
264.010	1.720
264.203	1.718
264.359	1.716
264.576	1.715
264.729	1.713
264.903	1.711
265.063	1.709
265.267	1.708
265.401	1.706
265.560	1.704
265.702	1.703
265.913	1.701
266.021	1.699
266.194	1.698
266.372	1.696
266.473	1.694
266.688	1.693
266.808	1.691
266.973	1.689
267.149	1.687
267.349	1.686
267.420	1.684
267.652	1.682
267.785	1.681
267.976	1.679
268.112	1.677
268.222	1.676
268.315	1.674
268.481	1.672
268.659	1.671
268.843	1.669
268.931	1.667
269.132	1.666
269.284	1.664
269.386	1.662
269.595	1.661
269.810	1.659
269.917	1.657
270.158	1.655
270.263	1.654
270.408	1.652
270.625	1.650
270.734	1.649
270.894	1.647
271.006	1.645
271.202	1.644
271.426	1.642
271.646	1.640
271.695	1.639
271.874	1.637
271.977	1.635
272.215	1.634
272.434	1.632
272.578	1.630
272.775	1.629
272.937	1.627
273.157	1.625
273.350	1.624
273.575	1.622
273.716	1.620
273.861	1.619
274.033	1.617
274.236	1.616
274.379	1.614
274.553	1.612
274.750	1.611
274.835	1.609
274.998	1.607
275.173	1.606
275.297	1.604
275.466	1.602
275.646	1.601
275.833	1.599
275.971	1.597
276.179	1.596
276.357	1.594
276.520	1.592
276.658	1.591
276.756	1.589
276.954	1.588
277.117	1.586
277.286	1.584
277.425	1.583
277.613	1.581
277.791	1.579
277.868	1.578
278.002	1.576
278.223	1.574
278.342	1.573
278.531	1.571
278.655	1.570
278.770	1.568
279.017	1.566
279.188	1.565
279.416	1.563
279.573	1.561
279.686	1.560
279.865	1.558
280.071	1.557
280.196	1.555
280.357	1.553
280.586	1.552
280.698	1.550
280.858	1.549
281.024	1.547
281.212	1.545
281.426	1.544
281.633	1.542
281.746	1.540
281.936	1.539
282.002	1.537
282.237	1.536
282.408	1.534
282.548	1.532
282.775	1.531
282.997	1.529
283.135	1.528
283.308	1.526
283.457	1.524
283.699	1.523
283.829	1.521
284.027	1.520
284.193	1.518
284.358	1.517
284.589	1.515
284.668	1.513
284.845	1.512
285.055	1.510
285.182	1.509
285.312	1.507
285.498	1.505
285.660	1.504
285.892	1.502
286.061	1.501
286.238	1.499
286.341	1.498
286.561	1.496
286.712	1.494
286.826	1.493
286.999	1.491
287.148	1.490
287.372	1.488
287.500	1.487
287.668	1.485
287.815	1.484
287.977	1.482
288.178	1.480
288.297	1.479
288.414	1.477
288.613	1.476
288.790	1.474
288.957	1.473
289.052	1.471
289.299	1.470
289.427	1.468
289.625	1.467
289.774	1.465
289.911	1.463
290.100	1.462
290.258	1.460
290.484	1.459
290.638	1.457
290.794	1.456
291.003	1.454
291.089	1.453
291.285	1.451
291.428	1.450
291.654	1.448
291.846	1.447
292.041	1.445
292.155	1.444
292.364	1.442
292.513	1.441
292.689	1.439
292.896	1.437
293.035	1.436
293.239	1.434
293.421	1.433
293.615	1.431
293.817	1.430
293.957	1.428
294.114	1.427
294.218	1.425
294.419	1.424
294.575	1.422
294.742	1.421
294.912	1.419
295.111	1.418
295.283	1.416
295.438	1.415
295.715	1.414
295.849	1.412
295.975	1.411
296.156	1.409
296.281	1.408
296.493	1.406
296.660	1.405
296.852	1.403
297.023	1.402
297.209	1.400
297.345	1.399
297.506	1.397
297.637	1.396
297.895	1.394
297.976	1.393
298.137	1.391
298.321	1.390
298.443	1.388
298.547	1.387
298.802	1.386
298.959	1.384
299.141	1.383
299.301	1.381
299.423	1.380
299.653	1.378
299.843	1.377
299.889	1.375
300.101	1.374
300.287	1.373
300.372	1.371
300.525	1.370
300.708	1.368
300.796	1.367
300.929	1.365
301.089	1.364
301.279	1.363
301.452	1.361
301.635	1.360
301.773	1.358
301.894	1.357
302.088	1.355
302.250	1.354
302.410	1.353
302.614	1.351
302.771	1.350
302.918	1.348
303.093	1.347
303.241	1.346
303.434	1.344
303.630	1.343
303.838	1.341
304.027	1.340
304.190	1.339
304.310	1.337
304.508	1.336
304.672	1.334
304.895	1.333
305.057	1.332
305.190	1.330
305.379	1.329
305.586	1.327
305.725	1.326
305.905	1.325
306.055	1.323
306.260	1.322
306.433	1.321
306.597	1.319
306.777	1.318
306.953	1.316
307.059	1.315
307.259	1.314
307.439	1.312
307.663	1.311
307.813	1.310
307.989	1.308
308.158	1.307
308.291	1.306
308.447	1.304
308.642	1.303
308.798	1.302
308.953	1.300
309.115	1.299
309.267	1.298
309.489	1.296
309.658	1.295
309.819	1.293
310.024	1.292
310.163	1.291
310.239	1.290
310.459	1.288
310.534	1.287
310.729	1.286
310.940	1.284
311.090	1.283
311.294	1.282
311.425	1.280
311.633	1.279
311.787	1.278
311.996	1.276
312.204	1.275
312.279	1.274
312.430	1.272
312.578	1.271
312.812	1.270
312.936	1.269
313.052	1.267
313.262	1.266
313.421	1.265
313.569	1.263
313.728	1.262
313.847	1.261
314.027	1.259
314.243	1.258
314.451	1.257
314.704	1.256
314.768	1.254
314.914	1.253
315.134	1.252
315.336	1.251
315.491	1.249
315.647	1.248
315.790	1.247
315.963	1.245
316.192	1.244
316.381	1.243
316.448	1.242
316.647	1.240
316.828	1.239
316.956	1.238
317.120	1.237
317.301	1.235
317.466	1.234
317.629	1.233
317.787	1.232
317.977	1.230
318.078	1.229
318.277	1.228
318.442	1.227
318.580	1.226
318.738	1.224
319.011	1.223
319.213	1.222
319.368	1.221
319.552	1.219
319.677	1.218
319.914	1.217
320.076	1.216
320.275	1.215
320.435	1.213
320.588	1.212
320.743	1.211
320.926	1.210
321.066	1.209
321.255	1.207
321.372	1.206
321.567	1.205
321.716	1.204
321.877	1.203
321.978	1.201
322.130	1.200
322.345	1.199
322.508	1.198
322.710	1.197
322.837	1.195
323.053	1.194
323.177	1.193
323.373	1.192
323.535	1.191
323.684	1.190
323.876	1.188
324.020	1.187
324.141	1.186
324.332	1.185
324.464	1.184
324.643	1.183
324.879	1.181
325.026	1.180
325.190	1.179
325.357	1.178
325.536	1.177
325.671	1.176
325.846	1.175
326.051	1.173
326.155	1.172
326.384	1.171
326.575	1.170
326.773	1.169
326.828	1.168
327.042	1.167
327.131	1.165
327.395	1.164
327.614	1.163
327.708	1.162
327.936	1.161
328.115	1.160
328.227	1.159
328.456	1.158
328.668	1.157
328.812	1.155
328.963	1.154
329.089	1.153
329.260	1.152
329.435	1.151
329.589	1.150
329.754	1.149
329.886	1.148
330.039	1.147
330.273	1.146
330.434	1.144
330.606	1.143
330.743	1.142
330.886	1.141
331.064	1.140
331.201	1.139
331.359	1.138
331.503	1.137
331.627	1.136
331.803	1.135
331.965	1.134
332.186	1.133
332.337	1.132
332.449	1.130
332.605	1.129
332.820	1.128
332.983	1.127
333.169	1.126
333.341	1.125
333.532	1.124
333.660	1.123
333.778	1.122
333.985	1.121
334.111	1.120
334.292	1.119
334.441	1.118
334.628	1.117
334.810	1.116
334.992	1.115
335.210	1.114
335.350	1.113
335.533	1.112
335.699	1.111
335.879	1.110
335.986	1.109
336.184	1.108
336.413	1.107
336.621	1.106
336.752	1.105
336.991	1.104
337.190	1.103
337.210	1.102
337.390	1.101
337.626	1.100
337.784	1.099
337.922	1.098
338.107	1.097
338.279	1.096
338.400	1.095
338.561	1.094
338.727	1.093
338.855	1.092
339.011	1.091
339.167	1.090
339.341	1.089
339.489	1.088
339.581	1.087
339.773	1.086
339.964	1.085
340.093	1.084
340.234	1.083
340.465	1.082
340.650	1.081
340.818	1.080
340.972	1.079
341.213	1.078
341.369	1.077
341.582	1.076
341.699	1.075
341.894	1.074
342.034	1.073
342.211	1.072
342.386	1.071
342.558	1.070
342.776	1.069
342.900	1.068
343.110	1.068
343.258	1.067
343.432	1.066
343.604	1.065
343.719	1.064
343.870	1.063
344.032	1.062
344.239	1.061
344.422	1.060
344.599	1.059
344.771	1.058
344.961	1.057
345.129	1.056
345.255	1.056
345.362	1.055
345.510	1.054
345.786	1.053
345.930	1.052
346.159	1.051
346.330	1.050
346.522	1.049
346.636	1.048
346.812	1.047
346.952	1.047
347.134	1.046
347.300	1.045
347.475	1.044
347.631	1.043
347.794	1.042
348.051	1.041
348.195	1.040
348.382	1.039
348.574	1.039
348.765	1.038
348.919	1.037
349.071	1.036
349.225	1.035
349.415	1.034
349.572	1.033
349.725	1.033
349.891	1.032
349.997	1.031
350.156	1.030
350.397	1.029
350.540	1.028
350.711	1.027
350.816	1.027
350.956	1.026
351.141	1.025
351.236	1.024
351.437	1.023
351.565	1.022
351.768	1.022
351.920	1.021
352.061	1.020
352.256	1.019
352.456	1.018
352.560	1.017
352.693	1.017
352.885	1.016
353.030	1.015
353.218	1.014
353.391	1.013
353.565	1.012
353.702	1.012
353.885	1.011
354.038	1.010
354.154	1.009
354.353	1.008
354.516	1.008
354.670	1.007
354.873	1.006
355.038	1.005
355.237	1.004
355.390	1.004
355.537	1.003
355.701	1.002
355.863	1.001
356.024	1.000
356.200	1.000
356.319	0.999
356.532	0.998
356.706	0.997
356.906	0.996
357.058	0.996
357.226	0.995
357.423	0.994
357.593	0.993
357.754	0.993
357.925	0.992
358.198	0.991
358.371	0.990
358.560	0.990
358.754	0.989
358.870	0.988
359.010	0.987
359.127	0.987
359.334	0.986
359.518	0.985
359.670	0.984
359.781	0.983
359.942	0.983
360.064	0.982
360.214	0.981
360.394	0.981
360.585	0.980
360.736	0.979
360.921	0.978
361.075	0.978
361.214	0.977
361.314	0.976
361.493	0.975
361.646	0.975
361.827	0.974
361.962	0.973
362.146	0.972
362.324	0.972
362.506	0.971
362.636	0.970
362.804	0.970
362.935	0.969
363.130	0.968
363.362	0.967
363.526	0.967
363.658	0.966
363.794	0.965
363.931	0.965
364.163	0.964
364.287	0.963
364.437	0.963
364.629	0.962
364.772	0.961
364.942	0.960
365.102	0.960
365.255	0.959
365.404	0.958
365.574	0.958
365.683	0.957
365.842	0.956
366.103	0.956
366.276	0.955
366.470	0.954
366.635	0.954
366.753	0.953
366.905	0.952
367.093	0.952
367.247	0.951
367.366	0.950
367.540	0.950
367.707	0.949
367.868	0.948
368.052	0.948
368.227	0.947
368.416	0.946
368.630	0.946
368.785	0.945
368.889	0.944
369.122	0.944
369.289	0.943
369.503	0.942
369.660	0.942
369.822	0.941
369.973	0.940
370.194	0.940
370.319	0.939
370.468	0.938
370.654	0.938
370.828	0.937
371.018	0.936
371.226	0.936
371.352	0.935
371.540	0.935
371.656	0.934
371.836	0.933
372.011	0.933
372.191	0.932
372.393	0.931
372.481	0.931
372.665	0.930
372.884	0.930
373.102	0.929
373.287	0.928
373.433	0.928
373.652	0.927
373.718	0.927
373.932	0.926
374.006	0.925
374.235	0.925
374.414	0.924
374.562	0.923
374.780	0.923
374.905	0.922
375.014	0.922
375.172	0.921
375.389	0.920
375.524	0.920
375.705	0.919
375.870	0.919
375.961	0.918
376.150	0.918
376.326	0.917
376.457	0.916
376.616	0.916
376.794	0.915
376.946	0.915
377.117	0.914
377.317	0.913
377.423	0.913
377.663	0.912
377.816	0.912
377.981	0.911
378.129	0.911
378.282	0.910
378.437	0.909
378.534	0.909
378.773	0.908
378.946	0.908
379.134	0.907
379.308	0.907
379.441	0.906
379.610	0.905
379.795	0.905
379.922	0.904
380.078	0.904
380.288	0.903
380.431	0.903
380.588	0.902
380.749	0.902
380.904	0.901
381.114	0.901
381.237	0.900
381.483	0.899
381.586	0.899
381.780	0.898
381.959	0.898
382.115	0.897
382.256	0.897
382.391	0.896
382.544	0.896
382.749	0.895
382.916	0.895
383.045	0.894
383.190	0.894
383.394	0.893
383.579	0.892
383.675	0.892
383.829	0.891
384.067	0.891
384.201	0.890
384.337	0.890
384.460	0.889
384.630	0.889
384.849	0.888
384.968	0.888
385.151	0.887
385.346	0.887
385.552	0.886
385.684	0.886
385.864	0.885
386.014	0.885
386.221	0.884
386.464	0.884
386.583	0.883
386.737	0.883
386.870	0.882
387.102	0.882
387.215	0.881
387.423	0.881
387.613	0.880
387.806	0.880
387.973	0.879
388.141	0.879
388.326	0.878
388.427	0.878
388.658	0.877
388.829	0.877
389.013	0.876
389.171	0.876
389.321	0.875
389.501	0.875
389.628	0.874
389.801	0.874
389.984	0.873
390.137	0.873
390.343	0.872
390.517	0.872
390.664	0.872
390.759	0.871
390.958	0.871
391.057	0.870
391.199	0.870
391.390	0.869
391.542	0.869
391.736	0.868
391.837	0.868
392.062	0.867
392.253	0.867
392.361	0.866
392.537	0.866
392.640	0.865
392.844	0.865
392.987	0.865
393.161	0.864
393.334	0.864
393.558	0.863
393.704	0.863
393.902	0.862
393.964	0.862
394.108	0.861
394.315	0.861
394.487	0.861
394.609	0.860
394.745	0.860
394.915	0.859
395.081	0.859
395.247	0.858
395.400	0.858
395.602	0.857
395.846	0.857
395.989	0.857
396.131	0.856
396.297	0.856
396.464	0.855
396.661	0.855
396.823	0.854
397.070	0.854
397.240	0.854
397.423	0.853
397.574	0.853
397.829	0.852
398.013	0.852
398.177	0.851
398.302	0.851
398.443	0.851
398.698	0.850
398.821	0.850
398.905	0.849
399.089	0.849
399.295	0.848
399.376	0.848
399.578	0.848
399.741	0.847
399.943	0.847
400.096	0.846
400.270	0.846
400.434	0.846
400.612	0.845
400.718	0.845
400.937	0.844
401.004	0.844
401.205	0.844
401.328	0.843
401.540	0.843
401.721	0.842
401.874	0.842
402.049	0.842
402.153	0.841
402.317	0.841
402.589	0.840
402.755	0.840
402.846	0.840
403.033	0.839
403.241	0.839
403.402	0.838
403.562	0.838
403.722	0.838
403.862	0.837
404.022	0.837
404.189	0.836
404.368	0.836
404.557	0.836
404.743	0.835
404.887	0.835
405.070	0.835
405.218	0.834
405.360	0.834
405.543	0.833
405.726	0.833
405.896	0.833
406.099	0.832
406.235	0.832
406.367	0.832
406.537	0.831
406.805	0.831
406.918	0.830
407.093	0.830
407.265	0.830
407.453	0.829
407.588	0.829
407.789	0.829
407.982	0.828
408.159	0.828
408.398	0.828
408.462	0.827
408.579	0.827
408.845	0.826
409.030	0.826
409.245	0.826
409.425	0.825
409.615	0.825
409.750	0.825
409.925	0.824
410.052	0.824
410.218	0.824
410.406	0.823
410.567	0.823
410.635	0.822
410.828	0.822
410.998	0.822
411.216	0.821
411.360	0.821
411.546	0.821
411.697	0.820
411.835	0.820
412.032	0.820
412.192	0.819
412.283	0.819
412.438	0.819
412.602	0.818
412.769	0.818
412.874	0.818
413.077	0.817
413.234	0.817
413.411	0.817
413.535	0.816
413.715	0.816
413.837	0.816
414.040	0.815
414.215	0.815
414.345	0.815
414.556	0.814
414.687	0.814
414.809	0.814
414.940	0.813
415.173	0.813
415.315	0.813
415.507	0.812
415.632	0.812
415.820	0.812
415.976	0.811
416.143	0.811
416.305	0.811
416.525	0.810
416.706	0.810
416.938	0.810
417.059	0.809
417.280	0.809
417.448	0.809
417.633	0.808
417.829	0.808
418.031	0.808
418.228	0.807
418.359	0.807
418.480	0.807
418.634	0.806
418.885	0.806
419.088	0.806
419.312	0.805
419.464	0.805
419.603	0.805
419.816	0.805
419.969	0.804
420.089	0.804
420.284	0.804
420.432	0.803
420.617	0.803
420.699	0.803
420.854	0.802
420.995	0.802
421.138	0.802
421.304	0.801
421.437	0.801
421.641	0.801
421.783	0.801
421.948	0.800
422.141	0.800
422.279	0.800
422.398	0.799
422.569	0.799
422.692	0.799
422.882	0.798
423.011	0.798
423.169	0.798
423.380	0.798
423.556	0.797
423.777	0.797
423.829	0.797
424.028	0.796
424.129	0.796
424.344	0.796
424.556	0.795
424.682	0.795
424.921	0.795
425.023	0.795
425.190	0.794
425.361	0.794
425.535	0.794
425.712	0.793
425.858	0.793
425.954	0.793
426.139	0.793
426.385	0.792
426.569	0.792
426.720	0.792
426.906	0.791
427.074	0.791
427.231	0.791
427.379	0.791
427.591	0.790
427.747	0.790
427.898	0.790
428.027	0.789
428.185	0.789
428.353	0.789
428.457	0.789
428.665	0.788
428.834	0.788
429.001	0.788
429.159	0.787
429.318	0.787
429.491	0.787
429.638	0.787
429.796	0.786
429.949	0.786
430.122	0.786
430.362	0.785
430.463	0.785
430.671	0.785
430.837	0.785
431.043	0.784
431.217	0.784
431.462	0.784
431.580	0.784
431.701	0.783
431.881	0.783
432.025	0.783
432.189	0.782
432.408	0.782
432.526	0.782
432.666	0.782
432.777	0.781
432.899	0.781
433.022	0.781
433.188	0.781
433.328	0.780
433.524	0.780
433.623	0.780
433.812	0.779
433.897	0.779
434.099	0.779
434.232	0.779
434.433	0.778
434.625	0.778
434.796	0.778
434.865	0.778
435.031	0.777
435.169	0.777
435.292	0.777
435.473	0.777
435.711	0.776
435.839	0.776
436.036	0.776
436.164	0.775
436.333	0.775
436.515	0.775
436.680	0.775
436.863	0.774
437.064	0.774
437.212	0.774
437.377	0.774
437.592	0.773
437.771	0.773
438.009	0.773
438.131	0.773
438.339	0.772
438.520	0.772
438.717	0.772
438.861	0.772
439.076	0.771
439.220	0.771
439.458	0.771
439.596	0.771
439.770	0.770
439.989	0.770
440.097	0.770
440.249	0.770
440.404	0.769
440.566	0.769
440.720	0.769
440.889	0.769
441.105	0.768
441.212	0.768
441.426	0.768
441.554	0.768
441.697	0.767
441.888	0.767
442.096	0.767
442.208	0.767
442.379	0.766
442.515	0.766
442.669	0.766
442.758	0.766
442.930	0.765
443.146	0.765
443.251	0.765
443.426	0.765
443.567	0.764
443.736	0.764
443.879	0.764
443.990	0.764
444.236	0.763
444.285	0.763
444.543	0.763
444.682	0.763
444.837	0.762
445.024	0.762
445.190	0.762
445.359	0.762
445.518	0.761
445.760	0.761
445.916	0.761
445.999	0.761
446.134	0.760
446.339	0.760
446.547	0.760
446.713	0.760
446.874	0.759
447.050	0.759
447.214	0.759
447.387	0.759
447.530	0.758
447.720	0.758
447.938	0.758
448.070	0.758
448.294	0.757
448.433	0.757
448.621	0.757
448.784	0.757
448.897	0.756
449.057	0.756
449.170	0.756
449.352	0.756
449.539	0.756
449.720	0.755
449.844	0.755
449.995	0.755
450.172	0.755
450.271	0.754
450.477	0.754
450.608	0.754
450.804	0.754
450.993	0.753
451.119	0.753
451.235	0.753
451.463	0.753
451.629	0.752
451.752	0.752
451.902	0.752
452.053	0.752
452.264	0.751
452.438	0.751
452.572	0.751
452.716	0.751
452.945	0.750
453.121	0.750
453.281	0.750
453.449	0.750
453.674	0.750
453.797	0.749
454.002	0.749
454.157	0.749
454.372	0.749
454.582	0.748
454.737	0.748
454.872	0.748
455.070	0.748
455.256	0.747
455.445	0.747
455.650	0.747
455.757	0.747
455.956	0.746
456.203	0.746
456.373	0.746
456.561	0.746
456.689	0.746
456.926	0.745
457.045	0.745
457.224	0.745
457.328	0.745
457.520	0.744
457.653	0.744
457.836	0.744
457.929	0.744
458.174	0.743
458.334	0.743
458.518	0.743
458.681	0.743
458.872	0.742
458.979	0.742
459.132	0.742
459.312	0.742
459.468	0.742
459.608	0.741
459.763	0.741
459.954	0.741
460.049	0.741
460.264	0.740
460.413	0.740
460.605	0.740
460.732	0.740
460.930	0.739
461.056	0.739
461.309	0.739
461.492	0.739
461.675	0.738
461.825	0.738
461.995	0.738
462.113	0.738
462.268	0.738
462.431	0.737
462.573	0.737
462.715	0.737
462.881	0.737
462.998	0.736
463.193	0.736
463.347	0.736
463.548	0.736
463.706	0.735
463.807	0.735
463.945	0.735
464.105	0.735
464.337	0.734
464.503	0.734
464.659	0.734
464.760	0.734
464.927	0.734
465.131	0.733
465.307	0.733
465.497	0.733
465.618	0.733
465.778	0.732
465.956	0.732
466.132	0.732
466.284	0.732
466.506	0.731
466.654	0.731
466.809	0.731
466.982	0.731
467.116	0.730
467.296	0.730
467.529	0.730
467.668	0.730
467.883	0.730
468.034	0.729
468.163	0.729
468.395	0.729
468.606	0.729
468.731	0.728
468.888	0.728
469.035	0.728
469.221	0.728
469.404	0.727
469.560	0.727
469.700	0.727
469.850	0.727
470.066	0.726
470.241	0.726
470.401	0.726
470.590	0.726
470.796	0.725
470.961	0.725
471.081	0.725
471.278	0.725
471.490	0.725
471.622	0.724
471.777	0.724
471.894	0.724
472.103	0.724
472.221	0.723
472.399	0.723
472.591	0.723
472.754	0.723
472.914	0.722
473.056	0.722
473.211	0.722
473.422	0.722
473.548	0.721
473.746	0.721
473.924	0.721
474.091	0.721
474.256	0.720
474.463	0.720
474.675	0.720
474.885	0.720
475.083	0.719
475.277	0.719
475.497	0.719
475.592	0.719
475.771	0.719
475.935	0.718
476.061	0.718
476.298	0.718
476.483	0.718
476.682	0.717
476.872	0.717
477.017	0.717
477.165	0.717
477.262	0.716
477.493	0.716
477.694	0.716
477.831	0.716
477.946	0.715
478.104	0.715
478.295	0.715
478.453	0.715
478.576	0.714
478.784	0.714
478.907	0.714
479.125	0.714
479.246	0.713
479.429	0.713
479.597	0.713
479.760	0.713
479.924	0.712
480.092	0.712
480.238	0.712
480.421	0.712
480.552	0.711
480.771	0.711
480.928	0.711
481.107	0.711
481.297	0.710
481.463	0.710
481.660	0.710
481.794	0.710
481.974	0.709
482.170	0.709
482.368	0.709
482.544	0.709
482.693	0.708
482.838	0.708
483.010	0.708
483.245	0.708
483.389	0.707
483.528	0.707
483.727	0.707
483.881	0.707
484.067	0.706
484.255	0.706
484.435	0.706
484.549	0.706
484.788	0.705
484.871	0.705
485.063	0.705
485.280	0.705
485.445	0.704
485.567	0.704
485.755	0.704
485.920	0.704
486.079	0.703
486.170	0.703
486.379	0.703
486.604	0.703
486.763	0.702
486.840	0.702
487.042	0.702
487.230	0.702
487.437	0.701
487.622	0.701
487.743	0.701
487.918	0.700
488.092	0.700
488.288	0.700
488.478	0.700
488.624	0.699
488.799	0.699
488.982	0.699
489.159	0.699
489.287	0.698
489.469	0.698
489.667	0.698
489.804	0.698
490.006	0.697
490.161	0.697
490.340	0.697
490.525	0.697
490.759	0.696
490.850	0.696
491.064	0.696
491.179	0.695
491.414	0.695
491.581	0.695
491.813	0.695
492.070	0.694
492.119	0.694
492.249	0.694
492.471	0.694
492.644	0.693
492.819	0.693
493.058	0.693
493.274	0.693
493.458	0.692
493.625	0.692
493.772	0.692
493.931	0.691
494.133	0.691
494.312	0.691
494.497	0.691
494.648	0.690
494.843	0.690
495.036	0.690
495.162	0.690
495.251	0.689
495.406	0.689
495.586	0.689
495.800	0.688
495.894	0.688
496.065	0.688
496.211	0.688
496.365	0.687
496.534	0.687
496.643	0.687
496.911	0.686
497.017	0.686
497.116	0.686
497.288	0.686
497.464	0.685
497.648	0.685
497.799	0.685
497.908	0.684
498.032	0.684
498.208	0.684
498.327	0.684
498.515	0.683
498.650	0.683
498.825	0.683
498.967	0.682
499.126	0.682
499.277	0.682
499.414	0.682
499.552	0.681
499.751	0.681
499.875	0.681
500.033	0.680
500.252	0.680
500.414	0.680
500.553	0.680
500.718	0.679
500.942	0.679
501.094	0.679
501.224	0.678
501.472	0.678
501.603	0.678
501.783	0.678
502.001	0.677
502.165	0.677
502.327	0.677
502.547	0.676
502.695	0.676
502.873	0.676
503.107	0.676
503.262	0.675
503.406	0.675
503.568	0.675
503.730	0.674
503.924	0.674
504.074	0.674
504.238	0.673
504.443	0.673
504.568	0.673
504.697	0.673
504.907	0.672
505.085	0.672
505.218	0.672
505.354	0.671
505.501	0.671
505.649	0.671
505.834	0.670
505.983	0.670
506.129	0.670
506.276	0.669
506.449	0.669
506.669	0.669
506.772	0.669
506.916	0.668
507.095	0.668
507.296	0.668
507.423	0.667
507.561	0.667
507.727	0.667
507.913	0.666
508.107	0.666
508.261	0.666
508.362	0.665
508.580	0.665
508.762	0.665
508.893	0.665
509.123	0.664
509.283	0.664
509.415	0.664
509.636	0.663
509.796	0.663
510.032	0.663
510.102	0.662
510.267	0.662
510.463	0.662
510.602	0.661
510.725	0.661
511.003	0.661
511.174	0.660
511.318	0.660
511.504	0.660
511.625	0.659
511.864	0.659
512.031	0.659
512.191	0.658
512.338	0.658
512.496	0.658
512.699	0.658
512.841	0.657
513.019	0.657
513.211	0.657
513.374	0.656
513.535	0.656
513.714	0.656
513.856	0.655
514.025	0.655
514.221	0.655
514.366	0.654
514.512	0.654
514.725	0.654
514.871	0.653
515.053	0.653
515.213	0.653
515.369	0.652
515.530	0.652
515.719	0.652
515.882	0.651
516.082	0.651
516.188	0.651
516.393	0.650
516.575	0.650
516.709	0.650
516.896	0.649
517.094	0.649
517.281	0.649
517.432	0.648
517.566	0.648
517.731	0.647
517.921	0.647
518.038	0.647
518.189	0.646
518.359	0.646
518.598	0.646
518.773	0.645
518.927	0.645
519.109	0.645
519.286	0.644
519.463	0.644
519.575	0.644
519.766	0.643
519.915	0.643
520.065	0.643
520.256	0.642
520.426	0.642
520.587	0.642
520.713	0.641
520.945	0.641
521.103	0.641
521.236	0.640
521.458	0.640
521.610	0.639
521.752	0.639
521.872	0.639
522.027	0.638
522.157	0.638
522.304	0.638
522.493	0.637
522.639	0.637
522.843	0.637
522.972	0.636
523.213	0.636
523.405	0.635
523.541	0.635
523.684	0.635
523.928	0.634
524.107	0.634
524.289	0.634
524.437	0.633
524.624	0.633
524.713	0.633
524.922	0.632
525.039	0.632
525.164	0.631
525.440	0.631
525.546	0.631
525.662	0.630
525.848	0.630
525.983	0.630
526.193	0.629
526.270	0.629
526.407	0.628
526.578	0.628
526.737	0.628
526.910	0.627
527.040	0.627
527.185	0.627
527.375	0.626
527.529	0.626
527.673	0.625
527.800	0.625
527.996	0.625
528.164	0.624
528.254	0.624
528.480	0.624
528.699	0.623
528.834	0.623
528.996	0.622
529.182	0.622
529.297	0.622
529.479	0.621
529.683	0.621
529.889	0.620
530.008	0.620
530.151	0.620
530.287	0.619
530.477	0.619
530.701	0.619
530.874	0.618
531.083	0.618
531.204	0.617
531.358	0.617
531.466	0.617
531.677	0.616
531.838	0.616
532.047	0.615
532.205	0.615
532.380	0.615
532.609	0.614
532.790	0.614
533.005	0.613
533.156	0.613
533.312	0.613
533.520	0.612
533.688	0.612
533.920	0.611
534.072	0.611
534.287	0.611
534.469	0.610
534.668	0.610
534.845	0.609
535.007	0.609
535.224	0.609
535.386	0.608
535.575	0.608
535.698	0.607
535.864	0.607
536.106	0.606
536.222	0.606
536.350	0.606
536.541	0.605
536.692	0.605
536.840	0.604
537.010	0.604
537.129	0.604
537.239	0.603
537.337	0.603
537.502	0.602
537.659	0.602
537.848	0.602
537.978	0.601
538.069	0.601
538.151	0.600
538.362	0.600
538.496	0.599
538.657	0.599
538.772	0.599
538.949	0.598
539.095	0.598
539.354	0.597
539.484	0.597
539.703	0.596
539.843	0.596
540.030	0.596
540.242	0.595
540.434	0.595
540.677	0.594
540.854	0.594
541.011	0.593
541.164	0.593
541.416	0.593
541.602	0.592
541.800	0.592
541.972	0.591
542.197	0.591
542.348	0.590
542.503	0.590
542.644	0.590
542.742	0.589
542.952	0.589
543.036	0.588
543.220	0.588
543.363	0.587
543.589	0.587
543.744	0.586
543.922	0.586
544.072	0.586
544.274	0.585
544.496	0.585
544.626	0.584
544.760	0.584
544.919	0.583
545.124	0.583
545.321	0.582
545.455	0.582
545.553	0.582
545.734	0.581
545.913	0.581
546.104	0.580
546.243	0.580
546.398	0.579
546.513	0.579
546.740	0.578
546.909	0.578
547.013	0.577
547.168	0.577
547.307	0.577
547.466	0.576
547.625	0.576
547.775	0.575
547.949	0.575
548.152	0.574
548.303	0.574
548.443	0.573
548.622	0.573
548.811	0.572
548.966	0.572
549.103	0.571
549.271	0.571
549.459	0.571
549.611	0.570
549.739	0.570
549.909	0.569
550.091	0.569
550.198	0.568
550.393	0.568
550.621	0.567
550.733	0.567
550.869	0.566
551.048	0.566
551.228	0.565
551.427	0.565
551.597	0.564
551.745	0.564
551.924	0.563
552.116	0.563
552.281	0.563
552.471	0.562
552.623	0.562
552.796	0.561
552.916	0.561
553.083	0.560
553.323	0.560
553.474	0.559
553.683	0.559
553.853	0.558
554.006	0.558
554.181	0.557
554.339	0.557
554.517	0.556
554.663	0.556
554.818	0.555
554.958	0.555
555.099	0.554
555.254	0.554
555.409	0.553
555.623	0.553
555.740	0.552
555.895	0.552
556.059	0.551
556.275	0.551
556.457	0.550
556.561	0.550
556.800	0.549
556.977	0.549
557.112	0.548
557.314	0.548
557.453	0.547
557.595	0.547
557.767	0.546
557.903	0.546
558.057	0.545
558.239	0.545
558.419	0.544
558.584	0.544
558.735	0.543
558.924	0.543
559.068	0.542
559.259	0.542
559.413	0.541
559.632	0.541
559.767	0.540
559.997	0.540
560.129	0.539
560.323	0.539
560.501	0.538
560.696	0.538
560.843	0.537
561.055	0.537
561.268	0.536
561.420	0.536
561.546	0.535
561.663	0.535
561.771	0.534
561.919	0.534
562.119	0.533
562.291	0.533
562.471	0.532
562.601	0.532
562.744	0.531
562.919	0.531
563.063	0.530
563.256	0.530
563.376	0.529
563.526	0.529
563.741	0.528
563.943	0.528
564.133	0.527
564.198	0.527
564.427	0.526
564.590	0.526
564.770	0.525
564.922	0.525
565.091	0.524
565.309	0.523
565.444	0.523
565.662	0.522
565.833	0.522
565.956	0.521
566.175	0.521
566.360	0.520
566.499	0.520
566.669	0.519
566.769	0.519
566.979	0.518
567.105	0.518
567.271	0.517
567.454	0.517
567.623	0.516
567.823	0.516
568.002	0.515
568.154	0.514
568.280	0.514
568.432	0.513
568.609	0.513
568.766	0.512
568.909	0.512
569.131	0.511
569.180	0.511
569.375	0.510
569.540	0.510
569.765	0.509
569.931	0.509
570.105	0.508
570.283	0.507
570.453	0.507
570.589	0.506
570.802	0.506
570.974	0.505
571.201	0.505
571.393	0.504
571.588	0.504
571.735	0.503
571.879	0.503
572.082	0.502
572.269	0.501
572.372	0.501
572.548	0.500
572.737	0.500
572.876	0.499
572.997	0.499
573.196	0.498
573.317	0.498
573.487	0.497
573.611	0.496
573.777	0.496
573.863	0.495
574.046	0.495
574.178	0.494
574.313	0.494
574.487	0.493
574.715	0.493
574.963	0.492
575.065	0.492
575.209	0.491
575.392	0.490
575.599	0.490
575.739	0.489
575.972	0.489
576.085	0.488
576.372	0.488
576.515	0.487
576.770	0.486
576.935	0.486
577.160	0.485
577.277	0.485
577.422	0.484
577.574	0.484
577.789	0.483
577.973	0.483
578.133	0.482
578.295	0.481
578.502	0.481
578.557	0.480
578.759	0.480
578.884	0.479
579.005	0.479
579.226	0.478
579.410	0.477
579.589	0.477
579.719	0.476
579.920	0.476
580.035	0.475
580.246	0.475
580.326	0.474
580.463	0.473
580.637	0.473
580.779	0.472
580.904	0.472
581.084	0.471
581.205	0.471
581.409	0.470
581.510	0.469
581.680	0.469
581.860	0.468
582.010	0.468
582.155	0.467
582.271	0.467
582.414	0.466
582.595	0.465
582.787	0.465
582.941	0.464
583.076	0.464
583.246	0.463
583.410	0.462
583.569	0.462
583.722	0.461
583.891	0.461
584.116	0.460
584.267	0.460
584.425	0.459
584.664	0.458
584.846	0.458
585.049	0.457
585.250	0.457
585.431	0.456
585.621	0.455
585.734	0.455
585.886	0.454
586.050	0.454
586.235	0.453
586.387	0.453
586.584	0.452
586.719	0.451
586.900	0.451
587.088	0.450
587.263	0.450
587.424	0.449
587.594	0.448
587.733	0.448
587.916	0.447
588.067	0.447
588.292	0.446
588.447	0.445
588.588	0.445
588.740	0.444
588.962	0.444
589.141	0.443
589.302	0.443
589.457	0.442
589.627	0.441
589.750	0.441
589.924	0.440
590.052	0.440
590.206	0.439
590.388	0.438
590.559	0.438
590.754	0.437
590.859	0.437
591.090	0.436
591.214	0.435
591.348	0.435
591.479	0.434
591.630	0.434
591.734	0.433
591.966	0.432
592.138	0.432
592.343	0.431
592.523	0.431
592.661	0.430
592.830	0.429
593.013	0.429
593.171	0.428
593.350	0.428
593.501	0.427
593.692	0.426
593.775	0.426
593.969	0.425
594.191	0.425
594.287	0.424
594.500	0.423
594.690	0.423
594.835	0.422
595.078	0.422
595.206	0.421
595.368	0.420
595.547	0.420
595.693	0.419
595.852	0.419
596.051	0.418
596.259	0.417
596.361	0.417
596.541	0.416
596.717	0.416
596.849	0.415
596.990	0.414
597.173	0.414
597.387	0.413
597.539	0.413
597.724	0.412
597.904	0.411
598.107	0.411
598.279	0.410
598.410	0.410
598.530	0.409
598.802	0.408
598.928	0.408
599.087	0.407
599.196	0.406
599.394	0.406
599.492	0.405
599.697	0.405
599.863	0.404
600.065	0.403
600.206	0.403
600.342	0.402
600.546	0.402
600.756	0.401
600.894	0.400
601.087	0.400
601.245	0.399
601.424	0.399
601.589	0.398
601.727	0.397
601.890	0.397
602.004	0.396
602.185	0.396
602.438	0.395
602.629	0.394
602.768	0.394
602.955	0.393
603.119	0.392
603.277	0.392
603.470	0.391
603.682	0.391
603.770	0.390
603.970	0.389
604.107	0.389
604.284	0.388
604.488	0.388
604.639	0.387
604.798	0.386
604.969	0.386
605.128	0.385
605.290	0.385
605.456	0.384
605.639	0.383
605.838	0.383
605.987	0.382
606.142	0.381
606.263	0.381
606.442	0.380
606.613	0.380
606.787	0.379
606.936	0.378
607.112	0.378
607.237	0.377
607.378	0.377
607.588	0.376
607.821	0.375
608.011	0.375
608.194	0.374
608.369	0.373
608.482	0.373
608.645	0.372
608.844	0.372
609.068	0.371
609.222	0.370
609.369	0.370
609.507	0.369
609.657	0.369
609.842	0.368
610.003	0.367
610.195	0.367
610.321	0.366
610.487	0.366
610.618	0.365
610.753	0.364
610.904	0.364
611.065	0.363
611.238	0.362
611.347	0.362
611.503	0.361
611.707	0.361
611.921	0.360
612.064	0.359
612.231	0.359
612.373	0.358
612.576	0.358
612.798	0.357
612.964	0.356
613.160	0.356
613.346	0.355
613.570	0.354
613.774	0.354
613.933	0.353
614.110	0.353
614.331	0.352
614.490	0.351
614.667	0.351
614.770	0.350
614.975	0.350
615.130	0.349
615.311	0.348
615.490	0.348
615.651	0.347
615.779	0.347
615.974	0.346
616.125	0.345
616.237	0.345
616.426	0.344
616.568	0.343
616.711	0.343
616.874	0.342
617.086	0.342
617.161	0.341
617.296	0.340
617.448	0.340
617.641	0.339
617.802	0.339
618.001	0.338
618.146	0.337
618.249	0.337
618.479	0.336
618.654	0.336
618.827	0.335
618.994	0.334
619.137	0.334
619.301	0.333
619.459	0.332
619.697	0.332
619.896	0.331
620.134	0.331
620.341	0.330
620.534	0.329
620.797	0.329
620.948	0.328
621.092	0.328
621.268	0.327
621.463	0.326
621.627	0.326
621.774	0.325
621.922	0.325
622.113	0.324
622.227	0.323
622.429	0.323
622.553	0.322
622.703	0.322
622.795	0.321
622.976	0.320
623.136	0.320
623.269	0.319
623.378	0.319
623.557	0.318
623.753	0.317
623.947	0.317
624.116	0.316
624.288	0.316
624.427	0.315
624.685	0.314
624.795	0.314
624.948	0.313
625.171	0.313
625.338	0.312
625.533	0.311
625.695	0.311
625.888	0.310
626.008	0.310
626.217	0.309
626.299	0.308
626.498	0.308
626.630	0.307
626.811	0.307
626.971	0.306
627.129	0.305
627.287	0.305
627.456	0.304
627.588	0.304
627.695	0.303
627.881	0.302
628.035	0.302
628.227	0.301
628.391	0.301
628.555	0.300
628.755	0.299
628.886	0.299
629.022	0.298
629.199	0.298
629.335	0.297
629.531	0.296
629.742	0.296
629.887	0.295
630.066	0.295
630.240	0.294
630.381	0.293
630.530	0.293
630.694	0.292
630.862	0.292
631.047	0.291
631.212	0.290
631.410	0.290
631.583	0.289
631.747	0.289
631.900	0.288
632.127	0.288
632.291	0.287
632.504	0.286
632.717	0.286
632.907	0.285
633.071	0.285
633.228	0.284
633.445	0.283
633.604	0.283
633.792	0.282
633.998	0.282
634.122	0.281
634.334	0.280
634.485	0.280
634.674	0.279
634.826	0.279
634.994	0.278
635.125	0.278
635.316	0.277
635.439	0.276
635.638	0.276
635.831	0.275
635.907	0.275
636.157	0.274
636.268	0.274
636.440	0.273
636.543	0.272
636.712	0.272
636.877	0.271
636.993	0.271
637.244	0.270
637.389	0.269
637.553	0.269
637.755	0.268
637.924	0.268
638.070	0.267
638.281	0.267
638.471	0.266
638.620	0.265
638.754	0.265
638.926	0.264
639.141	0.264
639.298	0.263
639.497	0.263
639.672	0.262
639.827	0.261
640.017	0.261
640.137	0.260
640.313	0.260
640.456	0.259
640.573	0.259
640.741	0.258
640.910	0.258
641.146	0.257
641.246	0.256
641.381	0.256
641.605	0.255
641.793	0.255
641.886	0.254
642.080	0.254
642.272	0.253
642.404	0.252
642.548	0.252
642.760	0.251
642.917	0.251
643.033	0.250
643.231	0.250
643.381	0.249
643.554	0.249
643.713	0.248
643.899	0.247
644.038	0.247
644.206	0.246
644.328	0.246
644.501	0.245
644.695	0.245
644.878	0.244
645.036	0.244
645.198	0.243
645.397	0.242
645.554	0.242
645.710	0.241
645.928	0.241
646.057	0.240
646.268	0.240
646.398	0.239
646.573	0.239
646.685	0.238
646.844	0.238
646.991	0.237
647.159	0.236
647.374	0.236
647.529	0.235
647.687	0.235
647.837	0.234
648.029	0.234
648.189	0.233
648.371	0.233
648.533	0.232
648.716	0.232
648.852	0.231
649.058	0.231
649.251	0.230
649.412	0.229
649.548	0.229
649.704	0.228
649.839	0.228
650.050	0.227
650.167	0.227
650.355	0.226
650.561	0.226
650.771	0.225
650.965	0.225
651.131	0.224
651.284	0.224
651.474	0.223
651.613	0.223
651.847	0.222
651.998	0.221
652.156	0.221
652.282	0.220
652.443	0.220
652.621	0.219
652.804	0.219
652.960	0.218
653.113	0.218
653.252	0.217
653.431	0.217
653.573	0.216
653.794	0.216
653.949	0.215
654.076	0.215
654.255	0.214
654.442	0.214
654.618	0.213
654.754	0.213
654.925	0.212
655.088	0.212
655.248	0.211
655.480	0.211
655.534	0.210
655.731	0.210
655.903	0.209
656.114	0.209
656.300	0.208
656.515	0.208
656.715	0.207
656.799	0.207
656.974	0.206
657.112	0.206
657.291	0.205
657.441	0.205
657.573	0.204
657.767	0.204
657.877	0.203
658.002	0.203
658.182	0.202
658.360	0.202
658.440	0.201
658.632	0.201
658.765	0.200
658.939	0.200
659.062	0.199
659.259	0.199
659.387	0.198
659.640	0.198
659.842	0.197
660.030	0.197
660.207	0.196
660.371	0.196
660.511	0.195
660.694	0.195
660.873	0.194
661.086	0.194
661.244	0.193
661.431	0.193
661.625	0.192
661.799	0.192
661.963	0.191
662.162	0.191
662.348	0.190
662.498	0.190
662.724	0.189
662.811	0.189
663.058	0.188
663.187	0.188
663.313	0.187
663.456	0.187
663.651	0.186
663.813	0.186
663.955	0.186
664.124	0.185
664.264	0.185
664.416	0.184
664.551	0.184
664.702	0.183
664.952	0.183
665.053	0.182
665.260	0.182
665.430	0.181
665.557	0.181
665.703	0.180
665.991	0.180
666.133	0.179
666.326	0.179
666.554	0.179
666.743	0.178
666.874	0.178
667.063	0.177
667.246	0.177
667.411	0.176
667.560	0.176
667.723	0.175
667.917	0.175
668.072	0.174
668.305	0.174
668.440	0.173
668.620	0.173
668.834	0.173
668.984	0.172
669.128	0.172
669.284	0.171
669.464	0.171
669.521	0.170
669.705	0.170
669.911	0.169
670.071	0.169
670.225	0.169
670.426	0.168
670.691	0.168
670.766	0.167
670.963	0.167
671.063	0.166
671.238	0.166
671.454	0.165
671.583	0.165
671.752	0.165
671.936	0.164
672.131	0.164
672.314	0.163
672.520	0.163
672.677	0.162
672.794	0.162
672.978	0.162
673.158	0.161
673.415	0.161
673.570	0.160
673.675	0.160
673.831	0.159
674.044	0.159
674.247	0.159
674.332	0.158
674.512	0.158
674.702	0.157
674.882	0.157
675.030	0.157
675.227	0.156
675.400	0.156
675.576	0.155
675.729	0.155
675.845	0.154
675.997	0.154
676.208	0.154
676.328	0.153
676.536	0.153
676.656	0.152
676.836	0.152
677.033	0.152
677.177	0.151
677.354	0.151
677.503	0.150
677.718	0.150
677.919	0.150
678.026	0.149
678.236	0.149
678.459	0.148
678.628	0.148
678.778	0.148
678.930	0.147
679.144	0.147
679.381	0.146
679.524	0.146
679.671	0.146
679.836	0.145
679.990	0.145
680.151	0.144
680.335	0.144
680.467	0.144
680.665	0.143
680.919	0.143
681.025	0.142
681.197	0.142
681.366	0.142
681.453	0.141
681.616	0.141
681.775	0.140
681.884	0.140
682.104	0.140
682.280	0.139
682.502	0.139
682.619	0.139
682.805	0.138
682.952	0.138
683.171	0.137
683.339	0.137
683.495	0.137
683.699	0.136
683.895	0.136
684.010	0.136
684.177	0.135
684.334	0.135
684.568	0.134
684.773	0.134
684.929	0.134
685.033	0.133
685.177	0.133
685.359	0.133
685.507	0.132
685.706	0.132
685.832	0.132
686.003	0.131
686.180	0.131
686.379	0.130
686.493	0.130
686.662	0.130
686.840	0.129
686.942	0.129
687.125	0.129
687.353	0.128
687.490	0.128
687.682	0.128
687.792	0.127
688.024	0.127
688.207	0.127
688.369	0.126
688.542	0.126
688.750	0.126
688.891	0.125
689.008	0.125
689.207	0.124
689.452	0.124
689.610	0.124
689.747	0.123
689.975	0.123
690.165	0.123
690.331	0.122
690.496	0.122
690.702	0.122
690.933	0.121
691.109	0.121
691.174	0.121
691.333	0.120
691.547	0.120
691.731	0.120
691.885	0.119
691.992	0.119
692.209	0.119
692.371	0.118
692.488	0.118
692.667	0.118
692.818	0.117
693.020	0.117
693.196	0.117
693.362	0.116
693.580	0.116
693.714	0.116
693.950	0.116
694.103	0.115
694.311	0.115
694.453	0.115
694.647	0.114
694.847	0.114
694.975	0.114
695.153	0.113
695.322	0.113
695.461	0.113
695.522	0.112
695.723	0.112
695.854	0.112
695.937	0.111
696.113	0.111
696.290	0.111
696.455	0.111
696.657	0.110
696.780	0.110
696.995	0.110
697.155	0.109
697.295	0.109
697.487	0.109
697.632	0.108
697.836	0.108
697.996	0.108
698.146	0.107
698.387	0.107
698.578	0.107
698.769	0.107
698.945	0.106
699.029	0.106
699.214	0.106
699.345	0.105
699.568	0.105
699.845	0.105
699.934	0.105
700.149	0.104
700.285	0.104
700.486	0.104
700.590	0.103
700.775	0.103
700.898	0.103
701.097	0.103
701.317	0.102
701.475	0.102
701.642	0.102
701.774	0.101
701.965	0.101
702.168	0.101
702.328	0.101
702.485	0.100
702.683	0.100
702.847	0.100
703.058	0.100
703.230	0.099
703.371	0.099
703.667	0.099
703.806	0.098
703.992	0.098
704.126	0.098
704.339	0.098
704.510	0.097
704.677	0.097
704.782	0.097
705.019	0.097
705.118	0.096
705.284	0.096
705.434	0.096
705.553	0.096
705.736	0.095
705.914	0.095
706.019	0.095
706.243	0.095
706.366	0.094
706.532	0.094
706.732	0.094
706.914	0.093
707.065	0.093
707.289	0.093
707.430	0.093
707.656	0.092
707.870	0.092
708.008	0.092
708.134	0.092
708.352	0.092
708.522	0.091
708.660	0.091
708.814	0.091
708.984	0.091
709.177	0.090
709.295	0.090
709.490	0.090
709.709	0.090
709.857	0.089
709.994	0.089
710.205	0.089
710.363	0.089
710.505	0.088
710.653	0.088
710.862	0.088
711.008	0.088
711.105	0.087
711.299	0.087
711.467	0.087
711.594	0.087
711.758	0.087
712.013	0.086
712.189	0.086
712.403	0.086
712.548	0.086
712.680	0.085
712.876	0.085
713.077	0.085
713.213	0.085
713.358	0.085
713.604	0.084
713.762	0.084
713.926	0.084
714.070	0.084
714.259	0.083
714.443	0.083
714.531	0.083
714.731	0.083
714.848	0.083
715.044	0.082
715.257	0.082
715.397	0.082
715.556	0.082
715.703	0.081
715.896	0.081
716.039	0.081
716.207	0.081
716.375	0.081
716.525	0.080
716.716	0.080
716.909	0.080
717.121	0.080
717.258	0.080
717.429	0.079
717.604	0.079
717.827	0.079
718.052	0.079
718.213	0.079
718.393	0.078
718.596	0.078
718.806	0.078
718.962	0.078
719.214	0.078
719.403	0.077
719.560	0.077
719.725	0.077
719.924	0.077
720.052	0.077
720.207	0.077
720.434	0.076
720.602	0.076
720.717	0.076
720.917	0.076
721.059	0.076
721.203	0.075
721.340	0.075
721.469	0.075
721.654	0.075
721.766	0.075
721.941	0.074
722.086	0.074
722.243	0.074
722.387	0.074
722.569	0.074
722.769	0.074
722.903	0.073
723.056	0.073
723.187	0.073
723.398	0.073
723.609	0.073
723.805	0.072
723.957	0.072
724.128	0.072
724.310	0.072
724.472	0.072
724.654	0.072
724.842	0.071
724.991	0.071
725.179	0.071
725.373	0.071
725.541	0.071
725.771	0.071
725.908	0.070
726.115	0.070
726.277	0.070
726.480	0.070
726.655	0.070
726.833	0.070
726.990	0.069
727.184	0.069
727.307	0.069
727.510	0.069
727.666	0.069
727.849	0.069
728.012	0.069
728.157	0.068
728.277	0.068
728.405	0.068
728.634	0.068
728.739	0.068
728.901	0.068
729.009	0.067
729.173	0.067
729.356	0.067
729.529	0.067
729.685	0.067
729.912	0.067
730.051	0.067
730.182	0.066
730.328	0.066
730.496	0.066
730.669	0.066
730.795	0.066
730.991	0.066
731.144	0.066
731.349	0.065
731.457	0.065
731.634	0.065
731.794	0.065
732.005	0.065
732.166	0.065
732.304	0.065
732.459	0.064
732.626	0.064
732.825	0.064
733.032	0.064
733.164	0.064
733.291	0.064
733.422	0.064
733.637	0.063
733.746	0.063
733.925	0.063
734.178	0.063
734.314	0.063
734.462	0.063
734.620	0.063
734.825	0.063
735.010	0.062
735.181	0.062
735.326	0.062
735.505	0.062
735.652	0.062
735.792	0.062
735.953	0.062
736.142	0.062
736.322	0.061
736.444	0.061
736.642	0.061
736.829	0.061
736.950	0.061
737.140	0.061
737.277	0.061
737.419	0.061
737.525	0.060
737.751	0.060
737.937	0.060
738.131	0.060
738.296	0.060
738.457	0.060
738.628	0.060
738.783	0.060
738.959	0.060
739.092	0.059
739.262	0.059
739.427	0.059
739.614	0.059
739.751	0.059
739.877	0.059
740.105	0.059
740.250	0.059
740.385	0.059
740.640	0.058
740.762	0.058
740.924	0.058
741.120	0.058
741.263	0.058
741.494	0.058
741.630	0.058
741.773	0.058
741.935	0.058
742.089	0.057
742.221	0.057
742.384	0.057
742.589	0.057
742.704	0.057
742.903	0.057
743.096	0.057
743.280	0.057
743.441	0.057
743.643	0.057
743.765	0.056
743.948	0.056
744.168	0.056
744.315	0.056
744.418	0.056
744.599	0.056
744.721	0.056
744.909	0.056
745.107	0.056
745.242	0.056
745.386	0.055
745.560	0.055
745.760	0.055
745.942	0.055
746.128	0.055
746.340	0.055
746.473	0.055
746.590	0.055
746.742	0.055
746.937	0.055
747.140	0.055
747.302	0.054
747.492	0.054
747.614	0.054
747.812	0.054
748.060	0.054
748.211	0.054
748.395	0.054
748.590	0.054
748.770	0.054
748.823	0.054
748.994	0.054
749.198	0.054
749.349	0.053
749.528	0.053
749.655	0.053
749.805	0.053
749.995	0.053
750.112	0.053
750.259	0.053
750.437	0.053
750.515	0.053
750.713	0.053
750.856	0.053
750.951	0.053
751.150	0.053
751.314	0.052
751.508	0.052
751.636	0.052
751.859	0.052
752.044	0.052
752.232	0.052
752.409	0.052
752.612	0.052
752.818	0.052
753.013	0.052
753.149	0.052
753.318	0.052
753.483	0.052
753.639	0.052
753.858	0.051
754.013	0.051
754.120	0.051
754.326	0.051
754.460	0.051
754.574	0.051
754.722	0.051
754.883	0.051
755.020	0.051
755.186	0.051
755.345	0.051
755.540	0.051
755.663	0.051
755.866	0.051
755.996	0.051
756.174	0.050
756.332	0.050
756.454	0.050
756.709	0.050
756.852	0.050
757.026	0.050
757.259	0.050
757.452	0.050
757.616	0.050
757.743	0.050
757.862	0.050
758.060	0.050
758.204	0.050
758.342	0.050
758.507	0.050
758.606	0.050
758.822	0.050
758.936	0.049
759.075	0.049
759.229	0.049
759.384	0.049
759.617	0.049
759.785	0.049
759.945	0.049
760.115	0.049
760.329	0.049
760.416	0.049
760.625	0.049
760.867	0.049
760.999	0.049
761.186	0.049
761.355	0.049
761.547	0.049
761.763	0.049
761.889	0.049
762.043	0.048
762.216	0.048
762.410	0.048
762.588	0.048
762.735	0.048
762.946	0.048
763.084	0.048
763.248	0.048
763.416	0.048
763.537	0.048
763.737	0.048
763.878	0.048
764.013	0.048
764.194	0.048
764.353	0.048
764.486	0.048
764.646	0.048
764.782	0.048
764.947	0.048
765.122	0.048
765.275	0.048
765.449	0.048
765.596	0.047
765.781	0.047
765.970	0.047
766.204	0.047
766.374	0.047
766.511	0.047
766.648	0.047
766.810	0.047
766.962	0.047
767.142	0.047
767.318	0.047
767.454	0.047
767.638	0.047
767.853	0.047
767.981	0.047
768.158	0.047
768.270	0.047
768.441	0.047
768.567	0.047
768.760	0.047
768.923	0.047
769.142	0.047
769.292	0.047
769.477	0.047
769.691	0.047
769.827	0.047
769.997	0.046
770.152	0.046
770.331	0.046
770.503	0.046
770.692	0.046
770.900	0.046
771.033	0.046
771.151	0.046
771.292	0.046
771.457	0.046
771.596	0.046
771.763	0.046
771.934	0.046
772.089	0.046
772.210	0.046
772.356	0.046
772.546	0.046
772.692	0.046
772.848	0.046
773.061	0.046
773.207	0.046
773.386	0.046
773.553	0.046
773.749	0.046
773.920	0.046
774.095	0.046
774.270	0.046
774.461	0.046
774.611	0.046
774.795	0.046
774.942	0.046
775.125	0.046
775.285	0.045
775.493	0.045
775.634	0.045
775.786	0.045
775.960	0.045
776.146	0.045
776.299	0.045
776.459	0.045
776.628	0.045
776.792	0.045
776.924	0.045
777.073	0.045
777.247	0.045
777.457	0.045
777.488	0.045
777.669	0.045
777.848	0.045
777.984	0.045
778.167	0.045
778.341	0.045
778.527	0.045
778.710	0.045
778.863	0.045
778.991	0.045
779.183	0.045
779.337	0.045
779.444	0.045
779.595	0.045
779.762	0.045
779.938	0.045
780.130	0.045
780.242	0.045
780.425	0.045
780.623	0.045
780.842	0.045
781.042	0.045
781.214	0.045
781.431	0.045
781.633	0.045
781.808	0.045
781.976	0.045
782.177	0.045
782.329	0.045
782.501	0.044
782.697	0.044
782.809	0.044
782.953	0.044
783.123	0.044
783.317	0.044
783.443	0.044
783.537	0.044
783.738	0.044
783.870	0.044
784.010	0.044
784.206	0.044
784.353	0.044
784.486	0.044
784.685	0.044
784.841	0.044
785.003	0.044
785.144	0.044
785.259	0.044
785.437	0.044
785.531	0.044
785.741	0.044
785.864	0.044
786.042	0.044
786.151	0.044
786.290	0.044
786.396	0.044
786.642	0.044
786.800	0.044
786.959	0.044
787.180	0.044
787.323	0.044
787.509	0.044
787.664	0.044
787.867	0.044
788.047	0.044
788.223	0.044
788.419	0.044
788.617	0.044
788.830	0.044
788.985	0.044
789.182	0.044
789.420	0.044
789.578	0.044
789.674	0.044
789.827	0.044
790.031	0.044
790.245	0.044
790.348	0.044
790.482	0.044
790.691	0.044
790.819	0.044
791.056	0.044
791.161	0.044
791.313	0.044
791.467	0.044
791.645	0.044
791.785	0.044
791.937	0.044
792.150	0.044
792.287	0.044
792.485	0.044
792.613	0.044
792.738	0.044
792.924	0.044
793.130	0.044
793.298	0.044
793.468	0.044
793.613	0.044
793.799	0.044
793.928	0.044
794.075	0.044
794.250	0.044
794.432	0.044
794.630	0.044
794.784	0.043
794.946	0.043
795.077	0.043
795.257	0.043
795.441	0.043
795.539	0.043
795.777	0.043
795.935	0.043
796.145	0.043
796.267	0.043
796.384	0.043
796.610	0.043
796.794	0.043
796.951	0.043
797.138	0.043
797.334	0.043
797.478	0.043
797.630	0.043
797.805	0.043
797.932	0.043
798.064	0.043
798.234	0.043
798.416	0.043
798.602	0.043
798.774	0.043
798.969	0.043
799.136	0.043
799.285	0.043
799.480	0.043
799.621	0.043
799.801	0.0
