# Supplementary material for: Synergistic antibacterial action of AgNP-ampicillin conjugates: Evading β-lactamase degradation in ampicillin-resistant clinical isolates
Source: PLoS One. 2025 Sep 9;20(9):e0331669. doi: 10.1371/journal.pone.0331669 (PMC12419620; doi:10.1371/journal.pone.0331669)
Supplement: S1 File — S1 Figure. Standard calibration curve of pure ampicillin in distilled water at 216 nm. S1 Appendix. UV-visible Spectroscopy Data. S2 Appendix. FTIR Data. S3 Appendix. DLS and Zeta Potential Data. S4 Appendix. SEM Data. S5 Appendix. EDX Data. S6 Appendix. TGA Data. S7 Appendix. AgNP-ampicillin Synthesis Reaction. S8 Appendix. Microbiological Study Data. S9 Appendix. Molecular Docking Data. S10 Appendix. Cytotoxicity Assay Procedure. (ZIP) [file pone.0331669.s001.zip › Supporting Informations/S8_Appendix (Microbiological Study Data)/S. aureus_Inhibition_Zone.csv]

Treatment	Biological Replicate	Technical Replicates (mm)	Mean ± SD (mm)
AgNO3	1	0, 0, 0	0 ± 0
	2	0, 0, 0	0 ± 0
	3	0, 0, 0	0 ± 0
AgNPs	1	10.7, 10.3, 10.5	10.50 ± 0.20
	2	9.2, 8.8, 9.0	9.00 ± 0.20
	3	10.7, 10.3, 10.5	10.50 ± 0.20
Ampicillin	1	11.2, 10.8, 11.0	11.00 ± 0.20
	2	9.7, 9.3, 9.5	9.50 ± 0.20
	3	10.7, 10.3, 10.5	10.50 ± 0.20
AgNP-ampicillin	1	13.7, 13.3, 13.5	13.50 ± 0.20
	2	13.2, 12.8, 13.0	13.00 ± 0.20
	3	13.7, 13.3, 13.5	13.50 ± 0.20
