# Supplementary material for: Synergistic antibacterial action of AgNP-ampicillin conjugates: Evading β-lactamase degradation in ampicillin-resistant clinical isolates
Source: PLoS One. 2025 Sep 9;20(9):e0331669. doi: 10.1371/journal.pone.0331669 (PMC12419620; doi:10.1371/journal.pone.0331669)
Supplement: S1 File — S1 Figure. Standard calibration curve of pure ampicillin in distilled water at 216 nm. S1 Appendix. UV-visible Spectroscopy Data. S2 Appendix. FTIR Data. S3 Appendix. DLS and Zeta Potential Data. S4 Appendix. SEM Data. S5 Appendix. EDX Data. S6 Appendix. TGA Data. S7 Appendix. AgNP-ampicillin Synthesis Reaction. S8 Appendix. Microbiological Study Data. S9 Appendix. Molecular Docking Data. S10 Appendix. Cytotoxicity Assay Procedure. (ZIP) [file pone.0331669.s001.zip › Supporting Informations/S8_Appendix (Microbiological Study Data)/Time-kill assay (CFU Count).xlsx]

## Sheet: Sheet1
Clinical isolates	Time (Hour)	Negative control (CFU/mL)	Positive Control (CFU/mL)	AgNO3 (CFU/mL)	AgNPs (CFU/mL)	Ampicillin (CFU/mL)	AgNP-ampicillin (CFU/mL)
B. subtilis	0	0	1.5 × 10⁸	1.5 × 10⁸	1.5 × 10⁸	1.5 × 10⁸	1.5 × 10⁸
	2	0	3 × 10⁸	2.0 × 10⁸	3.2 × 10⁷	1.0 × 10⁷	6.3 × 10⁶
	4	0	3.75 × 10⁸	2.5 × 10⁸	6.3 × 10⁶	1.0 × 10⁶	6.3 × 10⁵
	6	0	4.5 × 10⁸	3.0 × 10⁸	1.6 × 10⁶	2.0 × 10⁵	1.0 × 10⁵
	8	0	5.25 × 10⁸	3.5 × 10⁸	5.6 × 10⁵	5.6 × 10⁴	2.3 × 10⁴
E. coli	0	0	1.5 × 10⁸	1.5 × 10⁸	1.5 × 10⁸	1.5 × 10⁸	1.5 × 10⁸
	2	0	3.3 × 10⁸	2.2 × 10⁸	6.3 × 10⁷	3.2 × 10⁷	2.0 × 10⁷
	4	0	4.8 × 10⁸	3.2 × 10⁸	1.6 × 10⁷	6.3 × 10⁶	3.2 × 10⁶
	6	0	6 × 10⁸	4.0 × 10⁸	4.0 × 10⁶	1.6 × 10⁶	8.0 × 10⁵
	8	0	7.5 × 10⁸	5.0 × 10⁸	1.35 × 10⁶	1.35 × 10⁵	5.75 × 10⁴
S. aureus	0	0	1.5 × 10⁸	1.5 × 10⁸	1.5 × 10⁸	1.5 × 10⁸	1.5 × 10⁸
	2	0	3 × 10⁸	2.0 × 10⁸	7.94 × 10⁷	3.16 × 10⁷	2.0 × 10⁷
	4	0	4.74 × 10⁸	3.16 × 10⁸	2.51 × 10⁷	6.31 × 10⁶	3.16 × 10⁶
	6	0	6.71 × 10⁸	4.47 × 10⁸	7.94 × 10⁶	1.58 × 10⁶	7.94 × 10⁵
	8	0	8.43 × 10⁸	5.62 × 10⁸	3.16 × 10⁶	2.69 × 10⁵	6.31 × 10⁴
P. aeruginosa	0	0	1.5 × 10⁸	1.5 × 10⁸	1.5 × 10⁸	1.5 × 10⁸	1.5 × 10⁸
	2	0	3.36 × 10⁸	2.24 × 10⁸	8.10 × 10⁷	3.50 × 10⁷	2.20 × 10⁷
	4	0	5.97 × 10⁸	3.98 × 10⁸	2.70 × 10⁷	6.50 × 10⁶	3.50 × 10⁶
	6	0	8.35 × 10⁸	6.31 × 10⁸	8.50 × 10⁶	1.70 × 10⁶	8.50 × 10⁵
	8	0	9.47 × 10⁸	8.32 × 10⁸	2.88 × 10⁶	2.14 × 10⁵	4.17 × 10⁴
