# Supplementary material for: Synergistic antibacterial action of AgNP-ampicillin conjugates: Evading β-lactamase degradation in ampicillin-resistant clinical isolates
Source: PLoS One. 2025 Sep 9;20(9):e0331669. doi: 10.1371/journal.pone.0331669 (PMC12419620; doi:10.1371/journal.pone.0331669)
Supplement: S1 File — S1 Figure. Standard calibration curve of pure ampicillin in distilled water at 216 nm. S1 Appendix. UV-visible Spectroscopy Data. S2 Appendix. FTIR Data. S3 Appendix. DLS and Zeta Potential Data. S4 Appendix. SEM Data. S5 Appendix. EDX Data. S6 Appendix. TGA Data. S7 Appendix. AgNP-ampicillin Synthesis Reaction. S8 Appendix. Microbiological Study Data. S9 Appendix. Molecular Docking Data. S10 Appendix. Cytotoxicity Assay Procedure. (ZIP) [file pone.0331669.s001.zip › Supporting Informations/S8_Appendix (Microbiological Study Data)/Time-kill Assay (log CFU per mL).xlsx]

## Sheet: Sheet1
Clinical isolates	Time (Hour)	AgNO3	AgNPs	Ampicillin	AgNP-ampicillin
B. subtilis	0	8.18	8.18	8.18	8.18
	2	8.3	7.5	7	6.8
	4	8.4	6.8	6	5.8
	6	8.48	6.2	5.3	5
	8	8.54	5.75	4.75	4.37
	logR	NR	2.33	3.43	3.81
E. coli	0	8.18	8.18	8.18	8.18
	2	8.35	7.8	7.5	7.3
	4	8.5	7.2	6.8	6.5
	6	8.6	6.6	6.2	5.9
	8	8.7	6.13	5.13	4.76
	logR	NR	2.05	3.05	3.42
S. aureus	0	8.18	8.18	8.18	8.18
	2	8.3	7.9	7.5	7.3
	4	8.5	7.4	6.8	6.5
	6	8.65	6.9	6.2	5.9
	8	8.75	6.5	5.43	4.8
	logR	NR	1.68	2.75	3.38
P. aeruginosa	0	8.18	8.18	8.18	8.18
	2	8.35	7.91	7.54	7.34
	4	8.6	7.43	6.81	6.54
	6	8.8	6.93	6.23	5.93
	8	8.92	6.46	5.33	4.62
	logR	NR	1.72	2.85	3.56
