# Supplementary material for: Synergistic antibacterial action of AgNP-ampicillin conjugates: Evading β-lactamase degradation in ampicillin-resistant clinical isolates
Source: PLoS One. 2025 Sep 9;20(9):e0331669. doi: 10.1371/journal.pone.0331669 (PMC12419620; doi:10.1371/journal.pone.0331669)
Supplement: S1 File — S1 Figure. Standard calibration curve of pure ampicillin in distilled water at 216 nm. S1 Appendix. UV-visible Spectroscopy Data. S2 Appendix. FTIR Data. S3 Appendix. DLS and Zeta Potential Data. S4 Appendix. SEM Data. S5 Appendix. EDX Data. S6 Appendix. TGA Data. S7 Appendix. AgNP-ampicillin Synthesis Reaction. S8 Appendix. Microbiological Study Data. S9 Appendix. Molecular Docking Data. S10 Appendix. Cytotoxicity Assay Procedure. (ZIP) [file pone.0331669.s001.zip › Supporting Informations/S9_Appendix (Molecular Docking Data)/1xpb_(Beta-lactamase).pdb]

REMARK   Accelrys Discovery Studio PDB file
REMARK   Created:  2025-05-10T20:17:35Z
SSBOND   1 CYS A   77    CYS A  123                                     
CRYST1   41.786   62.721   88.841  90.00  90.00  90.00 P212121    
ATOM      1  N   HIS A  26      18.376   1.585  34.443  1.00 21.34           N1+
ATOM      2  CA  HIS A  26      18.239   1.879  35.857  1.00 19.44           C  
ATOM      3  C   HIS A  26      16.723   2.038  36.064  1.00 18.82           C  
ATOM      4  O   HIS A  26      16.098   2.547  35.151  1.00 17.28           O  
ATOM      5  CB  HIS A  26      18.991   3.190  36.175  1.00 21.61           C  
ATOM      6  CG  HIS A  26      18.924   3.605  37.640  1.00 25.11           C  
ATOM      7  ND1 HIS A  26      17.946   4.227  38.317  1.00 23.90           N  
ATOM      8  CD2 HIS A  26      19.891   3.248  38.559  1.00 26.58           C  
ATOM      9  CE1 HIS A  26      18.269   4.228  39.597  1.00 28.18           C  
ATOM     10  NE2 HIS A  26      19.439   3.637  39.728  1.00 29.43           N  
ATOM     11  HT1 HIS A  26      19.411   1.457  34.203  1.00 23.17           H  
ATOM     12  HT2 HIS A  26      17.975   2.395  33.869  1.00 23.17           H  
ATOM     13  HT3 HIS A  26      17.843   0.686  34.212  1.00 23.17           H  
ATOM     14  HD1 HIS A  26      17.059   4.649  37.893  1.00 23.17           H  
ATOM     15  N   PRO A  27      16.025   1.708  37.150  1.00 17.94           N  
ATOM     16  CA  PRO A  27      14.572   1.869  37.253  1.00 17.20           C  
ATOM     17  C   PRO A  27      14.064   3.313  37.135  1.00 15.69           C  
ATOM     18  O   PRO A  27      12.908   3.551  36.775  1.00 16.21           O  
ATOM     19  CB  PRO A  27      14.225   1.235  38.590  1.00 18.69           C  
ATOM     20  CG  PRO A  27      15.426   0.428  39.021  1.00 19.31           C  
ATOM     21  CD  PRO A  27      16.594   1.134  38.371  1.00 18.60           C  
ATOM     22  N   GLU A  28      14.887   4.335  37.475  1.00 16.90           N  
ATOM     23  CA  GLU A  28      14.502   5.732  37.276  1.00 15.65           C  
ATOM     24  C   GLU A  28      14.260   6.063  35.809  1.00 15.78           C  
ATOM     25  O   GLU A  28      13.500   6.984  35.496  1.00 13.08           O  
ATOM     26  CB  GLU A  28      15.554   6.696  37.743  1.00 20.07           C  
ATOM     27  CG  GLU A  28      15.779   6.835  39.254  1.00 27.34           C  
ATOM     28  CD  GLU A  28      14.602   7.304  40.118  1.00 31.84           C  
ATOM     29  OE1 GLU A  28      13.753   8.090  39.665  1.00 32.96           O  
ATOM     30  OE2 GLU A  28      14.550   6.868  41.273  1.00 36.97           O  
ATOM     31  HN  GLU A  28      15.844   4.114  37.900  1.00 23.40           H  
ATOM     32  N   THR A  29      14.914   5.393  34.857  1.00 12.68           N  
ATOM     33  CA  THR A  29      14.556   5.629  33.467  1.00 14.00           C  
ATOM     34  C   THR A  29      13.143   5.093  33.220  1.00 12.28           C  
ATOM     35  O   THR A  29      12.359   5.669  32.461  1.00 10.29           O  
ATOM     36  CB  THR A  29      15.593   4.923  32.575  1.00 16.12           C  
ATOM     37  OG1 THR A  29      16.860   5.414  33.044  1.00 17.43           O  
ATOM     38  CG2 THR A  29      15.407   5.170  31.093  1.00 16.17           C  
ATOM     39  HN  THR A  29      15.686   4.697  35.111  1.00 14.14           H  
ATOM     40  HG1 THR A  29      16.894   6.458  32.934  1.00 14.14           H  
ATOM     41  N   LEU A  30      12.766   4.005  33.887  1.00  9.02           N  
ATOM     42  CA  LEU A  30      11.459   3.442  33.660  1.00 12.94           C  
ATOM     43  C   LEU A  30      10.404   4.374  34.202  1.00 12.60           C  
ATOM     44  O   LEU A  30       9.342   4.482  33.608  1.00 13.35           O  
ATOM     45  CB  LEU A  30      11.402   2.067  34.319  1.00 14.76           C  
ATOM     46  CG  LEU A  30      11.524   0.856  33.393  1.00 21.23           C  
ATOM     47  CD1 LEU A  30      12.294   1.156  32.133  1.00 19.71           C  
ATOM     48  CD2 LEU A  30      12.126  -0.257  34.226  1.00 21.06           C  
ATOM     49  HN  LEU A  30      13.432   3.549  34.590  1.00 15.58           H  
ATOM     50  N   VAL A  31      10.695   5.076  35.305  1.00 11.41           N  
ATOM     51  CA  VAL A  31       9.821   6.142  35.768  1.00 11.52           C  
ATOM     52  C   VAL A  31       9.646   7.122  34.598  1.00 11.00           C  
ATOM     53  O   VAL A  31       8.523   7.492  34.277  1.00 10.09           O  
ATOM     54  CB  VAL A  31      10.488   6.848  36.992  1.00 11.87           C  
ATOM     55  CG1 VAL A  31       9.823   8.194  37.236  1.00  9.99           C  
ATOM     56  CG2 VAL A  31      10.449   5.894  38.210  1.00 13.64           C  
ATOM     57  HN  VAL A  31      11.585   4.849  35.854  1.00 11.36           H  
ATOM     58  N   LYS A  32      10.716   7.570  33.916  1.00 10.23           N  
ATOM     59  CA  LYS A  32      10.525   8.536  32.839  1.00 12.97           C  
ATOM     60  C   LYS A  32       9.761   7.964  31.644  1.00 11.40           C  
ATOM     61  O   LYS A  32       8.925   8.657  31.071  1.00 11.71           O  
ATOM     62  CB  LYS A  32      11.902   9.100  32.412  1.00 11.94           C  
ATOM     63  CG  LYS A  32      11.763  10.135  31.276  1.00 13.75           C  
ATOM     64  CD  LYS A  32      10.872  11.331  31.579  1.00 14.10           C  
ATOM     65  CE  LYS A  32       9.916  11.614  30.416  1.00 12.51           C  
ATOM     66  NZ  LYS A  32       9.110  12.785  30.702  1.00 11.41           N1+
ATOM     67  HN  LYS A  32      11.697   7.221  34.161  1.00 12.22           H  
ATOM     68  HZ1 LYS A  32       8.447  12.971  29.883  1.00 12.22           H  
ATOM     69  HZ2 LYS A  32       9.748  13.632  30.844  1.00 12.22           H  
ATOM     70  HZ3 LYS A  32       8.539  12.617  31.591  1.00 12.22           H  
ATOM     71  N   VAL A  33       9.931   6.695  31.283  1.00 11.42           N  
ATOM     72  CA  VAL A  33       9.173   6.087  30.205  1.00 13.62           C  
ATOM     73  C   VAL A  33       7.689   6.043  30.581  1.00 13.59           C  
ATOM     74  O   VAL A  33       6.826   6.409  29.774  1.00 12.33           O  
ATOM     75  CB  VAL A  33       9.725   4.652  29.926  1.00 14.81           C  
ATOM     76  CG1 VAL A  33       8.871   3.961  28.848  1.00 13.87           C  
ATOM     77  CG2 VAL A  33      11.181   4.739  29.400  1.00 15.32           C  
ATOM     78  HN  VAL A  33      10.652   6.102  31.806  1.00 13.57           H  
ATOM     79  N   LYS A  34       7.345   5.670  31.825  1.00 14.46           N  
ATOM     80  CA  LYS A  34       5.945   5.662  32.197  1.00 15.39           C  
ATOM     81  C   LYS A  34       5.390   7.086  32.131  1.00 15.37           C  
ATOM     82  O   LYS A  34       4.292   7.341  31.611  1.00 14.69           O  
ATOM     83  CB  LYS A  34       5.812   5.077  33.608  1.00 18.01           C  
ATOM     84  CG  LYS A  34       4.366   4.803  34.074  1.00 21.95           C  
ATOM     85  CD  LYS A  34       3.792   5.968  34.900  1.00 22.01           C  
ATOM     86  CE  LYS A  34       2.350   5.674  35.302  1.00 24.24           C  
ATOM     87  NZ  LYS A  34       1.813   6.784  36.084  1.00 24.66           N1+
ATOM     88  HN  LYS A  34       8.095   5.383  32.532  1.00 18.98           H  
ATOM     89  HZ1 LYS A  34       0.802   6.569  36.361  1.00 18.98           H  
ATOM     90  HZ2 LYS A  34       1.839   7.679  35.498  1.00 18.98           H  
ATOM     91  HZ3 LYS A  34       2.404   6.918  36.966  1.00 18.98           H  
ATOM     92  N   ASP A  35       6.157   8.058  32.609  1.00 16.40           N  
ATOM     93  CA  ASP A  35       5.715   9.439  32.587  1.00 16.63           C  
ATOM     94  C   ASP A  35       5.509   9.875  31.148  1.00 15.25           C  
ATOM     95  O   ASP A  35       4.513  10.547  30.864  1.00 13.93           O  
ATOM     96  CB  ASP A  35       6.739  10.328  33.288  1.00 16.78           C  
ATOM     97  CG  ASP A  35       6.307  11.800  33.303  1.00 22.20           C  
ATOM     98  OD1 ASP A  35       5.196  12.116  33.734  1.00 23.40           O  
ATOM     99  OD2 ASP A  35       7.087  12.647  32.863  1.00 26.83           O  
ATOM    100  HN  ASP A  35       7.117   7.819  33.017  1.00 18.93           H  
ATOM    101  N   ALA A  36       6.334   9.425  30.203  1.00 14.29           N  
ATOM    102  CA  ALA A  36       6.141   9.755  28.784  1.00 13.45           C  
ATOM    103  C   ALA A  36       4.850   9.113  28.274  1.00 13.94           C  
ATOM    104  O   ALA A  36       4.104   9.767  27.522  1.00 13.27           O  
ATOM    105  CB  ALA A  36       7.346   9.252  27.922  1.00 10.16           C  
ATOM    106  HN  ALA A  36       7.160   8.806  30.485  1.00 13.02           H  
ATOM    107  N   GLU A  37       4.506   7.877  28.690  1.00 14.29           N  
ATOM    108  CA  GLU A  37       3.254   7.264  28.287  1.00 14.83           C  
ATOM    109  C   GLU A  37       2.085   8.097  28.740  1.00 18.17           C  
ATOM    110  O   GLU A  37       1.131   8.289  27.981  1.00 17.39           O  
ATOM    111  CB  GLU A  37       2.990   5.946  28.895  1.00 15.67           C  
ATOM    112  CG  GLU A  37       3.817   4.877  28.321  1.00 20.38           C  
ATOM    113  CD  GLU A  37       3.142   3.513  28.294  1.00 21.06           C  
ATOM    114  OE1 GLU A  37       2.263   3.220  29.101  1.00 21.29           O  
ATOM    115  OE2 GLU A  37       3.534   2.724  27.443  1.00 19.78           O  
ATOM    116  HN  GLU A  37       5.171   7.337  29.331  1.00 18.10           H  
ATOM    117  N   ASP A  38       2.180   8.621  29.976  1.00 20.76           N  
ATOM    118  CA  ASP A  38       1.195   9.531  30.521  1.00 21.67           C  
ATOM    119  C   ASP A  38       1.138  10.819  29.739  1.00 21.47           C  
ATOM    120  O   ASP A  38       0.056  11.217  29.332  1.00 22.29           O  
ATOM    121  CB  ASP A  38       1.496   9.928  31.960  1.00 24.16           C  
ATOM    122  CG  ASP A  38       1.346   8.848  33.013  1.00 27.34           C  
ATOM    123  OD1 ASP A  38       0.774   7.782  32.747  1.00 30.05           O  
ATOM    124  OD2 ASP A  38       1.816   9.091  34.124  1.00 29.51           O  
ATOM    125  HN  ASP A  38       3.020   8.353  30.582  1.00 24.66           H  
ATOM    126  N   GLN A  39       2.249  11.494  29.459  1.00 21.69           N  
ATOM    127  CA  GLN A  39       2.195  12.788  28.797  1.00 22.13           C  
ATOM    128  C   GLN A  39       1.751  12.623  27.354  1.00 21.51           C  
ATOM    129  O   GLN A  39       1.051  13.484  26.811  1.00 22.66           O  
ATOM    130  CB  GLN A  39       3.560  13.487  28.800  1.00 26.80           C  
ATOM    131  CG  GLN A  39       4.151  13.731  30.187  1.00 32.78           C  
ATOM    132  CD  GLN A  39       5.155  14.870  30.211  1.00 39.21           C  
ATOM    133  OE1 GLN A  39       5.011  15.907  29.545  1.00 43.62           O  
ATOM    134  NE2 GLN A  39       6.231  14.772  30.967  1.00 41.32           N  
ATOM    135  HN  GLN A  39       3.198  11.078  29.725  1.00 30.19           H  
ATOM    136 1HE2 GLN A  39       6.392  13.894  31.558  1.00 30.19           H  
ATOM    137 2HE2 GLN A  39       6.943  15.570  30.990  1.00 30.19           H  
ATOM    138  N   LEU A  40       2.091  11.519  26.693  1.00 18.98           N  
ATOM    139  CA  LEU A  40       1.701  11.384  25.300  1.00 18.97           C  
ATOM    140  C   LEU A  40       0.377  10.684  25.145  1.00 17.86           C  
ATOM    141  O   LEU A  40      -0.174  10.657  24.049  1.00 16.53           O  
ATOM    142  CB  LEU A  40       2.740  10.600  24.503  1.00 18.36           C  
ATOM    143  CG  LEU A  40       4.189  11.111  24.513  1.00 19.42           C  
ATOM    144  CD1 LEU A  40       5.082  10.184  23.688  1.00 16.33           C  
ATOM    145  CD2 LEU A  40       4.198  12.536  24.005  1.00 17.86           C  
ATOM    146  HN  LEU A  40       2.643  10.743  27.180  1.00 18.04           H  
ATOM    147  N   GLY A  41      -0.138  10.076  26.205  1.00 19.27           N  
ATOM    148  CA  GLY A  41      -1.341   9.273  26.123  1.00 19.88           C  
ATOM    149  C   GLY A  41      -1.174   8.149  25.098  1.00 19.81           C  
ATOM    150  O   GLY A  41      -2.062   7.945  24.271  1.00 20.56           O  
ATOM    151  HN  GLY A  41       0.351  10.182  27.151  1.00 19.88           H  
ATOM    152  N   ALA A  42      -0.065   7.417  25.129  1.00 17.24           N  
ATOM    153  CA  ALA A  42       0.209   6.357  24.168  1.00 18.44           C  
ATOM    154  C   ALA A  42       1.183   5.356  24.775  1.00 16.97           C  
ATOM    155  O   ALA A  42       1.776   5.642  25.830  1.00 17.88           O  
ATOM    156  CB  ALA A  42       0.864   6.908  22.920  1.00 20.06           C  
ATOM    157  HN  ALA A  42       0.658   7.615  25.893  1.00 18.12           H  
ATOM    158  N   ARG A  43       1.295   4.189  24.137  1.00 14.85           N  
ATOM    159  CA  ARG A  43       2.244   3.143  24.469  1.00 13.82           C  
ATOM    160  C   ARG A  43       3.652   3.594  24.093  1.00 14.87           C  
ATOM    161  O   ARG A  43       3.825   4.163  23.005  1.00 13.28           O  
ATOM    162  CB  ARG A  43       2.011   1.862  23.679  1.00 14.98           C  
ATOM    163  CG  ARG A  43       0.745   1.110  24.050  1.00 17.27           C  
ATOM    164  CD  ARG A  43       0.661  -0.193  23.257  1.00 17.15           C  
ATOM    165  NE  ARG A  43       0.697  -0.052  21.801  1.00 18.69           N  
ATOM    166  CZ  ARG A  43       1.521  -0.760  21.028  1.00 15.90           C  
ATOM    167  NH1 ARG A  43       2.381  -1.626  21.519  1.00 16.11           N  
ATOM    168  NH2 ARG A  43       1.415  -0.657  19.710  1.00 21.62           N  
ATOM    169  HN  ARG A  43       0.633   4.011  23.316  1.00 16.23           H  
ATOM    170  HE  ARG A  43       0.034   0.649  21.337  1.00 16.23           H  
ATOM    171 1HH1 ARG A  43       2.438  -1.783  22.576  1.00 16.23           H  
ATOM    172 2HH1 ARG A  43       3.024  -2.173  20.861  1.00 16.23           H  
ATOM    173 1HH2 ARG A  43       0.676  -0.013  19.281  1.00 16.23           H  
ATOM    174 2HH2 ARG A  43       2.068  -1.218  19.075  1.00 16.23           H  
ATOM    175  N   VAL A  44       4.681   3.317  24.904  1.00 13.93           N  
ATOM    176  CA  VAL A  44       6.066   3.616  24.569  1.00 12.86           C  
ATOM    177  C   VAL A  44       6.732   2.283  24.833  1.00 13.59           C  
ATOM    178  O   VAL A  44       6.483   1.647  25.872  1.00 15.23           O  
ATOM    179  CB  VAL A  44       6.652   4.703  25.492  1.00 11.88           C  
ATOM    180  CG1 VAL A  44       8.140   4.868  25.211  1.00 13.22           C  
ATOM    181  CG2 VAL A  44       5.944   6.045  25.258  1.00 11.51           C  
ATOM    182  HN  VAL A  44       4.475   2.853  25.846  1.00 13.17           H  
ATOM    183  N   GLY A  45       7.494   1.798  23.862  1.00 12.25           N  
ATOM    184  CA  GLY A  45       8.256   0.573  24.028  1.00  9.81           C  
ATOM    185  C   GLY A  45       9.700   1.024  24.190  1.00 12.16           C  
ATOM    186  O   GLY A  45      10.198   1.892  23.459  1.00 11.11           O  
ATOM    187  HN  GLY A  45       7.549   2.323  22.931  1.00 11.33           H  
ATOM    188  N   TYR A  46      10.439   0.405  25.095  1.00 12.49           N  
ATOM    189  CA  TYR A  46      11.777   0.848  25.397  1.00 11.05           C  
ATOM    190  C   TYR A  46      12.601  -0.372  25.718  1.00 11.27           C  
ATOM    191  O   TYR A  46      12.115  -1.315  26.367  1.00 10.06           O  
ATOM    192  CB  TYR A  46      11.701   1.811  26.605  1.00 12.59           C  
ATOM    193  CG  TYR A  46      13.031   2.206  27.180  1.00 11.87           C  
ATOM    194  CD1 TYR A  46      13.685   3.239  26.550  1.00 14.31           C  
ATOM    195  CD2 TYR A  46      13.582   1.544  28.278  1.00 14.05           C  
ATOM    196  CE1 TYR A  46      14.919   3.614  27.010  1.00 15.89           C  
ATOM    197  CE2 TYR A  46      14.823   1.919  28.758  1.00 13.40           C  
ATOM    198  CZ  TYR A  46      15.472   2.959  28.097  1.00 16.42           C  
ATOM    199  OH  TYR A  46      16.730   3.368  28.473  1.00 19.55           O  
ATOM    200  HN  TYR A  46      10.036  -0.440  25.613  1.00 13.58           H  
ATOM    201  HH  TYR A  46      17.398   3.224  27.676  1.00 13.58           H  
ATOM    202  N   ILE A  47      13.855  -0.355  25.246  1.00 12.97           N  
ATOM    203  CA  ILE A  47      14.795  -1.372  25.666  1.00 12.68           C  
ATOM    204  C   ILE A  47      16.199  -0.786  25.645  1.00 13.23           C  
ATOM    205  O   ILE A  47      16.561   0.095  24.846  1.00 10.82           O  
ATOM    206  CB  ILE A  47      14.591  -2.643  24.736  1.00 15.78           C  
ATOM    207  CG1 ILE A  47      15.385  -3.794  25.292  1.00 17.79           C  
ATOM    208  CG2 ILE A  47      15.040  -2.405  23.331  1.00 15.86           C  
ATOM    209  CD1 ILE A  47      14.529  -5.052  25.136  1.00 18.20           C  
ATOM    210  HN  ILE A  47      14.160   0.408  24.561  1.00 14.67           H  
ATOM    211  N   GLU A  48      16.996  -1.273  26.588  1.00 12.38           N  
ATOM    212  CA  GLU A  48      18.385  -0.864  26.715  1.00 13.17           C  
ATOM    213  C   GLU A  48      19.147  -2.185  26.739  1.00 13.26           C  
ATOM    214  O   GLU A  48      18.905  -3.031  27.614  1.00 13.44           O  
ATOM    215  CB  GLU A  48      18.436  -0.107  28.000  1.00 15.03           C  
ATOM    216  CG  GLU A  48      19.693   0.616  28.249  1.00 19.24           C  
ATOM    217  CD  GLU A  48      19.633   1.418  29.527  1.00 21.47           C  
ATOM    218  OE1 GLU A  48      18.552   1.871  29.951  1.00 25.56           O  
ATOM    219  OE2 GLU A  48      20.714   1.609  30.064  1.00 25.33           O  
ATOM    220  HN  GLU A  48      16.603  -1.991  27.278  1.00 17.65           H  
ATOM    221  N   LEU A  49      20.042  -2.417  25.817  1.00 13.56           N  
ATOM    222  CA  LEU A  49      20.696  -3.697  25.660  1.00 15.92           C  
ATOM    223  C   LEU A  49      22.198  -3.462  25.652  1.00 15.38           C  
ATOM    224  O   LEU A  49      22.699  -2.576  24.951  1.00 13.78           O  
ATOM    225  CB  LEU A  49      20.240  -4.296  24.343  1.00 16.76           C  
ATOM    226  CG  LEU A  49      20.578  -5.721  23.969  1.00 21.26           C  
ATOM    227  CD1 LEU A  49      19.285  -6.538  23.806  1.00 23.66           C  
ATOM    228  CD2 LEU A  49      21.322  -5.729  22.642  1.00 24.15           C  
ATOM    229  HN  LEU A  49      20.303  -1.624  25.148  1.00 18.06           H  
ATOM    230  N   ASP A  50      22.931  -4.257  26.436  1.00 16.02           N  
ATOM    231  CA  ASP A  50      24.378  -4.189  26.482  1.00 16.10           C  
ATOM    232  C   ASP A  50      24.930  -4.702  25.159  1.00 13.48           C  
ATOM    233  O   ASP A  50      24.607  -5.823  24.740  1.00 14.44           O  
ATOM    234  CB  ASP A  50      24.878  -5.033  27.655  1.00 17.93           C  
ATOM    235  CG  ASP A  50      26.395  -4.892  27.747  1.00 21.39           C  
ATOM    236  OD1 ASP A  50      26.880  -3.829  28.138  1.00 24.10           O  
ATOM    237  OD2 ASP A  50      27.092  -5.820  27.355  1.00 21.57           O  
ATOM    238  HN  ASP A  50      22.430  -4.972  27.054  1.00 18.13           H  
ATOM    239  N   LEU A  51      25.789  -3.920  24.515  1.00 13.63           N  
ATOM    240  CA  LEU A  51      26.198  -4.277  23.168  1.00 16.17           C  
ATOM    241  C   LEU A  51      27.128  -5.492  23.114  1.00 17.43           C  
ATOM    242  O   LEU A  51      27.070  -6.307  22.195  1.00 15.96           O  
ATOM    243  CB  LEU A  51      26.859  -3.051  22.506  1.00 16.83           C  
ATOM    244  CG  LEU A  51      27.323  -3.152  21.059  1.00 17.63           C  
ATOM    245  CD1 LEU A  51      26.144  -3.276  20.116  1.00 18.69           C  
ATOM    246  CD2 LEU A  51      28.083  -1.901  20.705  1.00 19.54           C  
ATOM    247  HN  LEU A  51      26.175  -3.038  24.983  1.00 16.99           H  
ATOM    248  N   ASN A  51A     27.975  -5.632  24.114  1.00 18.86           N  
ATOM    249  CA  ASN A  51A     28.929  -6.723  24.179  1.00 20.58           C  
ATOM    250  C   ASN A  51A     28.292  -8.054  24.495  1.00 20.06           C  
ATOM    251  O   ASN A  51A     28.522  -9.046  23.814  1.00 21.22           O  
ATOM    252  CB  ASN A  51A     29.986  -6.385  25.241  1.00 24.91           C  
ATOM    253  CG  ASN A  51A     31.018  -7.491  25.466  1.00 30.29           C  
ATOM    254  OD1 ASN A  51A     31.119  -8.078  26.552  1.00 33.91           O  
ATOM    255  ND2 ASN A  51A     31.833  -7.795  24.471  1.00 31.18           N  
ATOM    256  HN  ASN A  51A     27.958  -4.914  24.907  1.00 25.13           H  
ATOM    257 1HD2 ASN A  51A     31.759  -7.272  23.540  1.00 25.13           H  
ATOM    258 2HD2 ASN A  51A     32.566  -8.564  24.596  1.00 25.13           H  
ATOM    259  N   SER A  52      27.458  -8.088  25.521  1.00 19.09           N  
ATOM    260  CA  SER A  52      26.926  -9.338  26.002  1.00 17.79           C  
ATOM    261  C   SER A  52      25.527  -9.679  25.515  1.00 18.29           C  
ATOM    262  O   SER A  52      25.087 -10.827  25.710  1.00 18.06           O  
ATOM    263  CB  SER A  52      26.957  -9.286  27.524  1.00 18.35           C  
ATOM    264  OG  SER A  52      26.026  -8.364  28.117  1.00 19.09           O  
ATOM    265  HN  SER A  52      27.174  -7.175  26.001  1.00 18.44           H  
ATOM    266  HG  SER A  52      26.231  -7.392  27.778  1.00 18.44           H  
ATOM    267  N   GLY A  53      24.777  -8.700  24.972  1.00 15.81           N  
ATOM    268  CA  GLY A  53      23.410  -8.944  24.539  1.00 16.27           C  
ATOM    269  C   GLY A  53      22.399  -8.891  25.681  1.00 16.10           C  
ATOM    270  O   GLY A  53      21.185  -8.995  25.468  1.00 17.33           O  
ATOM    271  HN  GLY A  53      25.196  -7.722  24.857  1.00 16.38           H  
ATOM    272  N   LYS A  54      22.891  -8.639  26.900  1.00 16.89           N  
ATOM    273  CA  LYS A  54      22.096  -8.565  28.107  1.00 16.34           C  
ATOM    274  C   LYS A  54      21.079  -7.427  28.048  1.00 15.21           C  
ATOM    275  O   LYS A  54      21.443  -6.302  27.739  1.00 13.62           O  
ATOM    276  CB  LYS A  54      23.051  -8.381  29.285  1.00 19.97           C  
ATOM    277  CG  LYS A  54      22.397  -8.174  30.671  1.00 25.44           C  
ATOM    278  CD  LYS A  54      23.351  -8.210  31.878  1.00 32.27           C  
ATOM    279  CE  LYS A  54      24.435  -7.093  32.022  1.00 38.32           C  
ATOM    280  NZ  LYS A  54      25.518  -7.124  31.035  1.00 42.44           N1+
ATOM    281  HN  LYS A  54      23.946  -8.481  26.988  1.00 24.50           H  
ATOM    282  HZ1 LYS A  54      26.198  -6.321  31.226  1.00 24.50           H  
ATOM    283  HZ2 LYS A  54      25.109  -7.018  30.052  1.00 24.50           H  
ATOM    284  HZ3 LYS A  54      26.039  -8.056  31.105  1.00 24.50           H  
ATOM    285  N   ILE A  55      19.822  -7.691  28.375  1.00 13.20           N  
ATOM    286  CA  ILE A  55      18.790  -6.682  28.417  1.00 13.87           C  
ATOM    287  C   ILE A  55      18.947  -6.002  29.761  1.00 14.78           C  
ATOM    288  O   ILE A  55      18.828  -6.629  30.811  1.00 16.17           O  
ATOM    289  CB  ILE A  55      17.413  -7.345  28.290  1.00 15.52           C  
ATOM    290  CG1 ILE A  55      17.286  -8.019  26.930  1.00 16.29           C  
ATOM    291  CG2 ILE A  55      16.332  -6.285  28.490  1.00 15.35           C  
ATOM    292  CD1 ILE A  55      15.968  -8.812  26.794  1.00 20.78           C  
ATOM    293  HN  ILE A  55      19.560  -8.699  28.619  1.00 15.74           H  
ATOM    294  N   LEU A  56      19.250  -4.718  29.765  1.00 15.11           N  
ATOM    295  CA  LEU A  56      19.470  -4.019  31.011  1.00 13.67           C  
ATOM    296  C   LEU A  56      18.192  -3.472  31.579  1.00 14.11           C  
ATOM    297  O   LEU A  56      18.004  -3.394  32.804  1.00 14.29           O  
ATOM    298  CB  LEU A  56      20.472  -2.882  30.772  1.00 13.99           C  
ATOM    299  CG  LEU A  56      21.798  -3.260  30.114  1.00 14.13           C  
ATOM    300  CD1 LEU A  56      22.611  -2.008  29.919  1.00 14.08           C  
ATOM    301  CD2 LEU A  56      22.549  -4.255  30.967  1.00 14.57           C  
ATOM    302  HN  LEU A  56      19.334  -4.190  28.838  1.00 14.24           H  
ATOM    303  N   GLU A  58      17.304  -3.051  30.683  1.00 13.75           N  
ATOM    304  CA  GLU A  58      16.082  -2.395  31.105  1.00 14.47           C  
ATOM    305  C   GLU A  58      15.082  -2.535  29.981  1.00 14.75           C  
ATOM    306  O   GLU A  58      15.500  -2.427  28.805  1.00 14.83           O  
ATOM    307  CB  GLU A  58      16.419  -0.936  31.377  1.00 17.38           C  
ATOM    308  CG  GLU A  58      15.599  -0.255  32.425  1.00 21.77           C  
ATOM    309  CD  GLU A  58      15.709  -0.975  33.763  1.00 21.58           C  
ATOM    310  OE1 GLU A  58      16.669  -0.770  34.485  1.00 23.20           O  
ATOM    311  OE2 GLU A  58      14.843  -1.775  34.063  1.00 27.53           O  
ATOM    312  HN  GLU A  58      17.493  -3.198  29.640  1.00 18.81           H  
ATOM    313  N   SER A  59      13.794  -2.735  30.275  1.00 13.26           N  
ATOM    314  CA  SER A  59      12.832  -2.843  29.187  1.00 15.46           C  
ATOM    315  C   SER A  59      11.444  -2.321  29.586  1.00 14.70           C  
ATOM    316  O   SER A  59      11.104  -2.234  30.783  1.00 13.91           O  
ATOM    317  CB  SER A  59      12.771  -4.322  28.751  1.00 16.87           C  
ATOM    318  OG  SER A  59      12.124  -5.178  29.701  1.00 18.60           O  
ATOM    319  HN  SER A  59      13.475  -2.815  31.293  1.00 15.47           H  
ATOM    320  HG  SER A  59      12.642  -5.143  30.614  1.00 15.47           H  
ATOM    321  N   PHE A  60      10.623  -1.906  28.637  1.00 11.06           N  
ATOM    322  CA  PHE A  60       9.269  -1.506  28.962  1.00 12.92           C  
ATOM    323  C   PHE A  60       8.545  -1.878  27.690  1.00 13.38           C  
ATOM    324  O   PHE A  60       8.944  -1.432  26.623  1.00 14.97           O  
ATOM    325  CB  PHE A  60       9.253  -0.024  29.224  1.00 14.03           C  
ATOM    326  CG  PHE A  60       7.951   0.541  29.771  1.00 17.55           C  
ATOM    327  CD1 PHE A  60       6.976   1.002  28.909  1.00 16.61           C  
ATOM    328  CD2 PHE A  60       7.758   0.619  31.137  1.00 19.67           C  
ATOM    329  CE1 PHE A  60       5.813   1.540  29.407  1.00 17.87           C  
ATOM    330  CE2 PHE A  60       6.583   1.162  31.630  1.00 19.94           C  
ATOM    331  CZ  PHE A  60       5.614   1.620  30.764  1.00 20.21           C  
ATOM    332  HN  PHE A  60      10.960  -1.865  27.622  1.00 16.20           H  
ATOM    333  N   ARG A  61       7.545  -2.753  27.770  1.00 13.14           N  
ATOM    334  CA  ARG A  61       6.798  -3.305  26.647  1.00 12.35           C  
ATOM    335  C   ARG A  61       7.751  -3.917  25.634  1.00 13.41           C  
ATOM    336  O   ARG A  61       7.621  -3.673  24.426  1.00 13.56           O  
ATOM    337  CB  ARG A  61       5.949  -2.228  25.941  1.00 13.74           C  
ATOM    338  CG  ARG A  61       4.909  -1.639  26.863  1.00 15.65           C  
ATOM    339  CD  ARG A  61       3.987  -0.676  26.139  1.00 16.66           C  
ATOM    340  NE  ARG A  61       3.211   0.043  27.140  1.00 17.77           N  
ATOM    341  CZ  ARG A  61       1.985  -0.336  27.527  1.00 20.60           C  
ATOM    342  NH1 ARG A  61       1.378  -1.421  27.023  1.00 19.77           N  
ATOM    343  NH2 ARG A  61       1.344   0.427  28.416  1.00 20.28           N  
ATOM    344  HN  ARG A  61       7.264  -3.081  28.749  1.00 16.08           H  
ATOM    345  HE  ARG A  61       3.640   0.915  27.588  1.00 16.08           H  
ATOM    346 1HH1 ARG A  61       1.874  -2.017  26.286  1.00 16.08           H  
ATOM    347 2HH1 ARG A  61       0.398  -1.690  27.358  1.00 16.08           H  
ATOM    348 1HH2 ARG A  61       1.811   1.311  28.797  1.00 16.08           H  
ATOM    349 2HH2 ARG A  61       0.364   0.154  28.747  1.00 16.08           H  
ATOM    350  N   PRO A  62       8.739  -4.740  26.026  1.00 14.12           N  
ATOM    351  CA  PRO A  62       9.759  -5.210  25.093  1.00 13.13           C  
ATOM    352  C   PRO A  62       9.233  -6.056  23.936  1.00 13.78           C  
ATOM    353  O   PRO A  62       9.849  -6.151  22.864  1.00 12.12           O  
ATOM    354  CB  PRO A  62      10.734  -5.957  25.990  1.00 13.60           C  
ATOM    355  CG  PRO A  62       9.865  -6.475  27.119  1.00 11.90           C  
ATOM    356  CD  PRO A  62       8.942  -5.308  27.365  1.00 11.58           C  
ATOM    357  N   GLU A  63       8.109  -6.730  24.166  1.00 13.95           N  
ATOM    358  CA  GLU A  63       7.593  -7.643  23.184  1.00 17.16           C  
ATOM    359  C   GLU A  63       6.204  -7.272  22.715  1.00 15.69           C  
ATOM    360  O   GLU A  63       5.394  -8.119  22.327  1.00 17.05           O  
ATOM    361  CB  GLU A  63       7.627  -9.068  23.762  1.00 22.78           C  
ATOM    362  CG  GLU A  63       9.026  -9.457  24.255  1.00 28.16           C  
ATOM    363  CD  GLU A  63       9.137 -10.866  24.814  1.00 35.02           C  
ATOM    364  OE1 GLU A  63       8.208 -11.380  25.451  1.00 38.71           O  
ATOM    365  OE2 GLU A  63      10.199 -11.451  24.611  1.00 40.71           O  
ATOM    366  HN  GLU A  63       7.586  -6.591  25.089  1.00 25.47           H  
ATOM    367  N   GLU A  64       5.920  -5.978  22.720  1.00 14.78           N  
ATOM    368  CA  GLU A  64       4.731  -5.494  22.038  1.00 13.44           C  
ATOM    369  C   GLU A  64       5.174  -4.982  20.657  1.00 13.68           C  
ATOM    370  O   GLU A  64       6.278  -4.453  20.510  1.00 12.70           O  
ATOM    371  CB  GLU A  64       4.119  -4.365  22.832  1.00 14.70           C  
ATOM    372  CG  GLU A  64       3.574  -4.803  24.197  1.00 13.30           C  
ATOM    373  CD  GLU A  64       2.663  -3.782  24.876  1.00 15.52           C  
ATOM    374  OE1 GLU A  64       2.122  -2.922  24.192  1.00 16.45           O  
ATOM    375  OE2 GLU A  64       2.469  -3.839  26.094  1.00 16.90           O  
ATOM    376  HN  GLU A  64       6.565  -5.290  23.225  1.00 14.61           H  
ATOM    377  N   ARG A  65       4.366  -5.117  19.611  1.00 11.80           N  
ATOM    378  CA  ARG A  65       4.706  -4.612  18.297  1.00 11.78           C  
ATOM    379  C   ARG A  65       4.454  -3.104  18.183  1.00 12.02           C  
ATOM    380  O   ARG A  65       3.520  -2.515  18.765  1.00 11.37           O  
ATOM    381  CB  ARG A  65       3.895  -5.344  17.225  1.00 12.14           C  
ATOM    382  CG  ARG A  65       4.400  -6.778  17.049  1.00 10.63           C  
ATOM    383  CD  ARG A  65       3.713  -7.479  15.908  1.00 13.47           C  
ATOM    384  NE  ARG A  65       4.256  -8.800  15.687  1.00 16.78           N  
ATOM    385  CZ  ARG A  65       5.284  -9.024  14.862  1.00 19.96           C  
ATOM    386  NH1 ARG A  65       5.918  -8.076  14.176  1.00 16.61           N  
ATOM    387  NH2 ARG A  65       5.691 -10.273  14.686  1.00 23.57           N  
ATOM    388  HN  ARG A  65       3.430  -5.617  19.744  1.00 14.56           H  
ATOM    389  HE  ARG A  65       3.819  -9.629  16.203  1.00 14.56           H  
ATOM    390 1HH1 ARG A  65       5.612  -7.055  14.266  1.00 14.56           H  
ATOM    391 2HH1 ARG A  65       6.734  -8.335  13.534  1.00 14.56           H  
ATOM    392 1HH2 ARG A  65       5.199 -11.073  15.199  1.00 14.56           H  
ATOM    393 2HH2 ARG A  65       6.511 -10.481  14.031  1.00 14.56           H  
ATOM    394  N   PHE A  66       5.355  -2.490  17.426  1.00 10.30           N  
ATOM    395  CA  PHE A  66       5.325  -1.089  17.105  1.00  9.45           C  
ATOM    396  C   PHE A  66       5.673  -0.942  15.635  1.00  9.45           C  
ATOM    397  O   PHE A  66       6.490  -1.729  15.124  1.00  7.89           O  
ATOM    398  CB  PHE A  66       6.353  -0.305  17.894  1.00 10.23           C  
ATOM    399  CG  PHE A  66       6.017  -0.202  19.378  1.00 10.74           C  
ATOM    400  CD1 PHE A  66       6.470  -1.178  20.257  1.00 10.22           C  
ATOM    401  CD2 PHE A  66       5.262   0.875  19.836  1.00 11.22           C  
ATOM    402  CE1 PHE A  66       6.158  -1.066  21.611  1.00 10.80           C  
ATOM    403  CE2 PHE A  66       4.959   0.977  21.188  1.00 11.11           C  
ATOM    404  CZ  PHE A  66       5.408   0.005  22.066  1.00 11.12           C  
ATOM    405  HN  PHE A  66       6.157  -3.077  17.028  1.00 10.23           H  
ATOM    406  N   PRO A  67       5.112   0.025  14.881  1.00 10.77           N  
ATOM    407  CA  PRO A  67       5.544   0.310  13.522  1.00 12.76           C  
ATOM    408  C   PRO A  67       7.013   0.715  13.482  1.00 12.79           C  
ATOM    409  O   PRO A  67       7.477   1.490  14.325  1.00 11.51           O  
ATOM    410  CB  PRO A  67       4.591   1.396  13.030  1.00 12.91           C  
ATOM    411  CG  PRO A  67       3.931   1.969  14.248  1.00 14.50           C  
ATOM    412  CD  PRO A  67       3.929   0.821  15.238  1.00 12.12           C  
ATOM    413  N   MET A  68       7.741   0.173  12.519  1.00 10.92           N  
ATOM    414  CA  MET A  68       9.146   0.492  12.401  1.00 11.15           C  
ATOM    415  C   MET A  68       9.391   1.887  11.831  1.00  9.33           C  
ATOM    416  O   MET A  68      10.321   2.597  12.210  1.00  9.57           O  
ATOM    417  CB  MET A  68       9.832  -0.517  11.495  1.00 13.17           C  
ATOM    418  CG  MET A  68      10.147  -1.821  12.085  1.00 13.07           C  
ATOM    419  SD  MET A  68      11.227  -2.744  10.966  1.00 16.00           S  
ATOM    420  CE  MET A  68       9.989  -3.226   9.795  1.00 12.30           C  
ATOM    421  HN  MET A  68       7.288  -0.504  11.825  1.00 11.94           H  
ATOM    422  N   MET A  69       8.572   2.300  10.874  1.00  8.97           N  
ATOM    423  CA  MET A  69       8.707   3.534  10.114  1.00 10.29           C  
ATOM    424  C   MET A  69      10.116   3.497   9.512  1.00  8.67           C  
ATOM    425  O   MET A  69      10.633   2.402   9.215  1.00  8.25           O  
ATOM    426  CB  MET A  69       8.512   4.801  11.040  1.00 12.27           C  
ATOM    427  CG  MET A  69       7.226   4.760  11.919  1.00 15.88           C  
ATOM    428  SD  MET A  69       7.365   5.700  13.460  1.00 10.93           S  
ATOM    429  CE  MET A  69       8.520   4.721  14.346  1.00 13.88           C  
ATOM    430  HN  MET A  69       7.739   1.671  10.640  1.00 11.14           H  
ATOM    431  N   SER A  70      10.804   4.630   9.389  1.00  8.19           N  
ATOM    432  CA  SER A  70      12.131   4.685   8.807  1.00 10.18           C  
ATOM    433  C   SER A  70      13.256   3.945   9.523  1.00  9.72           C  
ATOM    434  O   SER A  70      14.339   3.787   8.950  1.00 11.13           O  
ATOM    435  CB  SER A  70      12.523   6.138   8.650  1.00 10.09           C  
ATOM    436  OG  SER A  70      11.751   6.690   7.605  1.00  8.67           O  
ATOM    437  HN  SER A  70      10.359   5.539   9.735  1.00  9.66           H  
ATOM    438  HG  SER A  70      11.940   6.166   6.715  1.00  9.66           H  
ATOM    439  N   THR A  71      13.063   3.372  10.718  1.00  9.27           N  
ATOM    440  CA  THR A  71      14.124   2.641  11.393  1.00  8.94           C  
ATOM    441  C   THR A  71      14.407   1.358  10.609  1.00  9.43           C  
ATOM    442  O   THR A  71      15.509   0.803  10.691  1.00  9.78           O  
ATOM    443  CB  THR A  71      13.728   2.308  12.869  1.00  6.44           C  
ATOM    444  OG1 THR A  71      12.620   1.413  12.887  1.00  8.15           O  
ATOM    445  CG2 THR A  71      13.389   3.582  13.621  1.00  5.36           C  
ATOM    446  HN  THR A  71      12.105   3.454  11.188  1.00  8.20           H  
ATOM    447  HG1 THR A  71      11.802   1.858  12.403  1.00  8.20           H  
ATOM    448  N   PHE A  72      13.483   0.929   9.729  1.00  7.94           N  
ATOM    449  CA  PHE A  72      13.750  -0.216   8.886  1.00  7.01           C  
ATOM    450  C   PHE A  72      14.874   0.122   7.909  1.00  5.38           C  
ATOM    451  O   PHE A  72      15.505  -0.814   7.395  1.00  8.24           O  
ATOM    452  CB  PHE A  72      12.486  -0.641   8.078  1.00  5.71           C  
ATOM    453  CG  PHE A  72      12.304  -0.100   6.656  1.00  6.66           C  
ATOM    454  CD1 PHE A  72      12.870  -0.788   5.584  1.00  7.95           C  
ATOM    455  CD2 PHE A  72      11.645   1.093   6.432  1.00  7.83           C  
ATOM    456  CE1 PHE A  72      12.789  -0.271   4.295  1.00  8.48           C  
ATOM    457  CE2 PHE A  72      11.564   1.607   5.143  1.00  9.25           C  
ATOM    458  CZ  PHE A  72      12.139   0.927   4.076  1.00  8.44           C  
ATOM    459  HN  PHE A  72      12.545   1.438   9.653  1.00  7.54           H  
ATOM    460  N   LYS A  73      15.172   1.385   7.594  1.00  6.78           N  
ATOM    461  CA  LYS A  73      16.147   1.640   6.523  1.00  8.49           C  
ATOM    462  C   LYS A  73      17.544   1.209   6.934  1.00  9.78           C  
ATOM    463  O   LYS A  73      18.332   0.857   6.046  1.00 11.97           O  
ATOM    464  CB  LYS A  73      16.173   3.122   6.081  1.00  7.80           C  
ATOM    465  CG  LYS A  73      14.803   3.548   5.491  1.00  7.21           C  
ATOM    466  CD  LYS A  73      14.626   5.041   5.446  1.00  7.51           C  
ATOM    467  CE  LYS A  73      13.205   5.242   4.939  1.00 15.36           C  
ATOM    468  NZ  LYS A  73      12.707   6.614   4.989  1.00 14.44           N1+
ATOM    469  HN  LYS A  73      14.709   2.198   8.112  1.00  9.93           H  
ATOM    470  HZ1 LYS A  73      11.706   6.645   4.612  1.00  9.93           H  
ATOM    471  HZ2 LYS A  73      13.332   7.243   4.390  1.00  9.93           H  
ATOM    472  HZ3 LYS A  73      12.718   6.961   6.001  1.00  9.93           H  
ATOM    473  N   VAL A  74      17.843   1.082   8.234  1.00  7.65           N  
ATOM    474  CA  VAL A  74      19.124   0.518   8.646  1.00  9.74           C  
ATOM    475  C   VAL A  74      19.194  -0.950   8.227  1.00 10.61           C  
ATOM    476  O   VAL A  74      20.187  -1.458   7.697  1.00 11.43           O  
ATOM    477  CB  VAL A  74      19.271   0.680  10.200  1.00 10.75           C  
ATOM    478  CG1 VAL A  74      20.364  -0.198  10.808  1.00  9.39           C  
ATOM    479  CG2 VAL A  74      19.561   2.152  10.432  1.00  7.88           C  
ATOM    480  HN  VAL A  74      17.138   1.396   8.975  1.00  9.64           H  
ATOM    481  N   LEU A  75      18.100  -1.667   8.493  1.00 11.25           N  
ATOM    482  CA  LEU A  75      17.993  -3.091   8.184  1.00 11.59           C  
ATOM    483  C   LEU A  75      18.134  -3.347   6.694  1.00  9.57           C  
ATOM    484  O   LEU A  75      18.785  -4.290   6.276  1.00  9.33           O  
ATOM    485  CB  LEU A  75      16.635  -3.592   8.680  1.00 11.77           C  
ATOM    486  CG  LEU A  75      16.483  -4.280  10.007  1.00 15.59           C  
ATOM    487  CD1 LEU A  75      17.424  -3.757  11.072  1.00 13.94           C  
ATOM    488  CD2 LEU A  75      15.014  -4.176  10.317  1.00 15.67           C  
ATOM    489  HN  LEU A  75      17.266  -1.178   8.952  1.00 12.34           H  
ATOM    490  N   LEU A  76      17.474  -2.499   5.917  1.00 10.06           N  
ATOM    491  CA  LEU A  76      17.537  -2.525   4.464  1.00 11.54           C  
ATOM    492  C   LEU A  76      18.980  -2.367   3.979  1.00 10.51           C  
ATOM    493  O   LEU A  76      19.435  -3.153   3.135  1.00  8.97           O  
ATOM    494  CB  LEU A  76      16.724  -1.384   3.874  1.00 11.29           C  
ATOM    495  CG  LEU A  76      16.802  -1.065   2.371  1.00 11.88           C  
ATOM    496  CD1 LEU A  76      16.339  -2.274   1.531  1.00  9.65           C  
ATOM    497  CD2 LEU A  76      15.977   0.184   2.129  1.00 10.01           C  
ATOM    498  HN  LEU A  76      16.862  -1.756   6.384  1.00 10.49           H  
ATOM    499  N   CYS A  77      19.720  -1.364   4.444  1.00  9.11           N  
ATOM    500  CA  CYS A  77      21.102  -1.247   3.982  1.00  9.38           C  
ATOM    501  C   CYS A  77      22.014  -2.347   4.523  1.00 11.22           C  
ATOM    502  O   CYS A  77      23.024  -2.681   3.876  1.00  8.98           O  
ATOM    503  CB  CYS A  77      21.584   0.145   4.340  1.00 11.57           C  
ATOM    504  SG  CYS A  77      20.837   1.333   3.172  1.00 14.36           S  
ATOM    505  HN  CYS A  77      19.313  -0.660   5.139  1.00 10.77           H  
ATOM    506  N   GLY A  78      21.640  -2.986   5.652  1.00 10.31           N  
ATOM    507  CA  GLY A  78      22.302  -4.184   6.151  1.00 10.86           C  
ATOM    508  C   GLY A  78      22.128  -5.319   5.135  1.00 13.28           C  
ATOM    509  O   GLY A  78      23.089  -6.024   4.797  1.00 13.86           O  
ATOM    510  HN  GLY A  78      20.815  -2.592   6.209  1.00 12.08           H  
ATOM    511  N   ALA A  79      20.915  -5.503   4.581  1.00 12.26           N  
ATOM    512  CA  ALA A  79      20.647  -6.492   3.553  1.00 12.53           C  
ATOM    513  C   ALA A  79      21.438  -6.136   2.310  1.00 14.11           C  
ATOM    514  O   ALA A  79      22.033  -7.005   1.668  1.00 15.51           O  
ATOM    515  CB  ALA A  79      19.179  -6.527   3.132  1.00  9.75           C  
ATOM    516  HN  ALA A  79      20.106  -4.888   4.916  1.00 12.83           H  
ATOM    517  N   VAL A  80      21.486  -4.875   1.941  1.00 13.75           N  
ATOM    518  CA  VAL A  80      22.261  -4.475   0.781  1.00 14.35           C  
ATOM    519  C   VAL A  80      23.753  -4.826   0.972  1.00 15.67           C  
ATOM    520  O   VAL A  80      24.421  -5.401   0.107  1.00 14.83           O  
ATOM    521  CB  VAL A  80      22.049  -2.938   0.558  1.00 12.81           C  
ATOM    522  CG1 VAL A  80      23.030  -2.411  -0.486  1.00 12.48           C  
ATOM    523  CG2 VAL A  80      20.600  -2.676   0.095  1.00 10.62           C  
ATOM    524  HN  VAL A  80      20.949  -4.138   2.501  1.00 13.50           H  
ATOM    525  N   LEU A  81      24.300  -4.512   2.136  1.00 15.20           N  
ATOM    526  CA  LEU A  81      25.677  -4.767   2.428  1.00 16.63           C  
ATOM    527  C   LEU A  81      25.925  -6.266   2.457  1.00 17.35           C  
ATOM    528  O   LEU A  81      27.013  -6.660   1.990  1.00 18.13           O  
ATOM    529  CB  LEU A  81      26.038  -4.083   3.777  1.00 15.64           C  
ATOM    530  CG  LEU A  81      26.247  -2.550   3.783  1.00 14.83           C  
ATOM    531  CD1 LEU A  81      26.511  -2.113   5.215  1.00 13.27           C  
ATOM    532  CD2 LEU A  81      27.435  -2.138   2.918  1.00 13.85           C  
ATOM    533  HN  LEU A  81      23.690  -4.051   2.885  1.00 15.61           H  
ATOM    534  N   SER A  82      25.006  -7.130   2.914  1.00 15.02           N  
ATOM    535  CA  SER A  82      25.321  -8.533   2.835  1.00 17.79           C  
ATOM    536  C   SER A  82      25.425  -8.979   1.376  1.00 17.83           C  
ATOM    537  O   SER A  82      26.299  -9.776   1.016  1.00 21.37           O  
ATOM    538  CB  SER A  82      24.286  -9.355   3.570  1.00 18.64           C  
ATOM    539  OG  SER A  82      23.023  -9.345   2.946  1.00 28.14           O  
ATOM    540  HN  SER A  82      24.076  -6.790   3.321  1.00 19.80           H  
ATOM    541  HG  SER A  82      22.666  -8.359   2.894  1.00 19.80           H  
ATOM    542  N   ARG A  83      24.643  -8.432   0.458  1.00 18.93           N  
ATOM    543  CA  ARG A  83      24.777  -8.749  -0.963  1.00 18.64           C  
ATOM    544  C   ARG A  83      26.111  -8.249  -1.491  1.00 19.00           C  
ATOM    545  O   ARG A  83      26.780  -8.979  -2.240  1.00 19.70           O  
ATOM    546  CB  ARG A  83      23.671  -8.109  -1.746  1.00 20.49           C  
ATOM    547  CG  ARG A  83      22.358  -8.710  -1.275  1.00 25.45           C  
ATOM    548  CD  ARG A  83      21.209  -7.976  -1.926  1.00 30.80           C  
ATOM    549  NE  ARG A  83      21.115  -8.322  -3.330  1.00 36.00           N  
ATOM    550  CZ  ARG A  83      21.072  -7.411  -4.299  1.00 39.37           C  
ATOM    551  NH1 ARG A  83      21.115  -6.088  -4.049  1.00 40.52           N  
ATOM    552  NH2 ARG A  83      20.986  -7.871  -5.545  1.00 39.42           N  
ATOM    553  HN  ARG A  83      23.890  -7.737   0.766  1.00 28.03           H  
ATOM    554  HE  ARG A  83      21.079  -9.357  -3.600  1.00 28.03           H  
ATOM    555 1HH1 ARG A  83      21.186  -5.736  -3.041  1.00 28.03           H  
ATOM    556 2HH1 ARG A  83      21.078  -5.389  -4.858  1.00 28.03           H  
ATOM    557 1HH2 ARG A  83      20.955  -8.925  -5.725  1.00 28.03           H  
ATOM    558 2HH2 ARG A  83      20.948  -7.187  -6.367  1.00 28.03           H  
ATOM    559  N   VAL A  84      26.536  -7.045  -1.113  1.00 17.17           N  
ATOM    560  CA  VAL A  84      27.849  -6.512  -1.496  1.00 18.49           C  
ATOM    561  C   VAL A  84      28.915  -7.503  -1.010  1.00 20.39           C  
ATOM    562  O   VAL A  84      29.765  -7.926  -1.799  1.00 22.01           O  
ATOM    563  CB  VAL A  84      28.072  -5.089  -0.860  1.00 14.67           C  
ATOM    564  CG1 VAL A  84      29.485  -4.581  -1.068  1.00 15.35           C  
ATOM    565  CG2 VAL A  84      27.095  -4.107  -1.513  1.00 12.45           C  
ATOM    566  HN  VAL A  84      25.894  -6.442  -0.505  1.00 17.22           H  
ATOM    567  N   ASP A  85      28.862  -7.959   0.236  1.00 18.32           N  
ATOM    568  CA  ASP A  85      29.816  -8.916   0.748  1.00 19.24           C  
ATOM    569  C   ASP A  85      29.847 -10.199  -0.055  1.00 20.43           C  
ATOM    570  O   ASP A  85      30.922 -10.742  -0.331  1.00 20.82           O  
ATOM    571  CB  ASP A  85      29.498  -9.269   2.192  1.00 16.39           C  
ATOM    572  CG  ASP A  85      29.802  -8.187   3.227  1.00 17.58           C  
ATOM    573  OD1 ASP A  85      30.408  -7.160   2.925  1.00 15.71           O  
ATOM    574  OD2 ASP A  85      29.434  -8.395   4.375  1.00 16.82           O  
ATOM    575  HN  ASP A  85      28.086  -7.606   0.883  1.00 18.16           H  
ATOM    576  N   ALA A  86      28.675 -10.684  -0.449  1.00 19.87           N  
ATOM    577  CA  ALA A  86      28.579 -11.893  -1.256  1.00 23.25           C  
ATOM    578  C   ALA A  86      28.926 -11.723  -2.761  1.00 25.35           C  
ATOM    579  O   ALA A  86      28.777 -12.657  -3.554  1.00 27.30           O  
ATOM    580  CB  ALA A  86      27.160 -12.436  -1.110  1.00 20.24           C  
ATOM    581  HN  ALA A  86      27.778 -10.173  -0.166  1.00 23.20           H  
ATOM    582  N   GLY A  87      29.366 -10.543  -3.218  1.00 25.81           N  
ATOM    583  CA  GLY A  87      29.657 -10.294  -4.608  1.00 26.59           C  
ATOM    584  C   GLY A  87      28.405 -10.183  -5.473  1.00 29.16           C  
ATOM    585  O   GLY A  87      28.540 -10.194  -6.702  1.00 31.56           O  
ATOM    586  HN  GLY A  87      29.508  -9.747  -2.518  1.00 28.28           H  
ATOM    587  N   GLN A  88      27.188 -10.082  -4.910  1.00 28.00           N  
ATOM    588  CA  GLN A  88      25.929  -9.986  -5.648  1.00 27.21           C  
ATOM    589  C   GLN A  88      25.529  -8.525  -5.895  1.00 26.39           C  
ATOM    590  O   GLN A  88      24.564  -8.232  -6.606  1.00 26.22           O  
ATOM    591  CB  GLN A  88      24.781 -10.628  -4.878  1.00 30.68           C  
ATOM    592  CG  GLN A  88      24.959 -12.056  -4.364  1.00 36.28           C  
ATOM    593  CD  GLN A  88      23.918 -12.450  -3.303  1.00 38.56           C  
ATOM    594  OE1 GLN A  88      22.994 -13.207  -3.555  1.00 41.70           O  
ATOM    595  NE2 GLN A  88      23.952 -11.998  -2.057  1.00 41.34           N  
ATOM    596  HN  GLN A  88      27.137 -10.071  -3.841  1.00 32.93           H  
ATOM    597 1HE2 GLN A  88      24.729 -11.328  -1.752  1.00 32.93           H  
ATOM    598 2HE2 GLN A  88      23.203 -12.303  -1.357  1.00 32.93           H  
ATOM    599  N   GLU A  89      26.192  -7.544  -5.275  1.00 24.67           N  
ATOM    600  CA  GLU A  89      25.825  -6.153  -5.448  1.00 22.06           C  
ATOM    601  C   GLU A  89      27.109  -5.371  -5.325  1.00 20.36           C  
ATOM    602  O   GLU A  89      28.067  -5.904  -4.777  1.00 20.51           O  
ATOM    603  CB  GLU A  89      24.819  -5.761  -4.357  1.00 21.01           C  
ATOM    604  CG  GLU A  89      24.350  -4.311  -4.355  1.00 23.46           C  
ATOM    605  CD  GLU A  89      23.763  -3.813  -5.677  1.00 25.15           C  
ATOM    606  OE1 GLU A  89      22.564  -3.978  -5.898  1.00 24.05           O  
ATOM    607  OE2 GLU A  89      24.504  -3.241  -6.478  1.00 25.47           O  
ATOM    608  HN  GLU A  89      27.013  -7.792  -4.636  1.00 22.97           H  
ATOM    609  N   GLN A  90      27.194  -4.158  -5.856  1.00 19.90           N  
ATOM    610  CA  GLN A  90      28.367  -3.308  -5.739  1.00 23.69           C  
ATOM    611  C   GLN A  90      27.913  -1.922  -5.304  1.00 21.06           C  
ATOM    612  O   GLN A  90      26.929  -1.359  -5.780  1.00 17.30           O  
ATOM    613  CB  GLN A  90      29.142  -3.227  -7.095  1.00 27.07           C  
ATOM    614  CG  GLN A  90      29.981  -4.515  -7.358  1.00 36.00           C  
ATOM    615  CD  GLN A  90      31.534  -4.418  -7.345  1.00 42.32           C  
ATOM    616  OE1 GLN A  90      32.156  -3.659  -6.578  1.00 45.52           O  
ATOM    617  NE2 GLN A  90      32.242  -5.197  -8.163  1.00 41.74           N  
ATOM    618  HN  GLN A  90      26.352  -3.785  -6.401  1.00 30.51           H  
ATOM    619 1HE2 GLN A  90      31.742  -5.879  -8.818  1.00 30.51           H  
ATOM    620 2HE2 GLN A  90      33.310  -5.140  -8.164  1.00 30.51           H  
ATOM    621  N   LEU A  91      28.666  -1.364  -4.382  1.00 19.60           N  
ATOM    622  CA  LEU A  91      28.353  -0.074  -3.820  1.00 20.41           C  
ATOM    623  C   LEU A  91      28.411   1.082  -4.839  1.00 19.79           C  
ATOM    624  O   LEU A  91      27.656   2.068  -4.760  1.00 16.77           O  
ATOM    625  CB  LEU A  91      29.326   0.062  -2.637  1.00 22.07           C  
ATOM    626  CG  LEU A  91      28.843   0.333  -1.204  1.00 23.60           C  
ATOM    627  CD1 LEU A  91      27.536  -0.363  -0.839  1.00 21.42           C  
ATOM    628  CD2 LEU A  91      29.948  -0.162  -0.303  1.00 24.33           C  
ATOM    629  HN  LEU A  91      29.537  -1.883  -4.039  1.00 21.00           H  
ATOM    630  N   GLY A  92      29.295   0.941  -5.837  1.00 18.86           N  
ATOM    631  CA  GLY A  92      29.441   1.934  -6.858  1.00 17.76           C  
ATOM    632  C   GLY A  92      28.428   1.766  -7.960  1.00 18.67           C  
ATOM    633  O   GLY A  92      28.404   2.617  -8.836  1.00 20.13           O  
ATOM    634  HN  GLY A  92      29.907   0.064  -5.871  1.00 18.85           H  
ATOM    635  N   ARG A  93      27.561   0.765  -8.001  1.00 19.77           N  
ATOM    636  CA  ARG A  93      26.591   0.623  -9.085  1.00 20.74           C  
ATOM    637  C   ARG A  93      25.613   1.797  -9.061  1.00 21.96           C  
ATOM    638  O   ARG A  93      25.132   2.196  -7.997  1.00 20.32           O  
ATOM    639  CB  ARG A  93      25.837  -0.693  -8.929  1.00 21.96           C  
ATOM    640  CG  ARG A  93      24.889  -0.922 -10.077  1.00 21.87           C  
ATOM    641  CD  ARG A  93      24.418  -2.347 -10.079  1.00 24.29           C  
ATOM    642  NE  ARG A  93      23.452  -2.624  -9.038  1.00 24.20           N  
ATOM    643  CZ  ARG A  93      22.177  -2.246  -9.115  1.00 26.63           C  
ATOM    644  NH1 ARG A  93      21.694  -1.572 -10.160  1.00 27.89           N  
ATOM    645  NH2 ARG A  93      21.354  -2.590  -8.139  1.00 25.73           N  
ATOM    646  HN  ARG A  93      27.571   0.038  -7.216  1.00 23.21           H  
ATOM    647  HE  ARG A  93      23.776  -3.156  -8.168  1.00 23.21           H  
ATOM    648 1HH1 ARG A  93      22.338  -1.316 -10.976  1.00 23.21           H  
ATOM    649 2HH1 ARG A  93      20.663  -1.287 -10.183  1.00 23.21           H  
ATOM    650 1HH2 ARG A  93      21.717  -3.160  -7.310  1.00 23.21           H  
ATOM    651 2HH2 ARG A  93      20.325  -2.298  -8.179  1.00 23.21           H  
ATOM    652  N   ARG A  94      25.370   2.397 -10.228  1.00 22.09           N  
ATOM    653  CA  ARG A  94      24.508   3.560 -10.326  1.00 21.27           C  
ATOM    654  C   ARG A  94      23.124   3.107 -10.725  1.00 22.52           C  
ATOM    655  O   ARG A  94      22.916   2.307 -11.661  1.00 24.42           O  
ATOM    656  CB  ARG A  94      25.070   4.508 -11.359  1.00 22.48           C  
ATOM    657  CG  ARG A  94      24.346   5.851 -11.432  1.00 25.20           C  
ATOM    658  CD  ARG A  94      25.109   6.791 -12.357  1.00 26.44           C  
ATOM    659  NE  ARG A  94      26.368   7.141 -11.723  1.00 30.29           N  
ATOM    660  CZ  ARG A  94      26.508   8.200 -10.917  1.00 30.20           C  
ATOM    661  NH1 ARG A  94      25.488   9.031 -10.657  1.00 30.69           N  
ATOM    662  NH2 ARG A  94      27.677   8.367 -10.292  1.00 29.77           N  
ATOM    663  HN  ARG A  94      25.824   2.010 -11.116  1.00 25.94           H  
ATOM    664  HE  ARG A  94      27.222   6.524 -11.909  1.00 25.94           H  
ATOM    665 1HH1 ARG A  94      24.529   8.856 -11.099  1.00 25.94           H  
ATOM    666 2HH1 ARG A  94      25.633   9.869 -10.008  1.00 25.94           H  
ATOM    667 1HH2 ARG A  94      28.469   7.664 -10.443  1.00 25.94           H  
ATOM    668 2HH2 ARG A  94      27.821   9.204  -9.641  1.00 25.94           H  
ATOM    669  N   ILE A  95      22.160   3.616  -9.972  1.00 20.91           N  
ATOM    670  CA  ILE A  95      20.770   3.325 -10.204  1.00 19.11           C  
ATOM    671  C   ILE A  95      20.163   4.572 -10.836  1.00 19.58           C  
ATOM    672  O   ILE A  95      20.305   5.711 -10.383  1.00 17.14           O  
ATOM    673  CB  ILE A  95      20.148   2.939  -8.844  1.00 18.42           C  
ATOM    674  CG1 ILE A  95      20.699   1.559  -8.480  1.00 20.85           C  
ATOM    675  CG2 ILE A  95      18.597   2.959  -8.892  1.00 17.32           C  
ATOM    676  CD1 ILE A  95      20.296   0.985  -7.107  1.00 24.26           C  
ATOM    677  HN  ILE A  95      22.424   4.266  -9.164  1.00 19.70           H  
ATOM    678  N   HIS A  96      19.514   4.378 -11.958  1.00 18.35           N  
ATOM    679  CA  HIS A  96      18.878   5.519 -12.587  1.00 21.50           C  
ATOM    680  C   HIS A  96      17.409   5.359 -12.213  1.00 22.35           C  
ATOM    681  O   HIS A  96      16.958   4.245 -11.938  1.00 25.89           O  
ATOM    682  CB  HIS A  96      19.079   5.453 -14.091  1.00 24.40           C  
ATOM    683  CG  HIS A  96      20.539   5.604 -14.467  1.00 26.15           C  
ATOM    684  ND1 HIS A  96      21.253   6.731 -14.517  1.00 29.51           N  
ATOM    685  CD2 HIS A  96      21.375   4.556 -14.783  1.00 27.37           C  
ATOM    686  CE1 HIS A  96      22.489   6.417 -14.847  1.00 27.05           C  
ATOM    687  NE2 HIS A  96      22.543   5.109 -15.002  1.00 28.93           N  
ATOM    688  HN  HIS A  96      19.455   3.404 -12.398  1.00 25.15           H  
ATOM    689  HD1 HIS A  96      20.885   7.717 -14.323  1.00 25.15           H  
ATOM    690  N   TYR A  97      16.626   6.404 -12.133  1.00 19.07           N  
ATOM    691  CA  TYR A  97      15.245   6.322 -11.747  1.00 16.04           C  
ATOM    692  C   TYR A  97      14.623   7.539 -12.388  1.00 15.86           C  
ATOM    693  O   TYR A  97      15.327   8.317 -13.019  1.00 17.29           O  
ATOM    694  CB  TYR A  97      15.150   6.339 -10.193  1.00 13.08           C  
ATOM    695  CG  TYR A  97      15.928   7.434  -9.458  1.00 11.41           C  
ATOM    696  CD1 TYR A  97      17.276   7.283  -9.145  1.00  9.89           C  
ATOM    697  CD2 TYR A  97      15.258   8.590  -9.140  1.00 13.02           C  
ATOM    698  CE1 TYR A  97      17.955   8.287  -8.511  1.00 11.73           C  
ATOM    699  CE2 TYR A  97      15.932   9.614  -8.524  1.00 13.52           C  
ATOM    700  CZ  TYR A  97      17.268   9.449  -8.213  1.00 13.69           C  
ATOM    701  OH  TYR A  97      17.905  10.492  -7.565  1.00 15.54           O  
ATOM    702  HN  TYR A  97      17.034   7.365 -12.366  1.00 14.18           H  
ATOM    703  HH  TYR A  97      18.255  10.163  -6.631  1.00 14.18           H  
ATOM    704  N   SER A  98      13.366   7.851 -12.253  1.00 16.44           N  
ATOM    705  CA  SER A  98      12.827   9.000 -12.934  1.00 19.75           C  
ATOM    706  C   SER A  98      11.874   9.637 -11.956  1.00 21.53           C  
ATOM    707  O   SER A  98      11.682   9.117 -10.851  1.00 20.96           O  
ATOM    708  CB  SER A  98      12.097   8.537 -14.214  1.00 20.35           C  
ATOM    709  OG  SER A  98      10.926   7.848 -13.869  1.00 16.91           O  
ATOM    710  HN  SER A  98      12.731   7.252 -11.634  1.00 19.32           H  
ATOM    711  HG  SER A  98      11.171   7.009 -13.287  1.00 19.32           H  
ATOM    712  N   GLN A  99      11.227  10.729 -12.375  1.00 23.64           N  
ATOM    713  CA  GLN A  99      10.275  11.459 -11.551  1.00 24.82           C  
ATOM    714  C   GLN A  99       9.120  10.572 -11.135  1.00 22.70           C  
ATOM    715  O   GLN A  99       8.543  10.748 -10.079  1.00 22.35           O  
ATOM    716  CB  GLN A  99       9.754  12.626 -12.335  1.00 30.57           C  
ATOM    717  CG  GLN A  99       9.552  13.893 -11.532  1.00 38.50           C  
ATOM    718  CD  GLN A  99       9.250  15.028 -12.498  1.00 44.16           C  
ATOM    719  OE1 GLN A  99      10.093  15.444 -13.300  1.00 45.79           O  
ATOM    720  NE2 GLN A  99       8.021  15.521 -12.484  1.00 46.45           N  
ATOM    721  HN  GLN A  99      11.419  11.084 -13.366  1.00 33.22           H  
ATOM    722 1HE2 GLN A  99       7.291  15.120 -11.812  1.00 33.22           H  
ATOM    723 2HE2 GLN A  99       7.758  16.321 -13.145  1.00 33.22           H  
ATOM    724  N   ASN A 100       8.804   9.549 -11.913  1.00 21.23           N  
ATOM    725  CA  ASN A 100       7.734   8.620 -11.596  1.00 22.94           C  
ATOM    726  C   ASN A 100       8.007   7.850 -10.302  1.00 21.67           C  
ATOM    727  O   ASN A 100       7.086   7.323  -9.675  1.00 21.94           O  
ATOM    728  CB  ASN A 100       7.560   7.601 -12.725  1.00 24.67           C  
ATOM    729  CG  ASN A 100       7.319   8.221 -14.089  1.00 30.67           C  
ATOM    730  OD1 ASN A 100       7.989   7.905 -15.081  1.00 32.42           O  
ATOM    731  ND2 ASN A 100       6.369   9.140 -14.208  1.00 31.58           N  
ATOM    732  HN  ASN A 100       9.361   9.400 -12.814  1.00 25.89           H  
ATOM    733 1HD2 ASN A 100       5.793   9.428 -13.353  1.00 25.89           H  
ATOM    734 2HD2 ASN A 100       6.179   9.593 -15.159  1.00 25.89           H  
ATOM    735  N   ASP A 101       9.263   7.713  -9.897  1.00 19.06           N  
ATOM    736  CA  ASP A 101       9.608   6.982  -8.692  1.00 18.30           C  
ATOM    737  C   ASP A 101       9.564   7.793  -7.428  1.00 18.03           C  
ATOM    738  O   ASP A 101       9.573   7.201  -6.351  1.00 16.82           O  
ATOM    739  CB  ASP A 101      11.010   6.418  -8.764  1.00 18.85           C  
ATOM    740  CG  ASP A 101      11.146   5.423  -9.890  1.00 22.11           C  
ATOM    741  OD1 ASP A 101      10.495   4.367  -9.824  1.00 20.49           O  
ATOM    742  OD2 ASP A 101      11.882   5.745 -10.829  1.00 19.55           O  
ATOM    743  HN  ASP A 101      10.046   8.155 -10.477  1.00 19.15           H  
ATOM    744  N   LEU A 102       9.575   9.120  -7.545  1.00 15.73           N  
ATOM    745  CA  LEU A 102       9.671  10.001  -6.411  1.00 16.09           C  
ATOM    746  C   LEU A 102       8.439   9.945  -5.546  1.00 18.36           C  
ATOM    747  O   LEU A 102       7.303  10.098  -6.020  1.00 18.60           O  
ATOM    748  CB  LEU A 102       9.929  11.395  -6.967  1.00 15.72           C  
ATOM    749  CG  LEU A 102      11.266  12.179  -6.763  1.00 20.69           C  
ATOM    750  CD1 LEU A 102      12.479  11.304  -6.550  1.00 17.64           C  
ATOM    751  CD2 LEU A 102      11.499  13.018  -7.994  1.00 17.76           C  
ATOM    752  HN  LEU A 102       9.510   9.549  -8.523  1.00 17.57           H  
ATOM    753  N   VAL A 103       8.612   9.620  -4.268  1.00 16.98           N  
ATOM    754  CA  VAL A 103       7.476   9.674  -3.357  1.00 17.19           C  
ATOM    755  C   VAL A 103       7.722  10.795  -2.343  1.00 18.14           C  
ATOM    756  O   VAL A 103       8.780  11.434  -2.362  1.00 17.83           O  
ATOM    757  CB  VAL A 103       7.273   8.306  -2.640  1.00 17.63           C  
ATOM    758  CG1 VAL A 103       6.857   7.253  -3.683  1.00 15.10           C  
ATOM    759  CG2 VAL A 103       8.546   7.888  -1.915  1.00 13.70           C  
ATOM    760  HN  VAL A 103       9.576   9.322  -3.912  1.00 16.65           H  
ATOM    761  N   GLU A 104       6.766  11.111  -1.465  1.00 17.27           N  
ATOM    762  CA  GLU A 104       6.908  12.187  -0.482  1.00 21.09           C  
ATOM    763  C   GLU A 104       8.169  12.041   0.355  1.00 18.69           C  
ATOM    764  O   GLU A 104       8.557  10.928   0.674  1.00 20.37           O  
ATOM    765  CB  GLU A 104       5.682  12.218   0.446  1.00 24.28           C  
ATOM    766  CG  GLU A 104       5.335  10.893   1.139  1.00 33.83           C  
ATOM    767  CD  GLU A 104       3.939  10.846   1.770  1.00 39.91           C  
ATOM    768  OE1 GLU A 104       2.941  10.861   1.039  1.00 42.50           O  
ATOM    769  OE2 GLU A 104       3.848  10.769   3.000  1.00 43.84           O  
ATOM    770  HN  GLU A 104       5.854  10.552  -1.481  1.00 29.09           H  
ATOM    771  N   TYR A 105       8.801  13.156   0.680  1.00 17.97           N  
ATOM    772  CA  TYR A 105      10.012  13.266   1.475  1.00 18.47           C  
ATOM    773  C   TYR A 105      11.166  12.486   0.844  1.00 19.58           C  
ATOM    774  O   TYR A 105      11.648  11.441   1.283  1.00 18.88           O  
ATOM    775  CB  TYR A 105       9.784  12.776   2.938  1.00 21.54           C  
ATOM    776  CG  TYR A 105      10.946  13.270   3.788  1.00 26.90           C  
ATOM    777  CD1 TYR A 105      11.108  14.627   4.004  1.00 28.51           C  
ATOM    778  CD2 TYR A 105      11.888  12.377   4.260  1.00 27.82           C  
ATOM    779  CE1 TYR A 105      12.219  15.093   4.672  1.00 28.51           C  
ATOM    780  CE2 TYR A 105      12.996  12.838   4.926  1.00 28.56           C  
ATOM    781  CZ  TYR A 105      13.155  14.193   5.120  1.00 30.59           C  
ATOM    782  OH  TYR A 105      14.288  14.658   5.760  1.00 32.16           O  
ATOM    783  HN  TYR A 105       8.377  14.071   0.321  1.00 24.96           H  
ATOM    784  HH  TYR A 105      14.822  15.289   5.112  1.00 24.96           H  
ATOM    785  N   SER A 106      11.639  13.089  -0.240  1.00 18.38           N  
ATOM    786  CA  SER A 106      12.769  12.587  -0.976  1.00 20.00           C  
ATOM    787  C   SER A 106      13.765  13.728  -1.191  1.00 21.78           C  
ATOM    788  O   SER A 106      14.107  14.043  -2.341  1.00 21.74           O  
ATOM    789  CB  SER A 106      12.257  11.993  -2.310  1.00 19.30           C  
ATOM    790  OG  SER A 106      11.399  10.901  -1.979  1.00 22.15           O  
ATOM    791  HN  SER A 106      11.161  13.984  -0.580  1.00 20.56           H  
ATOM    792  HG  SER A 106      11.939  10.183  -1.437  1.00 20.56           H  
ATOM    793  N   PRO A 107      14.322  14.348  -0.123  1.00 22.01           N  
ATOM    794  CA  PRO A 107      15.191  15.516  -0.234  1.00 21.23           C  
ATOM    795  C   PRO A 107      16.442  15.320  -1.087  1.00 21.03           C  
ATOM    796  O   PRO A 107      16.927  16.223  -1.762  1.00 22.11           O  
ATOM    797  CB  PRO A 107      15.514  15.874   1.208  1.00 21.71           C  
ATOM    798  CG  PRO A 107      15.408  14.560   1.942  1.00 24.49           C  
ATOM    799  CD  PRO A 107      14.193  13.940   1.277  1.00 22.37           C  
ATOM    800  N   VAL A 108      17.011  14.126  -1.054  1.00 19.82           N  
ATOM    801  CA  VAL A 108      18.220  13.847  -1.805  1.00 18.51           C  
ATOM    802  C   VAL A 108      17.890  13.284  -3.177  1.00 19.60           C  
ATOM    803  O   VAL A 108      18.534  13.758  -4.130  1.00 19.90           O  
ATOM    804  CB  VAL A 108      19.140  12.824  -1.069  1.00 18.27           C  
ATOM    805  CG1 VAL A 108      20.437  12.802  -1.818  1.00 16.57           C  
ATOM    806  CG2 VAL A 108      19.365  13.176   0.412  1.00 15.58           C  
ATOM    807  HN  VAL A 108      16.571  13.351  -0.462  1.00 18.32           H  
ATOM    808  N   THR A 109      16.945  12.326  -3.348  1.00 17.77           N  
ATOM    809  CA  THR A 109      16.754  11.727  -4.661  1.00 16.85           C  
ATOM    810  C   THR A 109      16.149  12.679  -5.693  1.00 19.68           C  
ATOM    811  O   THR A 109      16.440  12.597  -6.910  1.00 17.44           O  
ATOM    812  CB  THR A 109      15.907  10.442  -4.507  1.00 14.80           C  
ATOM    813  OG1 THR A 109      14.849  10.662  -3.596  1.00 13.05           O  
ATOM    814  CG2 THR A 109      16.798   9.285  -4.006  1.00 14.36           C  
ATOM    815  HN  THR A 109      16.343  12.012  -2.521  1.00 16.28           H  
ATOM    816  HG1 THR A 109      15.242  10.929  -2.660  1.00 16.28           H  
ATOM    817  N   GLU A 110      15.375  13.658  -5.205  1.00 19.76           N  
ATOM    818  CA  GLU A 110      14.770  14.640  -6.112  1.00 24.72           C  
ATOM    819  C   GLU A 110      15.839  15.465  -6.823  1.00 25.47           C  
ATOM    820  O   GLU A 110      15.684  15.806  -8.002  1.00 28.24           O  
ATOM    821  CB  GLU A 110      13.837  15.590  -5.342  1.00 26.81           C  
ATOM    822  CG  GLU A 110      14.599  16.433  -4.314  1.00 30.94           C  
ATOM    823  CD  GLU A 110      13.801  17.272  -3.332  1.00 35.69           C  
ATOM    824  OE1 GLU A 110      12.582  17.095  -3.243  1.00 35.52           O  
ATOM    825  OE2 GLU A 110      14.441  18.089  -2.645  1.00 37.94           O  
ATOM    826  HN  GLU A 110      15.198  13.724  -4.152  1.00 29.45           H  
ATOM    827  N   LYS A 111      16.971  15.698  -6.141  1.00 23.76           N  
ATOM    828  CA  LYS A 111      18.060  16.491  -6.682  1.00 25.29           C  
ATOM    829  C   LYS A 111      18.998  15.735  -7.616  1.00 24.95           C  
ATOM    830  O   LYS A 111      20.030  16.274  -8.048  1.00 24.01           O  
ATOM    831  CB  LYS A 111      18.886  17.034  -5.553  1.00 28.62           C  
ATOM    832  CG  LYS A 111      18.225  18.047  -4.614  1.00 34.38           C  
ATOM    833  CD  LYS A 111      19.279  18.360  -3.520  1.00 39.46           C  
ATOM    834  CE  LYS A 111      20.652  18.822  -4.071  1.00 41.75           C  
ATOM    835  NZ  LYS A 111      21.671  18.808  -3.036  1.00 43.47           N1+
ATOM    836  HN  LYS A 111      17.075  15.283  -5.160  1.00 31.74           H  
ATOM    837  HZ1 LYS A 111      22.604  19.131  -3.449  1.00 31.74           H  
ATOM    838  HZ2 LYS A 111      21.777  17.815  -2.652  1.00 31.74           H  
ATOM    839  HZ3 LYS A 111      21.384  19.468  -2.244  1.00 31.74           H  
ATOM    840  N   HIS A 112      18.739  14.449  -7.895  1.00 23.68           N  
ATOM    841  CA  HIS A 112      19.675  13.663  -8.683  1.00 22.81           C  
ATOM    842  C   HIS A 112      18.981  12.894  -9.773  1.00 21.72           C  
ATOM    843  O   HIS A 112      19.483  11.880 -10.268  1.00 22.39           O  
ATOM    844  CB  HIS A 112      20.436  12.686  -7.796  1.00 23.34           C  
ATOM    845  CG  HIS A 112      21.322  13.407  -6.801  1.00 24.84           C  
ATOM    846  ND1 HIS A 112      20.999  13.764  -5.561  1.00 26.42           N  
ATOM    847  CD2 HIS A 112      22.568  13.915  -7.063  1.00 25.34           C  
ATOM    848  CE1 HIS A 112      21.977  14.480  -5.067  1.00 24.56           C  
ATOM    849  NE2 HIS A 112      22.911  14.569  -5.975  1.00 25.54           N  
ATOM    850  HN  HIS A 112      17.838  13.998  -7.535  1.00 24.06           H  
ATOM    851  HD1 HIS A 112      20.092  13.509  -5.053  1.00 24.06           H  
ATOM    852  N   LEU A 113      17.839  13.414 -10.204  1.00 21.22           N  
ATOM    853  CA  LEU A 113      17.074  12.750 -11.242  1.00 23.07           C  
ATOM    854  C   LEU A 113      17.881  12.550 -12.518  1.00 23.45           C  
ATOM    855  O   LEU A 113      17.841  11.457 -13.099  1.00 22.71           O  
ATOM    856  CB  LEU A 113      15.800  13.548 -11.580  1.00 21.89           C  
ATOM    857  CG  LEU A 113      14.595  13.339 -10.652  1.00 23.39           C  
ATOM    858  CD1 LEU A 113      13.408  14.195 -11.071  1.00 24.93           C  
ATOM    859  CD2 LEU A 113      14.170  11.891 -10.741  1.00 23.40           C  
ATOM    860  HN  LEU A 113      17.480  14.330  -9.783  1.00 23.01           H  
ATOM    861  N   THR A 114      18.688  13.544 -12.891  1.00 22.88           N  
ATOM    862  CA  THR A 114      19.355  13.463 -14.175  1.00 23.33           C  
ATOM    863  C   THR A 114      20.404  12.375 -14.208  1.00 22.88           C  
ATOM    864  O   THR A 114      20.418  11.594 -15.170  1.00 23.08           O  
ATOM    865  CB  THR A 114      19.998  14.819 -14.519  1.00 24.99           C  
ATOM    866  OG1 THR A 114      19.007  15.839 -14.274  1.00 25.69           O  
ATOM    867  CG2 THR A 114      20.505  14.838 -15.970  1.00 24.34           C  
ATOM    868  HN  THR A 114      18.841  14.389 -12.252  1.00 23.88           H  
ATOM    869  HG1 THR A 114      18.168  15.665 -14.881  1.00 23.88           H  
ATOM    870  N   ASP A 115      21.258  12.272 -13.178  1.00 21.84           N  
ATOM    871  CA  ASP A 115      22.347  11.319 -13.228  1.00 20.42           C  
ATOM    872  C   ASP A 115      22.233  10.074 -12.411  1.00 20.50           C  
ATOM    873  O   ASP A 115      23.039   9.145 -12.577  1.00 22.31           O  
ATOM    874  CB  ASP A 115      23.636  12.023 -12.871  1.00 22.22           C  
ATOM    875  CG  ASP A 115      23.965  13.052 -13.948  1.00 25.36           C  
ATOM    876  OD1 ASP A 115      24.069  12.650 -15.111  1.00 25.52           O  
ATOM    877  OD2 ASP A 115      24.078  14.237 -13.630  1.00 24.98           O  
ATOM    878  HN  ASP A 115      21.134  12.896 -12.318  1.00 22.89           H  
ATOM    879  N   GLY A 116      21.189   9.999 -11.600  1.00 19.57           N  
ATOM    880  CA  GLY A 116      20.998   8.812 -10.797  1.00 18.93           C  
ATOM    881  C   GLY A 116      21.900   8.859  -9.592  1.00 17.72           C  
ATOM    882  O   GLY A 116      22.548   9.871  -9.332  1.00 20.10           O  
ATOM    883  HN  GLY A 116      20.493  10.809 -11.539  1.00 19.08           H  
ATOM    884  N   MET A 117      21.996   7.789  -8.833  1.00 18.56           N  
ATOM    885  CA  MET A 117      22.788   7.754  -7.605  1.00 17.01           C  
ATOM    886  C   MET A 117      23.342   6.364  -7.428  1.00 16.07           C  
ATOM    887  O   MET A 117      22.747   5.393  -7.890  1.00 16.46           O  
ATOM    888  CB  MET A 117      21.930   8.060  -6.395  1.00 16.03           C  
ATOM    889  CG  MET A 117      21.584   9.505  -6.302  1.00 17.34           C  
ATOM    890  SD  MET A 117      20.286   9.893  -5.125  1.00 19.32           S  
ATOM    891  CE  MET A 117      21.253   9.741  -3.655  1.00 17.12           C  
ATOM    892  HN  MET A 117      21.471   6.905  -9.128  1.00 17.24           H  
ATOM    893  N   THR A 118      24.448   6.197  -6.750  1.00 15.18           N  
ATOM    894  CA  THR A 118      25.007   4.869  -6.614  1.00 15.60           C  
ATOM    895  C   THR A 118      24.320   4.194  -5.426  1.00 16.11           C  
ATOM    896  O   THR A 118      23.680   4.892  -4.617  1.00 14.83           O  
ATOM    897  CB  THR A 118      26.544   4.963  -6.386  1.00 16.90           C  
ATOM    898  OG1 THR A 118      26.744   5.814  -5.249  1.00 16.97           O  
ATOM    899  CG2 THR A 118      27.297   5.507  -7.608  1.00 15.53           C  
ATOM    900  HN  THR A 118      24.936   7.036  -6.299  1.00 15.87           H  
ATOM    901  HG1 THR A 118      26.338   6.762  -5.445  1.00 15.87           H  
ATOM    902  N   VAL A 119      24.461   2.871  -5.284  1.00 15.14           N  
ATOM    903  CA  VAL A 119      23.909   2.144  -4.133  1.00 15.31           C  
ATOM    904  C   VAL A 119      24.379   2.780  -2.821  1.00 14.90           C  
ATOM    905  O   VAL A 119      23.586   3.019  -1.904  1.00 14.68           O  
ATOM    906  CB  VAL A 119      24.337   0.661  -4.213  1.00 13.81           C  
ATOM    907  CG1 VAL A 119      23.898  -0.107  -2.999  1.00 11.01           C  
ATOM    908  CG2 VAL A 119      23.627   0.007  -5.412  1.00 15.90           C  
ATOM    909  HN  VAL A 119      24.994   2.324  -6.034  1.00 14.39           H  
ATOM    910  N   ARG A 120      25.655   3.141  -2.773  1.00 13.67           N  
ATOM    911  CA  ARG A 120      26.259   3.793  -1.627  1.00 16.31           C  
ATOM    912  C   ARG A 120      25.543   5.103  -1.372  1.00 15.00           C  
ATOM    913  O   ARG A 120      25.161   5.367  -0.232  1.00 17.74           O  
ATOM    914  CB  ARG A 120      27.736   4.078  -1.897  1.00 16.59           C  
ATOM    915  CG  ARG A 120      28.457   4.916  -0.848  1.00 24.31           C  
ATOM    916  CD  ARG A 120      29.863   5.331  -1.315  1.00 30.29           C  
ATOM    917  NE  ARG A 120      30.588   4.213  -1.909  1.00 34.55           N  
ATOM    918  CZ  ARG A 120      31.265   3.309  -1.191  1.00 39.36           C  
ATOM    919  NH1 ARG A 120      31.353   3.372   0.155  1.00 41.20           N  
ATOM    920  NH2 ARG A 120      31.877   2.328  -1.859  1.00 39.02           N  
ATOM    921  HN  ARG A 120      26.271   2.940  -3.625  1.00 26.19           H  
ATOM    922  HE  ARG A 120      30.578   4.110  -2.974  1.00 26.19           H  
ATOM    923 1HH1 ARG A 120      30.871   4.166   0.686  1.00 26.19           H  
ATOM    924 2HH1 ARG A 120      31.905   2.628   0.690  1.00 26.19           H  
ATOM    925 1HH2 ARG A 120      31.814   2.287  -2.926  1.00 26.19           H  
ATOM    926 2HH2 ARG A 120      32.430   1.583  -1.327  1.00 26.19           H  
ATOM    927  N   GLU A 121      25.331   5.943  -2.387  1.00 15.10           N  
ATOM    928  CA  GLU A 121      24.618   7.183  -2.155  1.00 14.48           C  
ATOM    929  C   GLU A 121      23.182   6.987  -1.672  1.00 11.94           C  
ATOM    930  O   GLU A 121      22.638   7.773  -0.887  1.00  9.92           O  
ATOM    931  CB  GLU A 121      24.567   8.001  -3.418  1.00 17.55           C  
ATOM    932  CG  GLU A 121      25.908   8.631  -3.710  1.00 23.48           C  
ATOM    933  CD  GLU A 121      25.892   9.185  -5.108  1.00 25.94           C  
ATOM    934  OE1 GLU A 121      25.490  10.321  -5.298  1.00 34.60           O  
ATOM    935  OE2 GLU A 121      26.241   8.470  -6.021  1.00 28.53           O  
ATOM    936  HN  GLU A 121      25.686   5.702  -3.367  1.00 20.17           H  
ATOM    937  N   LEU A 122      22.524   5.941  -2.164  1.00 11.96           N  
ATOM    938  CA  LEU A 122      21.134   5.712  -1.798  1.00 10.49           C  
ATOM    939  C   LEU A 122      21.052   5.252  -0.349  1.00  8.99           C  
ATOM    940  O   LEU A 122      20.184   5.712   0.384  1.00  8.91           O  
ATOM    941  CB  LEU A 122      20.555   4.692  -2.755  1.00  8.38           C  
ATOM    942  CG  LEU A 122      20.340   5.235  -4.178  1.00  7.93           C  
ATOM    943  CD1 LEU A 122      20.061   4.106  -5.097  1.00  8.54           C  
ATOM    944  CD2 LEU A 122      19.223   6.240  -4.206  1.00  6.80           C  
ATOM    945  HN  LEU A 122      23.018   5.266  -2.831  1.00  9.00           H  
ATOM    946  N   CYS A 123      21.949   4.391   0.122  1.00 10.29           N  
ATOM    947  CA  CYS A 123      21.958   4.001   1.516  1.00 10.24           C  
ATOM    948  C   CYS A 123      22.334   5.203   2.348  1.00 10.72           C  
ATOM    949  O   CYS A 123      21.688   5.406   3.381  1.00 11.26           O  
ATOM    950  CB  CYS A 123      22.946   2.889   1.753  1.00 10.31           C  
ATOM    951  SG  CYS A 123      22.102   1.295   1.586  1.00 14.11           S  
ATOM    952  HN  CYS A 123      22.679   3.978  -0.543  1.00 11.15           H  
ATOM    953  N   SER A 124      23.290   6.066   1.981  1.00 10.62           N  
ATOM    954  CA  SER A 124      23.551   7.252   2.789  1.00 12.49           C  
ATOM    955  C   SER A 124      22.313   8.143   2.864  1.00 14.10           C  
ATOM    956  O   SER A 124      21.944   8.633   3.937  1.00 13.77           O  
ATOM    957  CB  SER A 124      24.705   8.030   2.195  1.00 13.49           C  
ATOM    958  OG  SER A 124      24.812   9.323   2.788  1.00 13.35           O  
ATOM    959  HN  SER A 124      23.862   5.886   1.095  1.00 12.97           H  
ATOM    960  HG  SER A 124      23.925   9.859   2.622  1.00 12.97           H  
ATOM    961  N   ALA A 125      21.572   8.309   1.757  1.00 13.67           N  
ATOM    962  CA  ALA A 125      20.404   9.170   1.759  1.00 11.83           C  
ATOM    963  C   ALA A 125      19.285   8.579   2.580  1.00 10.80           C  
ATOM    964  O   ALA A 125      18.592   9.311   3.284  1.00 11.50           O  
ATOM    965  CB  ALA A 125      19.900   9.370   0.339  1.00 11.01           C  
ATOM    966  HN  ALA A 125      21.847   7.798   0.858  1.00 11.76           H  
ATOM    967  N   ALA A 126      19.094   7.271   2.518  1.00  9.87           N  
ATOM    968  CA  ALA A 126      18.014   6.619   3.231  1.00 11.48           C  
ATOM    969  C   ALA A 126      18.273   6.651   4.729  1.00 10.66           C  
ATOM    970  O   ALA A 126      17.357   6.906   5.501  1.00  9.16           O  
ATOM    971  CB  ALA A 126      17.889   5.159   2.757  1.00 11.44           C  
ATOM    972  HN  ALA A 126      19.757   6.677   1.924  1.00 10.52           H  
ATOM    973  N   ILE A 127      19.521   6.440   5.158  1.00 10.50           N  
ATOM    974  CA  ILE A 127      19.841   6.494   6.578  1.00 11.57           C  
ATOM    975  C   ILE A 127      20.027   7.898   7.159  1.00 12.29           C  
ATOM    976  O   ILE A 127      19.347   8.252   8.124  1.00 11.33           O  
ATOM    977  CB  ILE A 127      21.063   5.612   6.789  1.00 12.23           C  
ATOM    978  CG1 ILE A 127      20.644   4.133   6.525  1.00 11.79           C  
ATOM    979  CG2 ILE A 127      21.578   5.781   8.230  1.00 14.28           C  
ATOM    980  CD1 ILE A 127      21.775   3.114   6.577  1.00 11.12           C  
ATOM    981  HN  ILE A 127      20.295   6.229   4.450  1.00 11.89           H  
ATOM    982  N   THR A 128      20.898   8.698   6.544  1.00 11.23           N  
ATOM    983  CA  THR A 128      21.244  10.051   6.956  1.00 14.05           C  
ATOM    984  C   THR A 128      20.113  11.067   6.850  1.00 13.68           C  
ATOM    985  O   THR A 128      19.982  11.946   7.706  1.00 14.68           O  
ATOM    986  CB  THR A 128      22.455  10.377   6.080  1.00 15.32           C  
ATOM    987  OG1 THR A 128      23.552   9.775   6.773  1.00 22.60           O  
ATOM    988  CG2 THR A 128      22.595  11.802   5.699  1.00 22.82           C  
ATOM    989  HN  THR A 128      21.385   8.313   5.673  1.00 16.34           H  
ATOM    990  HG1 THR A 128      23.633  10.194   7.732  1.00 16.34           H  
ATOM    991  N   MET A 129      19.309  10.941   5.789  1.00 14.52           N  
ATOM    992  CA  MET A 129      18.291  11.897   5.490  1.00 14.81           C  
ATOM    993  C   MET A 129      16.915  11.280   5.486  1.00 15.60           C  
ATOM    994  O   MET A 129      15.949  11.997   5.248  1.00 15.91           O  
ATOM    995  CB  MET A 129      18.566  12.524   4.136  1.00 15.39           C  
ATOM    996  CG  MET A 129      19.699  13.538   4.070  1.00 21.13           C  
ATOM    997  SD  MET A 129      19.635  15.003   5.146  1.00 25.68           S  
ATOM    998  CE  MET A 129      18.092  15.761   4.721  1.00 27.92           C  
ATOM    999  HN  MET A 129      19.432  10.097   5.143  1.00 18.87           H  
ATOM   1000  N   SER A 130      16.770   9.974   5.745  1.00 14.72           N  
ATOM   1001  CA  SER A 130      15.492   9.291   5.745  1.00 13.68           C  
ATOM   1002  C   SER A 130      14.730   9.440   4.427  1.00 13.72           C  
ATOM   1003  O   SER A 130      13.502   9.456   4.384  1.00 13.63           O  
ATOM   1004  CB  SER A 130      14.693   9.833   6.908  1.00 14.88           C  
ATOM   1005  OG  SER A 130      14.061   8.767   7.528  1.00 16.49           O  
ATOM   1006  HN  SER A 130      17.648   9.403   5.964  1.00 14.52           H  
ATOM   1007  HG  SER A 130      13.425   8.290   6.842  1.00 14.52           H  
ATOM   1008  N   ASP A 131      15.473   9.571   3.323  1.00 13.26           N  
ATOM   1009  CA  ASP A 131      14.882   9.745   2.007  1.00 11.97           C  
ATOM   1010  C   ASP A 131      14.049   8.508   1.654  1.00 10.70           C  
ATOM   1011  O   ASP A 131      14.531   7.361   1.578  1.00 10.71           O  
ATOM   1012  CB  ASP A 131      16.027   9.961   1.011  1.00 11.30           C  
ATOM   1013  CG  ASP A 131      15.575  10.357  -0.390  1.00 13.34           C  
ATOM   1014  OD1 ASP A 131      14.845   9.594  -1.034  1.00 12.22           O  
ATOM   1015  OD2 ASP A 131      15.944  11.440  -0.834  1.00 12.05           O  
ATOM   1016  HN  ASP A 131      16.539   9.547   3.412  1.00 11.94           H  
ATOM   1017  N   ASN A 132      12.788   8.758   1.351  1.00 11.14           N  
ATOM   1018  CA  ASN A 132      11.882   7.663   1.068  1.00 10.52           C  
ATOM   1019  C   ASN A 132      12.061   6.980  -0.264  1.00 10.92           C  
ATOM   1020  O   ASN A 132      11.953   5.741  -0.345  1.00 10.28           O  
ATOM   1021  CB  ASN A 132      10.448   8.121   1.171  1.00 10.59           C  
ATOM   1022  CG  ASN A 132       9.997   8.216   2.614  1.00 13.70           C  
ATOM   1023  OD1 ASN A 132      10.542   7.580   3.512  1.00 13.96           O  
ATOM   1024  ND2 ASN A 132       8.961   8.990   2.887  1.00 11.88           N  
ATOM   1025  HN  ASN A 132      12.436   9.768   1.315  1.00 11.62           H  
ATOM   1026 1HD2 ASN A 132       8.470   9.524   2.100  1.00 11.62           H  
ATOM   1027 2HD2 ASN A 132       8.613   9.083   3.895  1.00 11.62           H  
ATOM   1028  N   THR A 133      12.287   7.749  -1.339  1.00 10.46           N  
ATOM   1029  CA  THR A 133      12.524   7.142  -2.659  1.00 10.92           C  
ATOM   1030  C   THR A 133      13.779   6.268  -2.654  1.00 10.89           C  
ATOM   1031  O   THR A 133      13.761   5.158  -3.182  1.00 10.03           O  
ATOM   1032  CB  THR A 133      12.684   8.224  -3.758  1.00 13.47           C  
ATOM   1033  OG1 THR A 133      11.495   9.001  -3.805  1.00 13.20           O  
ATOM   1034  CG2 THR A 133      12.838   7.621  -5.137  1.00 14.94           C  
ATOM   1035  HN  THR A 133      12.295   8.814  -1.236  1.00 11.99           H  
ATOM   1036  HG1 THR A 133      10.679   8.380  -4.031  1.00 11.99           H  
ATOM   1037  N   ALA A 134      14.867   6.686  -2.000  1.00 10.46           N  
ATOM   1038  CA  ALA A 134      16.084   5.899  -1.934  1.00 10.15           C  
ATOM   1039  C   ALA A 134      15.764   4.551  -1.336  1.00 10.03           C  
ATOM   1040  O   ALA A 134      16.183   3.549  -1.900  1.00 10.95           O  
ATOM   1041  CB  ALA A 134      17.141   6.584  -1.057  1.00 10.21           C  
ATOM   1042  HN  ALA A 134      14.840   7.635  -1.507  1.00 10.36           H  
ATOM   1043  N   ALA A 135      14.948   4.501  -0.274  1.00  9.41           N  
ATOM   1044  CA  ALA A 135      14.577   3.242   0.324  1.00 10.71           C  
ATOM   1045  C   ALA A 135      13.815   2.377  -0.677  1.00 11.25           C  
ATOM   1046  O   ALA A 135      14.130   1.207  -0.818  1.00 10.41           O  
ATOM   1047  CB  ALA A 135      13.675   3.450   1.535  1.00 12.22           C  
ATOM   1048  HN  ALA A 135      14.565   5.411   0.138  1.00 10.80           H  
ATOM   1049  N   ASN A 136      12.866   2.935  -1.430  1.00 10.32           N  
ATOM   1050  CA  ASN A 136      12.097   2.159  -2.393  1.00 13.03           C  
ATOM   1051  C   ASN A 136      12.975   1.599  -3.489  1.00 13.62           C  
ATOM   1052  O   ASN A 136      12.787   0.446  -3.887  1.00 13.64           O  
ATOM   1053  CB  ASN A 136      11.003   2.991  -3.058  1.00 11.14           C  
ATOM   1054  CG  ASN A 136       9.780   3.130  -2.177  1.00 14.37           C  
ATOM   1055  OD1 ASN A 136       9.707   2.544  -1.090  1.00 13.75           O  
ATOM   1056  ND2 ASN A 136       8.770   3.875  -2.597  1.00 11.08           N  
ATOM   1057  HN  ASN A 136      12.664   3.980  -1.324  1.00 12.62           H  
ATOM   1058 1HD2 ASN A 136       8.826   4.367  -3.545  1.00 12.62           H  
ATOM   1059 2HD2 ASN A 136       7.897   3.985  -1.988  1.00 12.62           H  
ATOM   1060  N   LEU A 137      13.960   2.391  -3.933  1.00 11.48           N  
ATOM   1061  CA  LEU A 137      14.860   1.962  -4.993  1.00 12.12           C  
ATOM   1062  C   LEU A 137      15.715   0.830  -4.487  1.00 12.87           C  
ATOM   1063  O   LEU A 137      15.937  -0.175  -5.176  1.00 12.02           O  
ATOM   1064  CB  LEU A 137      15.767   3.108  -5.437  1.00 11.13           C  
ATOM   1065  CG  LEU A 137      15.436   4.088  -6.606  1.00 15.66           C  
ATOM   1066  CD1 LEU A 137      14.058   3.953  -7.108  1.00 12.99           C  
ATOM   1067  CD2 LEU A 137      15.638   5.505  -6.119  1.00 13.58           C  
ATOM   1068  HN  LEU A 137      14.088   3.360  -3.499  1.00 12.73           H  
ATOM   1069  N   LEU A 138      16.195   0.949  -3.254  1.00 13.62           N  
ATOM   1070  CA  LEU A 138      17.016  -0.113  -2.709  1.00 13.30           C  
ATOM   1071  C   LEU A 138      16.160  -1.352  -2.444  1.00 13.45           C  
ATOM   1072  O   LEU A 138      16.612  -2.478  -2.668  1.00 12.89           O  
ATOM   1073  CB  LEU A 138      17.652   0.440  -1.459  1.00 15.06           C  
ATOM   1074  CG  LEU A 138      19.112   0.909  -1.316  1.00 17.46           C  
ATOM   1075  CD1 LEU A 138      19.896   0.994  -2.592  1.00 13.77           C  
ATOM   1076  CD2 LEU A 138      18.966   2.166  -0.504  1.00 15.28           C  
ATOM   1077  HN  LEU A 138      15.978   1.819  -2.670  1.00 14.35           H  
ATOM   1078  N   LEU A 139      14.910  -1.218  -1.984  1.00 14.07           N  
ATOM   1079  CA  LEU A 139      14.024  -2.367  -1.806  1.00 13.87           C  
ATOM   1080  C   LEU A 139      13.826  -3.101  -3.118  1.00 13.51           C  
ATOM   1081  O   LEU A 139      13.869  -4.339  -3.129  1.00 12.78           O  
ATOM   1082  CB  LEU A 139      12.650  -1.958  -1.308  1.00 13.02           C  
ATOM   1083  CG  LEU A 139      12.465  -1.864   0.190  1.00 15.18           C  
ATOM   1084  CD1 LEU A 139      11.088  -1.300   0.470  1.00 16.33           C  
ATOM   1085  CD2 LEU A 139      12.597  -3.249   0.835  1.00 14.14           C  
ATOM   1086  HN  LEU A 139      14.549  -0.241  -1.739  1.00 14.11           H  
ATOM   1087  N   THR A 140      13.650  -2.384  -4.231  1.00 14.17           N  
ATOM   1088  CA  THR A 140      13.578  -3.049  -5.533  1.00 16.14           C  
ATOM   1089  C   THR A 140      14.843  -3.848  -5.827  1.00 16.03           C  
ATOM   1090  O   THR A 140      14.708  -5.049  -6.081  1.00 16.94           O  
ATOM   1091  CB  THR A 140      13.304  -1.975  -6.596  1.00 17.29           C  
ATOM   1092  OG1 THR A 140      12.024  -1.468  -6.223  1.00 17.26           O  
ATOM   1093  CG2 THR A 140      13.282  -2.465  -8.032  1.00 17.49           C  
ATOM   1094  HN  THR A 140      13.561  -1.319  -4.171  1.00 16.47           H  
ATOM   1095  HG1 THR A 140      11.319  -2.246  -6.246  1.00 16.47           H  
ATOM   1096  N   THR A 141      16.042  -3.267  -5.667  1.00 16.13           N  
ATOM   1097  CA  THR A 141      17.341  -3.926  -5.802  1.00 17.76           C  
ATOM   1098  C   THR A 141      17.447  -5.282  -5.078  1.00 17.88           C  
ATOM   1099  O   THR A 141      18.051  -6.248  -5.529  1.00 18.72           O  
ATOM   1100  CB  THR A 141      18.343  -2.834  -5.283  1.00 19.05           C  
ATOM   1101  OG1 THR A 141      18.606  -1.981  -6.392  1.00 25.27           O  
ATOM   1102  CG2 THR A 141      19.594  -3.343  -4.703  1.00 20.60           C  
ATOM   1103  HN  THR A 141      16.048  -2.226  -5.418  1.00 19.34           H  
ATOM   1104  HG1 THR A 141      19.028  -2.542  -7.173  1.00 19.34           H  
ATOM   1105  N   ILE A 142      16.846  -5.339  -3.902  1.00 16.87           N  
ATOM   1106  CA  ILE A 142      16.864  -6.473  -3.021  1.00 16.87           C  
ATOM   1107  C   ILE A 142      15.744  -7.459  -3.282  1.00 16.36           C  
ATOM   1108  O   ILE A 142      15.776  -8.561  -2.731  1.00 18.18           O  
ATOM   1109  CB  ILE A 142      16.873  -5.794  -1.591  1.00 20.70           C  
ATOM   1110  CG1 ILE A 142      18.182  -6.165  -1.053  1.00 21.13           C  
ATOM   1111  CG2 ILE A 142      15.814  -6.175  -0.582  1.00 20.55           C  
ATOM   1112  CD1 ILE A 142      19.154  -5.202  -1.672  1.00 25.32           C  
ATOM   1113  HN  ILE A 142      16.304  -4.474  -3.582  1.00 19.50           H  
ATOM   1114  N   GLY A 143      14.721  -7.153  -4.063  1.00 14.54           N  
ATOM   1115  CA  GLY A 143      13.675  -8.134  -4.214  1.00 14.81           C  
ATOM   1116  C   GLY A 143      12.462  -7.795  -3.378  1.00 14.50           C  
ATOM   1117  O   GLY A 143      11.528  -8.587  -3.270  1.00 15.29           O  
ATOM   1118  HN  GLY A 143      14.671  -6.210  -4.566  1.00 14.78           H  
ATOM   1119  N   GLY A 144      12.455  -6.623  -2.767  1.00 11.14           N  
ATOM   1120  CA  GLY A 144      11.274  -6.106  -2.120  1.00 14.13           C  
ATOM   1121  C   GLY A 144      11.108  -6.491  -0.656  1.00 11.71           C  
ATOM   1122  O   GLY A 144      11.903  -7.254  -0.110  1.00 12.35           O  
ATOM   1123  HN  GLY A 144      13.352  -6.040  -2.752  1.00 12.33           H  
ATOM   1124  N   PRO A 145      10.023  -6.040  -0.018  1.00 13.61           N  
ATOM   1125  CA  PRO A 145       9.720  -6.290   1.390  1.00 13.86           C  
ATOM   1126  C   PRO A 145       9.858  -7.770   1.770  1.00 16.02           C  
ATOM   1127  O   PRO A 145      10.452  -8.115   2.808  1.00 15.19           O  
ATOM   1128  CB  PRO A 145       8.309  -5.747   1.560  1.00 13.31           C  
ATOM   1129  CG  PRO A 145       8.218  -4.663   0.529  1.00 14.79           C  
ATOM   1130  CD  PRO A 145       8.926  -5.307  -0.651  1.00 12.31           C  
ATOM   1131  N   LYS A 146       9.411  -8.679   0.903  1.00 15.66           N  
ATOM   1132  CA  LYS A 146       9.457 -10.085   1.237  1.00 18.01           C  
ATOM   1133  C   LYS A 146      10.882 -10.561   1.374  1.00 17.70           C  
ATOM   1134  O   LYS A 146      11.167 -11.418   2.214  1.00 17.67           O  
ATOM   1135  CB  LYS A 146       8.791 -10.932   0.187  1.00 19.39           C  
ATOM   1136  CG  LYS A 146       7.302 -11.034   0.388  1.00 27.31           C  
ATOM   1137  CD  LYS A 146       6.815 -12.291  -0.359  1.00 33.58           C  
ATOM   1138  CE  LYS A 146       7.317 -13.584   0.330  1.00 38.32           C  
ATOM   1139  NZ  LYS A 146       7.196 -14.791  -0.487  1.00 40.70           N1+
ATOM   1140  HN  LYS A 146       9.017  -8.367  -0.042  1.00 25.37           H  
ATOM   1141  HZ1 LYS A 146       7.563 -15.632   0.062  1.00 25.37           H  
ATOM   1142  HZ2 LYS A 146       7.768 -14.674  -1.384  1.00 25.37           H  
ATOM   1143  HZ3 LYS A 146       6.168 -14.951  -0.738  1.00 25.37           H  
ATOM   1144  N   GLU A 147      11.803  -9.994   0.592  1.00 17.38           N  
ATOM   1145  CA  GLU A 147      13.184 -10.399   0.698  1.00 16.89           C  
ATOM   1146  C   GLU A 147      13.872  -9.804   1.897  1.00 13.58           C  
ATOM   1147  O   GLU A 147      14.704 -10.510   2.479  1.00 14.26           O  
ATOM   1148  CB  GLU A 147      13.924 -10.028  -0.555  1.00 19.64           C  
ATOM   1149  CG  GLU A 147      13.500 -10.985  -1.674  1.00 26.91           C  
ATOM   1150  CD  GLU A 147      13.747 -12.480  -1.400  1.00 30.00           C  
ATOM   1151  OE1 GLU A 147      14.876 -12.881  -1.057  1.00 28.41           O  
ATOM   1152  OE2 GLU A 147      12.776 -13.231  -1.529  1.00 31.42           O  
ATOM   1153  HN  GLU A 147      11.518  -9.241  -0.112  1.00 22.05           H  
ATOM   1154  N   LEU A 148      13.578  -8.565   2.307  1.00 12.39           N  
ATOM   1155  CA  LEU A 148      14.144  -8.021   3.540  1.00 10.88           C  
ATOM   1156  C   LEU A 148      13.606  -8.902   4.678  1.00 12.35           C  
ATOM   1157  O   LEU A 148      14.396  -9.267   5.557  1.00 10.87           O  
ATOM   1158  CB  LEU A 148      13.686  -6.605   3.910  1.00 12.25           C  
ATOM   1159  CG  LEU A 148      14.643  -5.572   4.569  1.00 15.10           C  
ATOM   1160  CD1 LEU A 148      13.790  -4.471   5.218  1.00 14.08           C  
ATOM   1161  CD2 LEU A 148      15.592  -6.222   5.549  1.00 15.04           C  
ATOM   1162  HN  LEU A 148      12.916  -7.961   1.722  1.00 12.87           H  
ATOM   1163  N   THR A 149      12.299  -9.255   4.714  1.00 10.85           N  
ATOM   1164  CA  THR A 149      11.759 -10.107   5.772  1.00 12.10           C  
ATOM   1165  C   THR A 149      12.420 -11.487   5.720  1.00 13.30           C  
ATOM   1166  O   THR A 149      12.766 -12.023   6.778  1.00 14.25           O  
ATOM   1167  CB  THR A 149      10.226 -10.238   5.639  1.00 11.47           C  
ATOM   1168  OG1 THR A 149       9.669  -8.932   5.760  1.00 12.38           O  
ATOM   1169  CG2 THR A 149       9.622 -11.079   6.724  1.00  9.73           C  
ATOM   1170  HN  THR A 149      11.643  -8.900   3.946  1.00 12.01           H  
ATOM   1171  HG1 THR A 149       9.921  -8.529   6.696  1.00 12.01           H  
ATOM   1172  N   ALA A 150      12.698 -12.068   4.555  1.00 12.35           N  
ATOM   1173  CA  ALA A 150      13.404 -13.332   4.475  1.00 12.61           C  
ATOM   1174  C   ALA A 150      14.803 -13.225   5.080  1.00 13.60           C  
ATOM   1175  O   ALA A 150      15.205 -14.099   5.873  1.00 11.96           O  
ATOM   1176  CB  ALA A 150      13.527 -13.758   3.016  1.00 14.10           C  
ATOM   1177  HN  ALA A 150      12.391 -11.587   3.650  1.00 12.92           H  
ATOM   1178  N   PHE A 151      15.498 -12.103   4.785  1.00 13.68           N  
ATOM   1179  CA  PHE A 151      16.833 -11.827   5.328  1.00 13.03           C  
ATOM   1180  C   PHE A 151      16.799 -11.769   6.858  1.00 13.50           C  
ATOM   1181  O   PHE A 151      17.664 -12.321   7.546  1.00 13.24           O  
ATOM   1182  CB  PHE A 151      17.325 -10.509   4.759  1.00 15.90           C  
ATOM   1183  CG  PHE A 151      18.660 -10.024   5.313  1.00 18.53           C  
ATOM   1184  CD1 PHE A 151      19.838 -10.624   4.897  1.00 19.88           C  
ATOM   1185  CD2 PHE A 151      18.688  -8.982   6.244  1.00 20.70           C  
ATOM   1186  CE1 PHE A 151      21.044 -10.183   5.416  1.00 20.69           C  
ATOM   1187  CE2 PHE A 151      19.897  -8.548   6.757  1.00 20.53           C  
ATOM   1188  CZ  PHE A 151      21.071  -9.151   6.342  1.00 21.78           C  
ATOM   1189  HN  PHE A 151      15.055 -11.385   4.127  1.00 17.41           H  
ATOM   1190  N   LEU A 152      15.793 -11.109   7.425  1.00 12.98           N  
ATOM   1191  CA  LEU A 152      15.634 -11.001   8.867  1.00 14.33           C  
ATOM   1192  C   LEU A 152      15.394 -12.355   9.502  1.00 13.06           C  
ATOM   1193  O   LEU A 152      16.031 -12.731  10.506  1.00 11.65           O  
ATOM   1194  CB  LEU A 152      14.470 -10.065   9.175  1.00 14.43           C  
ATOM   1195  CG  LEU A 152      14.793  -8.573   9.475  1.00 18.59           C  
ATOM   1196  CD1 LEU A 152      16.142  -8.152   8.956  1.00 18.80           C  
ATOM   1197  CD2 LEU A 152      13.672  -7.708   8.875  1.00 18.45           C  
ATOM   1198  HN  LEU A 152      15.070 -10.637   6.793  1.00 15.29           H  
ATOM   1199  N   HIS A 153      14.502 -13.132   8.866  1.00 12.54           N  
ATOM   1200  CA  HIS A 153      14.208 -14.453   9.356  1.00 13.39           C  
ATOM   1201  C   HIS A 153      15.469 -15.275   9.366  1.00 14.94           C  
ATOM   1202  O   HIS A 153      15.689 -16.000  10.340  1.00 15.36           O  
ATOM   1203  CB  HIS A 153      13.212 -15.131   8.486  1.00 14.96           C  
ATOM   1204  CG  HIS A 153      12.583 -16.349   9.146  1.00 18.57           C  
ATOM   1205  ND1 HIS A 153      11.452 -16.374   9.850  1.00 21.18           N  
ATOM   1206  CD2 HIS A 153      13.047 -17.639   9.038  1.00 19.49           C  
ATOM   1207  CE1 HIS A 153      11.212 -17.634  10.156  1.00 21.89           C  
ATOM   1208  NE2 HIS A 153      12.173 -18.388   9.665  1.00 21.07           N  
ATOM   1209  HN  HIS A 153      14.007 -12.767   7.990  1.00 17.34           H  
ATOM   1210  HD1 HIS A 153      10.851 -15.530  10.117  1.00 17.34           H  
ATOM   1211  N   ASN A 154      16.316 -15.143   8.352  1.00 14.83           N  
ATOM   1212  CA  ASN A 154      17.498 -15.970   8.273  1.00 17.65           C  
ATOM   1213  C   ASN A 154      18.493 -15.605   9.288  1.00 17.17           C  
ATOM   1214  O   ASN A 154      19.268 -16.480   9.658  1.00 18.62           O  
ATOM   1215  CB  ASN A 154      18.190 -15.883   6.950  1.00 22.22           C  
ATOM   1216  CG  ASN A 154      17.712 -17.044   6.122  1.00 28.45           C  
ATOM   1217  OD1 ASN A 154      16.528 -17.170   5.821  1.00 32.14           O  
ATOM   1218  ND2 ASN A 154      18.562 -17.974   5.715  1.00 32.76           N  
ATOM   1219  HN  ASN A 154      16.122 -14.419   7.588  1.00 22.98           H  
ATOM   1220 1HD2 ASN A 154      19.598 -17.903   5.975  1.00 22.98           H  
ATOM   1221 2HD2 ASN A 154      18.213 -18.797   5.126  1.00 22.98           H  
ATOM   1222  N   MET A 155      18.513 -14.374   9.788  1.00 14.71           N  
ATOM   1223  CA  MET A 155      19.473 -14.073  10.840  1.00 15.36           C  
ATOM   1224  C   MET A 155      18.860 -14.237  12.244  1.00 14.66           C  
ATOM   1225  O   MET A 155      19.400 -13.773  13.254  1.00 15.69           O  
ATOM   1226  CB  MET A 155      20.024 -12.666  10.622  1.00 13.74           C  
ATOM   1227  CG  MET A 155      19.037 -11.546  10.743  1.00 16.42           C  
ATOM   1228  SD  MET A 155      19.968 -10.022  10.475  1.00 21.44           S  
ATOM   1229  CE  MET A 155      20.303  -9.803  12.188  1.00 15.53           C  
ATOM   1230  HN  MET A 155      17.841 -13.624   9.427  1.00 15.94           H  
ATOM   1231  N   GLY A 156      17.719 -14.927  12.351  1.00 14.24           N  
ATOM   1232  CA  GLY A 156      17.183 -15.251  13.645  1.00 11.54           C  
ATOM   1233  C   GLY A 156      16.124 -14.291  14.111  1.00 12.49           C  
ATOM   1234  O   GLY A 156      15.576 -14.464  15.207  1.00 13.27           O  
ATOM   1235  HN  GLY A 156      17.202 -15.240  11.468  1.00 12.88           H  
ATOM   1236  N   ASP A 157      15.742 -13.289  13.314  1.00 12.36           N  
ATOM   1237  CA  ASP A 157      14.693 -12.405  13.770  1.00 12.05           C  
ATOM   1238  C   ASP A 157      13.424 -12.978  13.161  1.00 12.93           C  
ATOM   1239  O   ASP A 157      13.235 -12.908  11.949  1.00 11.40           O  
ATOM   1240  CB  ASP A 157      14.960 -10.967  13.283  1.00 10.56           C  
ATOM   1241  CG  ASP A 157      13.964  -9.942  13.820  1.00  9.20           C  
ATOM   1242  OD1 ASP A 157      12.864 -10.301  14.224  1.00  8.53           O  
ATOM   1243  OD2 ASP A 157      14.287  -8.761  13.874  1.00  7.22           O  
ATOM   1244  HN  ASP A 157      16.202 -13.144  12.359  1.00 10.53           H  
ATOM   1245  N   HIS A 158      12.547 -13.617  13.956  1.00 12.71           N  
ATOM   1246  CA  HIS A 158      11.302 -14.151  13.440  1.00 12.42           C  
ATOM   1247  C   HIS A 158      10.159 -13.216  13.817  1.00 13.89           C  
ATOM   1248  O   HIS A 158       8.989 -13.617  13.830  1.00 15.76           O  
ATOM   1249  CB  HIS A 158      11.025 -15.529  14.032  1.00 11.54           C  
ATOM   1250  CG  HIS A 158      12.042 -16.587  13.659  1.00 11.35           C  
ATOM   1251  ND1 HIS A 158      13.144 -16.422  12.942  1.00 14.96           N  
ATOM   1252  CD2 HIS A 158      11.966 -17.910  14.015  1.00  9.42           C  
ATOM   1253  CE1 HIS A 158      13.742 -17.586  12.843  1.00 12.11           C  
ATOM   1254  NE2 HIS A 158      13.018 -18.459  13.492  1.00 11.48           N  
ATOM   1255  HN  HIS A 158      12.774 -13.734  14.995  1.00 12.56           H  
ATOM   1256  HD1 HIS A 158      13.486 -15.501  12.518  1.00 12.56           H  
ATOM   1257  N   VAL A 159      10.424 -11.944  14.080  1.00 12.70           N  
ATOM   1258  CA  VAL A 159       9.386 -11.033  14.563  1.00 11.77           C  
ATOM   1259  C   VAL A 159       9.249  -9.871  13.594  1.00 11.45           C  
ATOM   1260  O   VAL A 159       8.139  -9.546  13.162  1.00 10.57           O  
ATOM   1261  CB  VAL A 159       9.758 -10.501  15.992  1.00 12.06           C  
ATOM   1262  CG1 VAL A 159       8.833  -9.373  16.430  1.00 10.71           C  
ATOM   1263  CG2 VAL A 159       9.669 -11.666  16.984  1.00 11.65           C  
ATOM   1264  HN  VAL A 159      11.418 -11.576  13.936  1.00 11.56           H  
ATOM   1265  N   THR A 160      10.357  -9.171  13.302  1.00  9.91           N  
ATOM   1266  CA  THR A 160      10.311  -7.999  12.445  1.00 11.41           C  
ATOM   1267  C   THR A 160       9.851  -8.376  11.034  1.00 10.55           C  
ATOM   1268  O   THR A 160      10.311  -9.389  10.471  1.00 10.75           O  
ATOM   1269  CB  THR A 160      11.724  -7.375  12.399  1.00 11.76           C  
ATOM   1270  OG1 THR A 160      12.129  -7.195  13.761  1.00 11.85           O  
ATOM   1271  CG2 THR A 160      11.760  -6.067  11.625  1.00  9.99           C  
ATOM   1272  HN  THR A 160      11.295  -9.484  13.710  1.00 10.89           H  
ATOM   1273  HG1 THR A 160      11.451  -6.557  14.247  1.00 10.89           H  
ATOM   1274  N   ARG A 161       8.966  -7.584  10.451  1.00  9.57           N  
ATOM   1275  CA  ARG A 161       8.510  -7.885   9.106  1.00  9.90           C  
ATOM   1276  C   ARG A 161       8.303  -6.595   8.335  1.00  8.65           C  
ATOM   1277  O   ARG A 161       7.842  -5.611   8.916  1.00 12.05           O  
ATOM   1278  CB  ARG A 161       7.207  -8.678   9.166  1.00  8.60           C  
ATOM   1279  CG  ARG A 161       6.176  -8.077  10.080  1.00 10.68           C  
ATOM   1280  CD  ARG A 161       4.991  -9.033  10.200  1.00 10.20           C  
ATOM   1281  NE  ARG A 161       4.223  -8.921   8.978  1.00 14.16           N  
ATOM   1282  CZ  ARG A 161       3.120  -9.627   8.772  1.00 19.60           C  
ATOM   1283  NH1 ARG A 161       2.682 -10.477   9.691  1.00 19.74           N  
ATOM   1284  NH2 ARG A 161       2.415  -9.451   7.659  1.00 18.96           N  
ATOM   1285  HN  ARG A 161       8.589  -6.727  10.968  1.00 12.92           H  
ATOM   1286  HE  ARG A 161       4.556  -8.247   8.217  1.00 12.92           H  
ATOM   1287 1HH1 ARG A 161       3.220 -10.597  10.608  1.00 12.92           H  
ATOM   1288 2HH1 ARG A 161       1.791 -11.042   9.515  1.00 12.92           H  
ATOM   1289 1HH2 ARG A 161       2.738  -8.739   6.928  1.00 12.92           H  
ATOM   1290 2HH2 ARG A 161       1.525 -10.021   7.494  1.00 12.92           H  
ATOM   1291  N   LEU A 162       8.679  -6.554   7.067  1.00  7.83           N  
ATOM   1292  CA  LEU A 162       8.397  -5.444   6.178  1.00 10.20           C  
ATOM   1293  C   LEU A 162       7.471  -6.049   5.142  1.00  9.38           C  
ATOM   1294  O   LEU A 162       7.760  -7.086   4.554  1.00 11.71           O  
ATOM   1295  CB  LEU A 162       9.601  -4.933   5.422  1.00 11.88           C  
ATOM   1296  CG  LEU A 162       9.911  -3.429   5.223  1.00 18.19           C  
ATOM   1297  CD1 LEU A 162       9.946  -3.173   3.741  1.00 18.27           C  
ATOM   1298  CD2 LEU A 162       8.954  -2.509   5.938  1.00 13.12           C  
ATOM   1299  HN  LEU A 162       9.223  -7.388   6.675  1.00 12.57           H  
ATOM   1300  N   ASP A 163       6.359  -5.384   4.954  1.00  8.42           N  
ATOM   1301  CA  ASP A 163       5.268  -5.830   4.094  1.00 10.80           C  
ATOM   1302  C   ASP A 163       4.977  -4.858   2.975  1.00 13.10           C  
ATOM   1303  O   ASP A 163       4.606  -5.304   1.897  1.00 13.56           O  
ATOM   1304  CB  ASP A 163       4.006  -5.982   4.888  1.00 12.44           C  
ATOM   1305  CG  ASP A 163       4.164  -7.069   5.938  1.00 15.05           C  
ATOM   1306  OD1 ASP A 163       4.667  -6.774   7.016  1.00 14.96           O  
ATOM   1307  OD2 ASP A 163       3.847  -8.218   5.664  1.00 16.74           O  
ATOM   1308  HN  ASP A 163       6.243  -4.451   5.465  1.00 13.13           H  
ATOM   1309  N   ARG A 164       5.220  -3.548   3.158  1.00 11.96           N  
ATOM   1310  CA  ARG A 164       4.827  -2.552   2.175  1.00 13.82           C  
ATOM   1311  C   ARG A 164       5.997  -1.667   1.832  1.00 13.55           C  
ATOM   1312  O   ARG A 164       7.073  -1.804   2.420  1.00 14.89           O  
ATOM   1313  CB  ARG A 164       3.694  -1.692   2.714  1.00 11.44           C  
ATOM   1314  CG  ARG A 164       2.421  -2.482   2.750  1.00 12.70           C  
ATOM   1315  CD  ARG A 164       1.935  -2.388   4.169  1.00 16.81           C  
ATOM   1316  NE  ARG A 164       0.978  -1.360   4.336  1.00 16.68           N  
ATOM   1317  CZ  ARG A 164       0.664  -0.740   5.480  1.00 17.11           C  
ATOM   1318  NH1 ARG A 164       1.194  -0.927   6.679  1.00 13.86           N  
ATOM   1319  NH2 ARG A 164      -0.395   0.047   5.419  1.00 13.10           N  
ATOM   1320  HN  ARG A 164       5.716  -3.230   4.051  1.00 14.17           H  
ATOM   1321  HE  ARG A 164       0.452  -1.046   3.459  1.00 14.17           H  
ATOM   1322 1HH1 ARG A 164       1.973  -1.649   6.813  1.00 14.17           H  
ATOM   1323 2HH1 ARG A 164       0.844  -0.357   7.514  1.00 14.17           H  
ATOM   1324 1HH2 ARG A 164      -0.932   0.151   4.499  1.00 14.17           H  
ATOM   1325 2HH2 ARG A 164      -0.716   0.581   6.289  1.00 14.17           H  
ATOM   1326  N   TRP A 165       5.767  -0.727   0.939  1.00 12.38           N  
ATOM   1327  CA  TRP A 165       6.806   0.148   0.436  1.00 12.09           C  
ATOM   1328  C   TRP A 165       6.557   1.530   1.013  1.00 12.73           C  
ATOM   1329  O   TRP A 165       5.536   1.808   1.669  1.00 11.65           O  
ATOM   1330  CB  TRP A 165       6.719   0.183  -1.096  1.00 13.46           C  
ATOM   1331  CG  TRP A 165       6.921  -1.183  -1.770  1.00 13.55           C  
ATOM   1332  CD1 TRP A 165       6.016  -2.219  -1.680  1.00 14.33           C  
ATOM   1333  CD2 TRP A 165       7.997  -1.523  -2.520  1.00 13.25           C  
ATOM   1334  NE1 TRP A 165       6.524  -3.210  -2.367  1.00 13.63           N  
ATOM   1335  CE2 TRP A 165       7.701  -2.832  -2.887  1.00 15.05           C  
ATOM   1336  CE3 TRP A 165       9.143  -0.903  -2.924  1.00 12.65           C  
ATOM   1337  CZ2 TRP A 165       8.554  -3.568  -3.686  1.00 14.59           C  
ATOM   1338  CZ3 TRP A 165       9.994  -1.631  -3.717  1.00 11.99           C  
ATOM   1339  CH2 TRP A 165       9.707  -2.936  -4.092  1.00 14.04           C  
ATOM   1340  HN  TRP A 165       4.770  -0.604   0.569  1.00 13.24           H  
ATOM   1341  HE1 TRP A 165       6.071  -4.171  -2.494  1.00 13.24           H  
ATOM   1342  N   GLU A 166       7.477   2.471   0.781  1.00 12.44           N  
ATOM   1343  CA  GLU A 166       7.270   3.855   1.174  1.00 13.07           C  
ATOM   1344  C   GLU A 166       6.268   4.466   0.203  1.00 14.17           C  
ATOM   1345  O   GLU A 166       6.378   4.225  -1.010  1.00 16.05           O  
ATOM   1346  CB  GLU A 166       8.577   4.669   1.091  1.00 14.16           C  
ATOM   1347  CG  GLU A 166       9.602   4.346   2.152  1.00 11.69           C  
ATOM   1348  CD  GLU A 166       9.208   4.777   3.562  1.00 15.55           C  
ATOM   1349  OE1 GLU A 166       8.151   5.369   3.816  1.00 13.91           O  
ATOM   1350  OE2 GLU A 166      10.012   4.549   4.443  1.00 14.34           O  
ATOM   1351  HN  GLU A 166       8.390   2.199   0.293  1.00 13.93           H  
ATOM   1352  N   PRO A 167       5.287   5.267   0.615  1.00 14.21           N  
ATOM   1353  CA  PRO A 167       5.064   5.695   1.979  1.00 14.28           C  
ATOM   1354  C   PRO A 167       4.044   4.887   2.780  1.00 15.47           C  
ATOM   1355  O   PRO A 167       3.826   5.168   3.970  1.00 14.70           O  
ATOM   1356  CB  PRO A 167       4.701   7.139   1.774  1.00 15.15           C  
ATOM   1357  CG  PRO A 167       3.749   6.985   0.625  1.00 15.49           C  
ATOM   1358  CD  PRO A 167       4.531   6.101  -0.294  1.00 12.50           C  
ATOM   1359  N   GLU A 168       3.490   3.850   2.185  1.00 12.52           N  
ATOM   1360  CA  GLU A 168       2.430   3.088   2.811  1.00 15.25           C  
ATOM   1361  C   GLU A 168       2.747   2.483   4.172  1.00 14.42           C  
ATOM   1362  O   GLU A 168       1.892   2.431   5.060  1.00 12.67           O  
ATOM   1363  CB  GLU A 168       2.015   1.953   1.900  1.00 18.27           C  
ATOM   1364  CG  GLU A 168       1.227   2.366   0.687  1.00 28.73           C  
ATOM   1365  CD  GLU A 168       2.007   3.155  -0.349  1.00 34.27           C  
ATOM   1366  OE1 GLU A 168       3.126   2.751  -0.664  1.00 38.93           O  
ATOM   1367  OE2 GLU A 168       1.492   4.172  -0.831  1.00 39.57           O  
ATOM   1368  HN  GLU A 168       3.833   3.563   1.213  1.00 23.85           H  
ATOM   1369  N   LEU A 169       4.010   2.052   4.338  1.00 12.02           N  
ATOM   1370  CA  LEU A 169       4.420   1.348   5.542  1.00 12.32           C  
ATOM   1371  C   LEU A 169       4.336   2.188   6.798  1.00 12.15           C  
ATOM   1372  O   LEU A 169       4.456   1.636   7.884  1.00 14.51           O  
ATOM   1373  CB  LEU A 169       5.876   0.795   5.347  1.00 12.27           C  
ATOM   1374  CG  LEU A 169       7.063   1.755   5.078  1.00 11.49           C  
ATOM   1375  CD1 LEU A 169       7.740   2.157   6.388  1.00 13.08           C  
ATOM   1376  CD2 LEU A 169       8.095   1.050   4.211  1.00 11.00           C  
ATOM   1377  HN  LEU A 169       4.729   2.231   3.566  1.00 12.36           H  
ATOM   1378  N   ASN A 170       4.122   3.496   6.709  1.00 12.24           N  
ATOM   1379  CA  ASN A 170       4.036   4.381   7.867  1.00 14.01           C  
ATOM   1380  C   ASN A 170       2.635   4.514   8.466  1.00 16.17           C  
ATOM   1381  O   ASN A 170       2.366   5.285   9.399  1.00 15.46           O  
ATOM   1382  CB  ASN A 170       4.489   5.760   7.463  1.00 12.24           C  
ATOM   1383  CG  ASN A 170       5.946   5.756   7.089  1.00 15.99           C  
ATOM   1384  OD1 ASN A 170       6.782   5.273   7.860  1.00 13.53           O  
ATOM   1385  ND2 ASN A 170       6.265   6.241   5.891  1.00 11.99           N  
ATOM   1386  HN  ASN A 170       4.006   3.924   5.735  1.00 13.95           H  
ATOM   1387 1HD2 ASN A 170       5.499   6.611   5.242  1.00 13.95           H  
ATOM   1388 2HD2 ASN A 170       7.288   6.261   5.577  1.00 13.95           H  
ATOM   1389  N   GLU A 171       1.673   3.820   7.852  1.00 18.71           N  
ATOM   1390  CA  GLU A 171       0.259   3.950   8.192  1.00 20.58           C  
ATOM   1391  C   GLU A 171      -0.074   3.718   9.666  1.00 18.79           C  
ATOM   1392  O   GLU A 171      -0.959   4.384  10.209  1.00 22.07           O  
ATOM   1393  CB  GLU A 171      -0.446   2.977   7.288  1.00 20.89           C  
ATOM   1394  CG  GLU A 171      -1.792   3.382   6.812  1.00 26.30           C  
ATOM   1395  CD  GLU A 171      -2.321   2.415   5.753  1.00 26.68           C  
ATOM   1396  OE1 GLU A 171      -2.689   1.301   6.078  1.00 27.35           O  
ATOM   1397  OE2 GLU A 171      -2.344   2.774   4.584  1.00 30.01           O  
ATOM   1398  HN  GLU A 171       1.951   3.138   7.076  1.00 23.49           H  
ATOM   1399  N   ALA A 172       0.601   2.763  10.310  1.00 17.15           N  
ATOM   1400  CA  ALA A 172       0.453   2.467  11.726  1.00 14.10           C  
ATOM   1401  C   ALA A 172      -0.983   2.258  12.165  1.00 14.62           C  
ATOM   1402  O   ALA A 172      -1.450   2.764  13.196  1.00 13.45           O  
ATOM   1403  CB  ALA A 172       1.041   3.591  12.574  1.00 12.12           C  
ATOM   1404  HN  ALA A 172       1.297   2.177   9.747  1.00 14.29           H  
ATOM   1405  N   ILE A 173      -1.716   1.471  11.403  1.00 13.88           N  
ATOM   1406  CA  ILE A 173      -3.063   1.253  11.845  1.00 17.32           C  
ATOM   1407  C   ILE A 173      -3.067   0.310  13.042  1.00 17.75           C  
ATOM   1408  O   ILE A 173      -2.252  -0.636  13.146  1.00 16.81           O  
ATOM   1409  CB  ILE A 173      -3.937   0.786  10.616  1.00 20.87           C  
ATOM   1410  CG1 ILE A 173      -3.373  -0.106   9.536  1.00 25.78           C  
ATOM   1411  CG2 ILE A 173      -4.070   2.099   9.846  1.00 24.33           C  
ATOM   1412  CD1 ILE A 173      -4.320  -0.348   8.305  1.00 25.81           C  
ATOM   1413  HN  ILE A 173      -1.331   1.023  10.511  1.00 20.32           H  
ATOM   1414  N   PRO A 174      -3.871   0.667  14.080  1.00 19.61           N  
ATOM   1415  CA  PRO A 174      -3.911  -0.030  15.373  1.00 18.97           C  
ATOM   1416  C   PRO A 174      -3.985  -1.538  15.231  1.00 18.30           C  
ATOM   1417  O   PRO A 174      -4.789  -2.033  14.452  1.00 19.10           O  
ATOM   1418  CB  PRO A 174      -5.128   0.542  16.074  1.00 17.90           C  
ATOM   1419  CG  PRO A 174      -5.271   1.921  15.495  1.00 16.67           C  
ATOM   1420  CD  PRO A 174      -4.950   1.675  14.031  1.00 17.51           C  
ATOM   1421  N   ASN A 175      -3.153  -2.325  15.892  1.00 20.12           N  
ATOM   1422  CA  ASN A 175      -3.188  -3.794  15.851  1.00 22.08           C  
ATOM   1423  C   ASN A 175      -2.719  -4.427  14.570  1.00 19.85           C  
ATOM   1424  O   ASN A 175      -2.740  -5.658  14.411  1.00 21.91           O  
ATOM   1425  CB  ASN A 175      -4.590  -4.410  16.082  1.00 24.56           C  
ATOM   1426  CG  ASN A 175      -5.177  -3.840  17.337  1.00 30.21           C  
ATOM   1427  OD1 ASN A 175      -4.601  -3.942  18.425  1.00 31.17           O  
ATOM   1428  ND2 ASN A 175      -6.292  -3.134  17.183  1.00 31.52           N  
ATOM   1429  HN  ASN A 175      -2.403  -1.861  16.498  1.00 25.18           H  
ATOM   1430 1HD2 ASN A 175      -6.712  -3.004  16.208  1.00 25.18           H  
ATOM   1431 2HD2 ASN A 175      -6.769  -2.696  18.034  1.00 25.18           H  
ATOM   1432  N   ASP A 176      -2.302  -3.623  13.606  1.00 18.17           N  
ATOM   1433  CA  ASP A 176      -1.816  -4.181  12.374  1.00 14.34           C  
ATOM   1434  C   ASP A 176      -0.388  -4.669  12.618  1.00 13.89           C  
ATOM   1435  O   ASP A 176       0.431  -3.909  13.123  1.00 13.65           O  
ATOM   1436  CB  ASP A 176      -1.875  -3.079  11.322  1.00 16.42           C  
ATOM   1437  CG  ASP A 176      -1.556  -3.530   9.899  1.00 18.16           C  
ATOM   1438  OD1 ASP A 176      -1.329  -4.715   9.700  1.00 15.75           O  
ATOM   1439  OD2 ASP A 176      -1.544  -2.699   8.987  1.00 17.61           O  
ATOM   1440  HN  ASP A 176      -2.326  -2.562  13.743  1.00 16.00           H  
ATOM   1441  N   GLU A 177      -0.059  -5.902  12.263  1.00 13.11           N  
ATOM   1442  CA  GLU A 177       1.294  -6.434  12.395  1.00 15.15           C  
ATOM   1443  C   GLU A 177       2.181  -6.075  11.220  1.00 14.01           C  
ATOM   1444  O   GLU A 177       3.404  -6.256  11.283  1.00 14.29           O  
ATOM   1445  CB  GLU A 177       1.326  -7.956  12.491  1.00 18.69           C  
ATOM   1446  CG  GLU A 177       0.596  -8.417  13.730  1.00 27.76           C  
ATOM   1447  CD  GLU A 177       0.676  -9.910  14.028  1.00 34.96           C  
ATOM   1448  OE1 GLU A 177       0.561 -10.735  13.112  1.00 36.79           O  
ATOM   1449  OE2 GLU A 177       0.833 -10.241  15.208  1.00 39.96           O  
ATOM   1450  HN  GLU A 177      -0.820  -6.537  11.861  1.00 23.86           H  
ATOM   1451  N   ARG A 178       1.622  -5.558  10.123  1.00 12.98           N  
ATOM   1452  CA  ARG A 178       2.421  -5.251   8.951  1.00 11.20           C  
ATOM   1453  C   ARG A 178       3.448  -4.205   9.309  1.00 10.31           C  
ATOM   1454  O   ARG A 178       3.095  -3.297  10.049  1.00 11.54           O  
ATOM   1455  CB  ARG A 178       1.561  -4.708   7.815  1.00  8.85           C  
ATOM   1456  CG  ARG A 178       0.719  -5.786   7.166  1.00 11.69           C  
ATOM   1457  CD  ARG A 178      -0.186  -5.205   6.071  1.00 12.44           C  
ATOM   1458  NE  ARG A 178      -1.143  -4.270   6.647  1.00 12.45           N  
ATOM   1459  CZ  ARG A 178      -1.966  -3.536   5.921  1.00 14.73           C  
ATOM   1460  NH1 ARG A 178      -1.944  -3.632   4.596  1.00 15.78           N  
ATOM   1461  NH2 ARG A 178      -2.800  -2.693   6.517  1.00 14.51           N  
ATOM   1462  HN  ARG A 178       0.569  -5.367  10.108  1.00 12.41           H  
ATOM   1463  HE  ARG A 178      -1.181  -4.173   7.712  1.00 12.41           H  
ATOM   1464 1HH1 ARG A 178      -1.260  -4.303   4.120  1.00 12.41           H  
ATOM   1465 2HH1 ARG A 178      -2.610  -3.038   4.005  1.00 12.41           H  
ATOM   1466 1HH2 ARG A 178      -2.804  -2.609   7.584  1.00 12.41           H  
ATOM   1467 2HH2 ARG A 178      -3.468  -2.097   5.931  1.00 12.41           H  
ATOM   1468  N   ASP A 179       4.695  -4.381   8.873  1.00  8.79           N  
ATOM   1469  CA  ASP A 179       5.763  -3.395   8.972  1.00  7.90           C  
ATOM   1470  C   ASP A 179       6.085  -3.047  10.413  1.00  9.36           C  
ATOM   1471  O   ASP A 179       6.342  -1.862  10.718  1.00 10.95           O  
ATOM   1472  CB  ASP A 179       5.375  -2.111   8.230  1.00  8.68           C  
ATOM   1473  CG  ASP A 179       4.864  -2.376   6.824  1.00 11.54           C  
ATOM   1474  OD1 ASP A 179       5.589  -2.923   6.004  1.00 10.52           O  
ATOM   1475  OD2 ASP A 179       3.715  -2.047   6.571  1.00 10.19           O  
ATOM   1476  HN  ASP A 179       4.930  -5.319   8.415  1.00  9.74           H  
ATOM   1477  N   THR A 180       6.040  -4.058  11.311  1.00  9.14           N  
ATOM   1478  CA  THR A 180       6.306  -3.830  12.712  1.00  8.23           C  
ATOM   1479  C   THR A 180       7.514  -4.646  13.146  1.00  8.01           C  
ATOM   1480  O   THR A 180       7.997  -5.526  12.417  1.00  7.50           O  
ATOM   1481  CB  THR A 180       5.086  -4.223  13.610  1.00 10.73           C  
ATOM   1482  OG1 THR A 180       4.857  -5.616  13.433  1.00 13.10           O  
ATOM   1483  CG2 THR A 180       3.837  -3.431  13.295  1.00  8.79           C  
ATOM   1484  HN  THR A 180       5.803  -5.046  10.976  1.00  9.36           H  
ATOM   1485  HG1 THR A 180       4.647  -5.811  12.423  1.00  9.36           H  
ATOM   1486  N   THR A 181       7.967  -4.306  14.354  1.00  7.61           N  
ATOM   1487  CA  THR A 181       8.997  -5.027  15.057  1.00  7.03           C  
ATOM   1488  C   THR A 181       8.556  -4.939  16.512  1.00  7.60           C  
ATOM   1489  O   THR A 181       7.523  -4.341  16.835  1.00  9.23           O  
ATOM   1490  CB  THR A 181      10.362  -4.335  14.859  1.00  6.87           C  
ATOM   1491  OG1 THR A 181      11.284  -5.233  15.454  1.00  6.98           O  
ATOM   1492  CG2 THR A 181      10.500  -2.948  15.478  1.00  5.36           C  
ATOM   1493  HN  THR A 181       7.540  -3.447  14.829  1.00  7.24           H  
ATOM   1494  HG1 THR A 181      11.046  -5.359  16.469  1.00  7.24           H  
ATOM   1495  N   MET A 182       9.321  -5.545  17.396  1.00  6.30           N  
ATOM   1496  CA  MET A 182       9.136  -5.427  18.818  1.00  8.92           C  
ATOM   1497  C   MET A 182      10.432  -4.792  19.310  1.00  7.91           C  
ATOM   1498  O   MET A 182      11.479  -5.088  18.706  1.00  7.47           O  
ATOM   1499  CB  MET A 182       8.965  -6.796  19.430  1.00 10.12           C  
ATOM   1500  CG  MET A 182       7.612  -7.417  19.139  1.00 10.94           C  
ATOM   1501  SD  MET A 182       7.784  -9.091  19.794  1.00 16.97           S  
ATOM   1502  CE  MET A 182       6.178  -9.689  19.345  1.00 13.48           C  
ATOM   1503  HN  MET A 182      10.122  -6.157  17.038  1.00 10.26           H  
ATOM   1504  N   PRO A 183      10.477  -3.956  20.365  1.00  8.91           N  
ATOM   1505  CA  PRO A 183      11.709  -3.341  20.837  1.00  9.43           C  
ATOM   1506  C   PRO A 183      12.830  -4.373  21.077  1.00 11.02           C  
ATOM   1507  O   PRO A 183      13.973  -4.170  20.611  1.00  8.81           O  
ATOM   1508  CB  PRO A 183      11.257  -2.559  22.086  1.00  8.08           C  
ATOM   1509  CG  PRO A 183       9.845  -2.115  21.760  1.00  8.35           C  
ATOM   1510  CD  PRO A 183       9.314  -3.387  21.076  1.00  7.67           C  
ATOM   1511  N   ALA A 184      12.501  -5.525  21.717  1.00 10.36           N  
ATOM   1512  CA  ALA A 184      13.512  -6.532  22.007  1.00 12.20           C  
ATOM   1513  C   ALA A 184      14.007  -7.169  20.711  1.00 13.33           C  
ATOM   1514  O   ALA A 184      15.213  -7.363  20.558  1.00 13.13           O  
ATOM   1515  CB  ALA A 184      12.961  -7.641  22.900  1.00 11.80           C  
ATOM   1516  HN  ALA A 184      11.486  -5.695  22.012  1.00 12.16           H  
ATOM   1517  N   ALA A 185      13.141  -7.422  19.717  1.00 12.36           N  
ATOM   1518  CA  ALA A 185      13.601  -7.995  18.463  1.00 11.98           C  
ATOM   1519  C   ALA A 185      14.488  -6.985  17.741  1.00  9.62           C  
ATOM   1520  O   ALA A 185      15.603  -7.338  17.363  1.00  8.86           O  
ATOM   1521  CB  ALA A 185      12.429  -8.357  17.542  1.00  9.41           C  
ATOM   1522  HN  ALA A 185      12.103  -7.200  19.849  1.00 10.45           H  
ATOM   1523  N   MET A 186      14.090  -5.727  17.577  1.00  8.12           N  
ATOM   1524  CA  MET A 186      14.914  -4.757  16.880  1.00  8.32           C  
ATOM   1525  C   MET A 186      16.283  -4.581  17.546  1.00  9.74           C  
ATOM   1526  O   MET A 186      17.287  -4.497  16.831  1.00 11.30           O  
ATOM   1527  CB  MET A 186      14.191  -3.408  16.840  1.00 10.12           C  
ATOM   1528  CG  MET A 186      14.939  -2.260  16.177  1.00  9.68           C  
ATOM   1529  SD  MET A 186      15.422  -2.623  14.474  1.00 15.44           S  
ATOM   1530  CE  MET A 186      14.109  -2.008  13.489  1.00 13.02           C  
ATOM   1531  HN  MET A 186      13.141  -5.423  17.968  1.00 10.72           H  
ATOM   1532  N   ALA A 187      16.367  -4.496  18.878  1.00 10.25           N  
ATOM   1533  CA  ALA A 187      17.624  -4.334  19.597  1.00 10.71           C  
ATOM   1534  C   ALA A 187      18.562  -5.516  19.326  1.00 10.68           C  
ATOM   1535  O   ALA A 187      19.744  -5.311  19.008  1.00  8.92           O  
ATOM   1536  CB  ALA A 187      17.367  -4.241  21.107  1.00  7.99           C  
ATOM   1537  HN  ALA A 187      15.462  -4.550  19.447  1.00  9.71           H  
ATOM   1538  N   THR A 188      18.037  -6.755  19.395  1.00 10.96           N  
ATOM   1539  CA  THR A 188      18.838  -7.952  19.157  1.00 12.23           C  
ATOM   1540  C   THR A 188      19.341  -7.991  17.706  1.00 11.54           C  
ATOM   1541  O   THR A 188      20.507  -8.296  17.444  1.00 12.95           O  
ATOM   1542  CB  THR A 188      17.938  -9.179  19.520  1.00 14.38           C  
ATOM   1543  OG1 THR A 188      17.724  -9.122  20.927  1.00 19.99           O  
ATOM   1544  CG2 THR A 188      18.571 -10.512  19.179  1.00 21.20           C  
ATOM   1545  HN  THR A 188      16.999  -6.865  19.632  1.00 14.75           H  
ATOM   1546  HG1 THR A 188      18.647  -9.174  21.424  1.00 14.75           H  
ATOM   1547  N   THR A 189      18.487  -7.643  16.733  1.00 10.24           N  
ATOM   1548  CA  THR A 189      18.853  -7.613  15.335  1.00  9.04           C  
ATOM   1549  C   THR A 189      19.887  -6.584  15.070  1.00  8.19           C  
ATOM   1550  O   THR A 189      20.845  -6.918  14.388  1.00  8.99           O  
ATOM   1551  CB  THR A 189      17.615  -7.340  14.508  1.00  8.03           C  
ATOM   1552  OG1 THR A 189      16.872  -8.538  14.690  1.00  6.41           O  
ATOM   1553  CG2 THR A 189      17.831  -7.076  13.028  1.00  8.98           C  
ATOM   1554  HN  THR A 189      17.487  -7.375  17.004  1.00  8.55           H  
ATOM   1555  HG1 THR A 189      17.431  -9.354  14.338  1.00  8.55           H  
ATOM   1556  N   LEU A 190      19.739  -5.387  15.639  1.00  9.57           N  
ATOM   1557  CA  LEU A 190      20.720  -4.323  15.493  1.00 12.46           C  
ATOM   1558  C   LEU A 190      22.075  -4.797  16.015  1.00 13.22           C  
ATOM   1559  O   LEU A 190      23.110  -4.617  15.350  1.00 11.23           O  
ATOM   1560  CB  LEU A 190      20.349  -3.058  16.297  1.00 14.68           C  
ATOM   1561  CG  LEU A 190      20.446  -1.661  15.683  1.00 20.15           C  
ATOM   1562  CD1 LEU A 190      20.939  -0.673  16.717  1.00 17.48           C  
ATOM   1563  CD2 LEU A 190      21.453  -1.630  14.561  1.00 18.26           C  
ATOM   1564  HN  LEU A 190      18.864  -5.202  16.226  1.00 14.63           H  
ATOM   1565  N   ARG A 191      22.073  -5.409  17.214  1.00 13.41           N  
ATOM   1566  CA  ARG A 191      23.313  -5.910  17.795  1.00 15.34           C  
ATOM   1567  C   ARG A 191      23.991  -6.912  16.871  1.00 15.78           C  
ATOM   1568  O   ARG A 191      25.211  -6.799  16.652  1.00 15.51           O  
ATOM   1569  CB  ARG A 191      23.054  -6.580  19.141  1.00 16.65           C  
ATOM   1570  CG  ARG A 191      24.361  -6.956  19.795  1.00 21.23           C  
ATOM   1571  CD  ARG A 191      24.101  -7.693  21.079  1.00 24.95           C  
ATOM   1572  NE  ARG A 191      24.376  -9.082  20.819  1.00 33.01           N  
ATOM   1573  CZ  ARG A 191      25.443  -9.675  21.316  1.00 31.71           C  
ATOM   1574  NH1 ARG A 191      26.299  -9.043  22.079  1.00 35.72           N  
ATOM   1575  NH2 ARG A 191      25.687 -10.927  20.999  1.00 35.95           N  
ATOM   1576  HN  ARG A 191      21.152  -5.529  17.746  1.00 23.57           H  
ATOM   1577  HE  ARG A 191      23.700  -9.645  20.210  1.00 23.57           H  
ATOM   1578 1HH1 ARG A 191      26.143  -8.012  22.317  1.00 23.57           H  
ATOM   1579 2HH1 ARG A 191      27.154  -9.558  22.464  1.00 23.57           H  
ATOM   1580 1HH2 ARG A 191      25.023 -11.452  20.345  1.00 23.57           H  
ATOM   1581 2HH2 ARG A 191      26.550 -11.421  21.395  1.00 23.57           H  
ATOM   1582  N   LYS A 192      23.234  -7.858  16.307  1.00 12.30           N  
ATOM   1583  CA  LYS A 192      23.826  -8.824  15.419  1.00 13.52           C  
ATOM   1584  C   LYS A 192      24.411  -8.168  14.187  1.00 12.79           C  
ATOM   1585  O   LYS A 192      25.519  -8.487  13.756  1.00 14.67           O  
ATOM   1586  CB  LYS A 192      22.809  -9.872  14.958  1.00 13.28           C  
ATOM   1587  CG  LYS A 192      22.147 -10.704  16.056  1.00 16.79           C  
ATOM   1588  CD  LYS A 192      21.161 -11.624  15.331  1.00 22.82           C  
ATOM   1589  CE  LYS A 192      20.008 -12.267  16.097  1.00 23.75           C  
ATOM   1590  NZ  LYS A 192      20.558 -13.031  17.188  1.00 29.94           N1+
ATOM   1591  HN  LYS A 192      22.185  -7.897  16.516  1.00 17.76           H  
ATOM   1592  HZ1 LYS A 192      19.764 -13.491  17.738  1.00 17.76           H  
ATOM   1593  HZ2 LYS A 192      21.111 -12.383  17.835  1.00 17.76           H  
ATOM   1594  HZ3 LYS A 192      21.208 -13.788  16.802  1.00 17.76           H  
ATOM   1595  N   LEU A 193      23.745  -7.174  13.643  1.00 12.58           N  
ATOM   1596  CA  LEU A 193      24.171  -6.535  12.416  1.00 13.72           C  
ATOM   1597  C   LEU A 193      25.462  -5.792  12.630  1.00 16.55           C  
ATOM   1598  O   LEU A 193      26.351  -5.796  11.760  1.00 16.70           O  
ATOM   1599  CB  LEU A 193      23.065  -5.594  11.995  1.00 17.78           C  
ATOM   1600  CG  LEU A 193      22.393  -5.526  10.624  1.00 20.45           C  
ATOM   1601  CD1 LEU A 193      22.325  -6.836   9.923  1.00 21.34           C  
ATOM   1602  CD2 LEU A 193      20.987  -5.019  10.859  1.00 19.40           C  
ATOM   1603  HN  LEU A 193      22.856  -6.824  14.125  1.00 17.31           H  
ATOM   1604  N   LEU A 194      25.510  -5.129  13.801  1.00 15.67           N  
ATOM   1605  CA  LEU A 194      26.635  -4.310  14.199  1.00 17.72           C  
ATOM   1606  C   LEU A 194      27.816  -5.068  14.782  1.00 19.32           C  
ATOM   1607  O   LEU A 194      28.919  -4.540  14.668  1.00 21.75           O  
ATOM   1608  CB  LEU A 194      26.160  -3.284  15.196  1.00 18.31           C  
ATOM   1609  CG  LEU A 194      25.860  -1.870  14.746  1.00 20.47           C  
ATOM   1610  CD1 LEU A 194      25.185  -1.786  13.398  1.00 18.90           C  
ATOM   1611  CD2 LEU A 194      25.023  -1.263  15.838  1.00 20.31           C  
ATOM   1612  HN  LEU A 194      24.678  -5.211  14.468  1.00 19.06           H  
ATOM   1613  N   THR A 195      27.705  -6.253  15.404  1.00 17.71           N  
ATOM   1614  CA  THR A 195      28.863  -6.893  15.976  1.00 19.35           C  
ATOM   1615  C   THR A 195      29.032  -8.347  15.580  1.00 19.76           C  
ATOM   1616  O   THR A 195      30.035  -8.985  15.923  1.00 20.77           O  
ATOM   1617  CB  THR A 195      28.800  -6.796  17.527  1.00 18.11           C  
ATOM   1618  OG1 THR A 195      27.666  -7.568  17.900  1.00 20.35           O  
ATOM   1619  CG2 THR A 195      28.687  -5.371  18.069  1.00 16.65           C  
ATOM   1620  HN  THR A 195      26.748  -6.726  15.476  1.00 18.96           H  
ATOM   1621  HG1 THR A 195      26.806  -7.166  17.452  1.00 18.96           H  
ATOM   1622  N   GLY A 196      28.060  -8.935  14.913  1.00 18.23           N  
ATOM   1623  CA  GLY A 196      28.100 -10.358  14.644  1.00 19.43           C  
ATOM   1624  C   GLY A 196      28.924 -10.653  13.399  1.00 20.12           C  
ATOM   1625  O   GLY A 196      29.452  -9.722  12.796  1.00 18.84           O  
ATOM   1626  HN  GLY A 196      27.231  -8.355  14.566  1.00 19.15           H  
ATOM   1627  N   GLU A 197      29.023 -11.926  12.991  1.00 19.48           N  
ATOM   1628  CA  GLU A 197      29.796 -12.285  11.822  1.00 19.61           C  
ATOM   1629  C   GLU A 197      28.955 -12.213  10.565  1.00 21.28           C  
ATOM   1630  O   GLU A 197      29.442 -12.557   9.494  1.00 23.25           O  
ATOM   1631  CB  GLU A 197      30.349 -13.697  11.970  1.00 18.52           C  
ATOM   1632  CG  GLU A 197      31.374 -13.841  13.096  1.00 23.13           C  
ATOM   1633  CD  GLU A 197      31.953 -15.251  13.302  1.00 24.45           C  
ATOM   1634  OE1 GLU A 197      31.388 -16.233  12.820  1.00 26.62           O  
ATOM   1635  OE2 GLU A 197      32.976 -15.375  13.969  1.00 26.21           O  
ATOM   1636  HN  GLU A 197      28.520 -12.693  13.542  1.00 22.51           H  
ATOM   1637  N   LEU A 198      27.697 -11.776  10.620  1.00 21.67           N  
ATOM   1638  CA  LEU A 198      26.818 -11.717   9.449  1.00 22.63           C  
ATOM   1639  C   LEU A 198      27.391 -10.820   8.373  1.00 20.41           C  
ATOM   1640  O   LEU A 198      27.323 -11.135   7.194  1.00 21.28           O  
ATOM   1641  CB  LEU A 198      25.446 -11.168   9.854  1.00 26.93           C  
ATOM   1642  CG  LEU A 198      24.138 -11.711   9.286  1.00 30.70           C  
ATOM   1643  CD1 LEU A 198      23.067 -10.685   9.597  1.00 30.86           C  
ATOM   1644  CD2 LEU A 198      24.161 -11.878   7.774  1.00 32.78           C  
ATOM   1645  HN  LEU A 198      27.311 -11.453  11.564  1.00 25.91           H  
ATOM   1646  N   LEU A 199      27.915  -9.673   8.750  1.00 18.92           N  
ATOM   1647  CA  LEU A 199      28.514  -8.712   7.824  1.00 18.06           C  
ATOM   1648  C   LEU A 199      30.002  -8.694   8.056  1.00 16.28           C  
ATOM   1649  O   LEU A 199      30.466  -8.910   9.163  1.00 16.41           O  
ATOM   1650  CB  LEU A 199      28.019  -7.296   8.073  1.00 17.72           C  
ATOM   1651  CG  LEU A 199      27.017  -6.601   7.162  1.00 22.76           C  
ATOM   1652  CD1 LEU A 199      26.139  -7.569   6.446  1.00 20.66           C  
ATOM   1653  CD2 LEU A 199      26.199  -5.646   8.028  1.00 20.61           C  
ATOM   1654  HN  LEU A 199      27.902  -9.430   9.792  1.00 18.93           H  
ATOM   1655  N   THR A 200      30.736  -8.382   7.002  1.00 15.60           N  
ATOM   1656  CA  THR A 200      32.184  -8.185   7.000  1.00 17.15           C  
ATOM   1657  C   THR A 200      32.481  -6.986   7.910  1.00 16.83           C  
ATOM   1658  O   THR A 200      31.668  -6.055   7.939  1.00 16.00           O  
ATOM   1659  CB  THR A 200      32.451  -7.998   5.498  1.00 15.84           C  
ATOM   1660  OG1 THR A 200      33.281  -9.080   5.149  1.00 17.40           O  
ATOM   1661  CG2 THR A 200      32.898  -6.637   5.117  1.00 11.82           C  
ATOM   1662  HN  THR A 200      30.226  -8.263   6.069  1.00 15.81           H  
ATOM   1663  HG1 THR A 200      34.167  -9.038   5.712  1.00 15.81           H  
ATOM   1664  N   LEU A 201      33.607  -6.892   8.607  1.00 18.11           N  
ATOM   1665  CA  LEU A 201      33.872  -5.728   9.452  1.00 18.97           C  
ATOM   1666  C   LEU A 201      33.825  -4.411   8.666  1.00 16.92           C  
ATOM   1667  O   LEU A 201      33.253  -3.435   9.165  1.00 14.46           O  
ATOM   1668  CB  LEU A 201      35.230  -5.923  10.110  1.00 20.02           C  
ATOM   1669  CG  LEU A 201      35.692  -4.993  11.211  1.00 21.93           C  
ATOM   1670  CD1 LEU A 201      34.588  -4.443  12.077  1.00 20.68           C  
ATOM   1671  CD2 LEU A 201      36.572  -5.840  12.093  1.00 25.31           C  
ATOM   1672  HN  LEU A 201      34.330  -7.678   8.550  1.00 19.55           H  
ATOM   1673  N   ALA A 202      34.336  -4.372   7.415  1.00 15.23           N  
ATOM   1674  CA  ALA A 202      34.273  -3.171   6.586  1.00 15.00           C  
ATOM   1675  C   ALA A 202      32.812  -2.759   6.327  1.00 15.62           C  
ATOM   1676  O   ALA A 202      32.427  -1.585   6.251  1.00 14.25           O  
ATOM   1677  CB  ALA A 202      34.993  -3.451   5.254  1.00 16.88           C  
ATOM   1678  HN  ALA A 202      34.802  -5.250   7.019  1.00 15.40           H  
ATOM   1679  N   SER A 203      31.930  -3.740   6.210  1.00 15.79           N  
ATOM   1680  CA  SER A 203      30.520  -3.463   6.010  1.00 14.99           C  
ATOM   1681  C   SER A 203      29.843  -3.031   7.271  1.00 12.28           C  
ATOM   1682  O   SER A 203      29.028  -2.111   7.205  1.00 10.37           O  
ATOM   1683  CB  SER A 203      29.812  -4.658   5.518  1.00 17.81           C  
ATOM   1684  OG  SER A 203      30.225  -4.808   4.178  1.00 25.87           O  
ATOM   1685  HN  SER A 203      32.263  -4.755   6.264  1.00 16.18           H  
ATOM   1686  HG  SER A 203      29.960  -3.951   3.632  1.00 16.18           H  
ATOM   1687  N   ARG A 204      30.170  -3.661   8.402  1.00 13.15           N  
ATOM   1688  CA  ARG A 204      29.599  -3.265   9.704  1.00 14.36           C  
ATOM   1689  C   ARG A 204      29.960  -1.809   9.979  1.00 13.49           C  
ATOM   1690  O   ARG A 204      29.125  -0.947  10.272  1.00 11.63           O  
ATOM   1691  CB  ARG A 204      30.159  -4.119  10.832  1.00 15.78           C  
ATOM   1692  CG  ARG A 204      29.608  -5.537  10.900  1.00 19.23           C  
ATOM   1693  CD  ARG A 204      30.344  -6.180  12.044  1.00 20.68           C  
ATOM   1694  NE  ARG A 204      30.847  -7.430  11.545  1.00 28.12           N  
ATOM   1695  CZ  ARG A 204      31.972  -7.995  11.992  1.00 30.20           C  
ATOM   1696  NH1 ARG A 204      32.718  -7.425  12.955  1.00 32.28           N  
ATOM   1697  NH2 ARG A 204      32.322  -9.171  11.471  1.00 30.81           N  
ATOM   1698  HN  ARG A 204      30.864  -4.474   8.363  1.00 20.88           H  
ATOM   1699  HE  ARG A 204      30.294  -7.932  10.779  1.00 20.88           H  
ATOM   1700 1HH1 ARG A 204      32.415  -6.493  13.385  1.00 20.88           H  
ATOM   1701 2HH1 ARG A 204      33.614  -7.903  13.291  1.00 20.88           H  
ATOM   1702 1HH2 ARG A 204      31.709  -9.628  10.723  1.00 20.88           H  
ATOM   1703 2HH2 ARG A 204      33.216  -9.658  11.801  1.00 20.88           H  
ATOM   1704  N   GLN A 205      31.243  -1.512   9.760  1.00 12.72           N  
ATOM   1705  CA  GLN A 205      31.724  -0.154   9.865  1.00 14.63           C  
ATOM   1706  C   GLN A 205      31.023   0.794   8.885  1.00 14.26           C  
ATOM   1707  O   GLN A 205      30.662   1.909   9.299  1.00 15.10           O  
ATOM   1708  CB  GLN A 205      33.233  -0.057   9.613  1.00 12.53           C  
ATOM   1709  CG  GLN A 205      33.786   1.307  10.098  1.00 13.58           C  
ATOM   1710  CD  GLN A 205      33.490   1.628  11.554  1.00 13.49           C  
ATOM   1711  OE1 GLN A 205      33.619   0.806  12.462  1.00 18.35           O  
ATOM   1712  NE2 GLN A 205      33.067   2.835  11.818  1.00 11.99           N  
ATOM   1713  HN  GLN A 205      31.927  -2.293   9.502  1.00 14.07           H  
ATOM   1714 1HE2 GLN A 205      32.944   3.544  11.026  1.00 14.07           H  
ATOM   1715 2HE2 GLN A 205      32.843   3.115  12.826  1.00 14.07           H  
ATOM   1716  N   GLN A 206      30.763   0.422   7.634  1.00 13.36           N  
ATOM   1717  CA  GLN A 206      30.048   1.313   6.736  1.00 13.80           C  
ATOM   1718  C   GLN A 206      28.616   1.566   7.244  1.00 14.25           C  
ATOM   1719  O   GLN A 206      28.090   2.677   7.077  1.00 13.49           O  
ATOM   1720  CB  GLN A 206      30.001   0.695   5.335  1.00 15.59           C  
ATOM   1721  CG  GLN A 206      29.182   1.493   4.337  1.00 16.71           C  
ATOM   1722  CD  GLN A 206      29.701   2.906   4.123  1.00 22.24           C  
ATOM   1723  OE1 GLN A 206      30.511   3.103   3.224  1.00 26.40           O  
ATOM   1724  NE2 GLN A 206      29.342   3.963   4.855  1.00 19.64           N  
ATOM   1725  HN  GLN A 206      31.082  -0.539   7.287  1.00 17.28           H  
ATOM   1726 1HE2 GLN A 206      28.643   3.846   5.656  1.00 17.28           H  
ATOM   1727 2HE2 GLN A 206      29.754   4.927   4.640  1.00 17.28           H  
ATOM   1728  N   LEU A 207      27.962   0.592   7.887  1.00 12.82           N  
ATOM   1729  CA  LEU A 207      26.582   0.791   8.330  1.00 11.95           C  
ATOM   1730  C   LEU A 207      26.616   1.766   9.508  1.00 11.18           C  
ATOM   1731  O   LEU A 207      25.816   2.713   9.590  1.00 12.37           O  
ATOM   1732  CB  LEU A 207      26.020  -0.531   8.774  1.00 11.73           C  
ATOM   1733  CG  LEU A 207      24.530  -0.947   8.618  1.00 18.48           C  
ATOM   1734  CD1 LEU A 207      24.205  -1.783   9.844  1.00 15.40           C  
ATOM   1735  CD2 LEU A 207      23.597   0.227   8.358  1.00 14.16           C  
ATOM   1736  HN  LEU A 207      28.452  -0.340   8.079  1.00 13.51           H  
ATOM   1737  N   ILE A 208      27.578   1.558  10.418  1.00 10.27           N  
ATOM   1738  CA  ILE A 208      27.786   2.402  11.593  1.00 11.85           C  
ATOM   1739  C   ILE A 208      28.107   3.821  11.176  1.00 12.20           C  
ATOM   1740  O   ILE A 208      27.549   4.783  11.717  1.00 11.84           O  
ATOM   1741  CB  ILE A 208      28.933   1.791  12.440  1.00 14.57           C  
ATOM   1742  CG1 ILE A 208      28.421   0.554  13.120  1.00 16.29           C  
ATOM   1743  CG2 ILE A 208      29.380   2.716  13.534  1.00 18.97           C  
ATOM   1744  CD1 ILE A 208      29.516  -0.435  13.574  1.00 18.70           C  
ATOM   1745  HN  ILE A 208      28.233   0.724  10.276  1.00 14.34           H  
ATOM   1746  N   ASP A 209      28.990   3.986  10.186  1.00 12.85           N  
ATOM   1747  CA  ASP A 209      29.269   5.314   9.682  1.00 14.96           C  
ATOM   1748  C   ASP A 209      28.052   6.059   9.153  1.00 13.64           C  
ATOM   1749  O   ASP A 209      27.906   7.266   9.431  1.00 13.26           O  
ATOM   1750  CB  ASP A 209      30.329   5.223   8.588  1.00 17.07           C  
ATOM   1751  CG  ASP A 209      31.728   4.894   9.110  1.00 20.35           C  
ATOM   1752  OD1 ASP A 209      32.056   5.136  10.275  1.00 24.08           O  
ATOM   1753  OD2 ASP A 209      32.509   4.379   8.331  1.00 23.72           O  
ATOM   1754  HN  ASP A 209      29.490   3.138   9.767  1.00 17.49           H  
ATOM   1755  N   TRP A 210      27.168   5.386   8.405  1.00 11.35           N  
ATOM   1756  CA  TRP A 210      25.948   6.014   7.909  1.00 11.39           C  
ATOM   1757  C   TRP A 210      25.074   6.439   9.094  1.00 12.23           C  
ATOM   1758  O   TRP A 210      24.586   7.582   9.139  1.00 12.57           O  
ATOM   1759  CB  TRP A 210      25.156   5.031   7.006  1.00 11.85           C  
ATOM   1760  CG  TRP A 210      25.732   4.745   5.628  1.00 11.01           C  
ATOM   1761  CD1 TRP A 210      26.365   5.749   4.961  1.00 15.14           C  
ATOM   1762  CD2 TRP A 210      25.679   3.578   4.886  1.00 11.38           C  
ATOM   1763  NE1 TRP A 210      26.711   5.232   3.798  1.00 15.29           N  
ATOM   1764  CE2 TRP A 210      26.325   3.948   3.716  1.00 13.60           C  
ATOM   1765  CE3 TRP A 210      25.219   2.297   4.972  1.00 10.98           C  
ATOM   1766  CZ2 TRP A 210      26.519   3.084   2.651  1.00 11.99           C  
ATOM   1767  CZ3 TRP A 210      25.400   1.411   3.924  1.00 11.48           C  
ATOM   1768  CH2 TRP A 210      26.048   1.791   2.762  1.00 10.78           C  
ATOM   1769  HN  TRP A 210      27.361   4.361   8.165  1.00 12.22           H  
ATOM   1770  HE1 TRP A 210      27.228   5.762   3.026  1.00 12.22           H  
ATOM   1771  N   MET A 211      24.919   5.567  10.103  1.00  9.37           N  
ATOM   1772  CA  MET A 211      24.084   5.906  11.259  1.00  9.45           C  
ATOM   1773  C   MET A 211      24.656   7.070  12.076  1.00 11.54           C  
ATOM   1774  O   MET A 211      23.975   8.015  12.491  1.00  9.33           O  
ATOM   1775  CB  MET A 211      23.939   4.666  12.098  1.00  8.58           C  
ATOM   1776  CG  MET A 211      23.141   3.554  11.406  1.00 10.11           C  
ATOM   1777  SD  MET A 211      22.973   2.106  12.483  1.00 12.59           S  
ATOM   1778  CE  MET A 211      21.913   2.665  13.782  1.00  9.44           C  
ATOM   1779  HN  MET A 211      25.409   4.617  10.063  1.00 10.05           H  
ATOM   1780  N   GLU A 212      25.967   7.077  12.276  1.00 12.20           N  
ATOM   1781  CA  GLU A 212      26.665   8.169  12.935  1.00 14.02           C  
ATOM   1782  C   GLU A 212      26.436   9.493  12.210  1.00 12.33           C  
ATOM   1783  O   GLU A 212      26.329  10.555  12.836  1.00 11.93           O  
ATOM   1784  CB  GLU A 212      28.137   7.840  12.942  1.00 16.35           C  
ATOM   1785  CG  GLU A 212      28.846   8.578  14.022  1.00 25.03           C  
ATOM   1786  CD  GLU A 212      30.363   8.584  13.881  1.00 32.65           C  
ATOM   1787  OE1 GLU A 212      30.962   7.574  13.486  1.00 34.39           O  
ATOM   1788  OE2 GLU A 212      30.938   9.634  14.177  1.00 37.16           O  
ATOM   1789  HN  GLU A 212      26.539   6.239  11.936  1.00 21.78           H  
ATOM   1790  N   ALA A 213      26.351   9.465  10.870  1.00 11.84           N  
ATOM   1791  CA  ALA A 213      26.161  10.677  10.063  1.00 11.71           C  
ATOM   1792  C   ALA A 213      24.705  11.125   9.912  1.00 12.95           C  
ATOM   1793  O   ALA A 213      24.380  12.006   9.108  1.00 13.00           O  
ATOM   1794  CB  ALA A 213      26.736  10.450   8.666  1.00 10.33           C  
ATOM   1795  HN  ALA A 213      26.425   8.522  10.370  1.00 11.97           H  
ATOM   1796  N   ASP A 214      23.774  10.496  10.639  1.00 11.56           N  
ATOM   1797  CA  ASP A 214      22.366  10.863  10.720  1.00 12.19           C  
ATOM   1798  C   ASP A 214      22.224  12.364  10.943  1.00 13.24           C  
ATOM   1799  O   ASP A 214      22.803  12.905  11.888  1.00 14.98           O  
ATOM   1800  CB  ASP A 214      21.702  10.139  11.909  1.00 10.94           C  
ATOM   1801  CG  ASP A 214      20.183  10.142  11.947  1.00 13.30           C  
ATOM   1802  OD1 ASP A 214      19.525  10.688  11.051  1.00 13.02           O  
ATOM   1803  OD2 ASP A 214      19.652   9.580  12.893  1.00 12.42           O  
ATOM   1804  HN  ASP A 214      24.091   9.649  11.211  1.00 12.71           H  
ATOM   1805  N   LYS A 215      21.428  13.033  10.135  1.00 12.80           N  
ATOM   1806  CA  LYS A 215      21.316  14.485  10.161  1.00 12.79           C  
ATOM   1807  C   LYS A 215      19.947  14.892  10.609  1.00 13.13           C  
ATOM   1808  O   LYS A 215      19.661  16.081  10.795  1.00 13.85           O  
ATOM   1809  CB  LYS A 215      21.474  15.126   8.783  1.00 15.54           C  
ATOM   1810  CG  LYS A 215      22.667  14.783   7.941  1.00 19.51           C  
ATOM   1811  CD  LYS A 215      23.968  15.153   8.618  1.00 25.32           C  
ATOM   1812  CE  LYS A 215      25.149  15.049   7.623  1.00 28.11           C  
ATOM   1813  NZ  LYS A 215      25.344  13.722   7.060  1.00 26.97           N1+
ATOM   1814  HN  LYS A 215      20.838  12.486   9.429  1.00 18.67           H  
ATOM   1815  HZ1 LYS A 215      26.175  13.738   6.387  1.00 18.67           H  
ATOM   1816  HZ2 LYS A 215      24.463  13.426   6.530  1.00 18.67           H  
ATOM   1817  HZ3 LYS A 215      25.538  13.025   7.848  1.00 18.67           H  
ATOM   1818  N   VAL A 216      19.070  13.923  10.768  1.00 12.86           N  
ATOM   1819  CA  VAL A 216      17.674  14.250  10.931  1.00 12.80           C  
ATOM   1820  C   VAL A 216      17.155  13.877  12.289  1.00 13.58           C  
ATOM   1821  O   VAL A 216      15.948  13.960  12.493  1.00 14.55           O  
ATOM   1822  CB  VAL A 216      17.121  13.533   9.678  1.00 15.34           C  
ATOM   1823  CG1 VAL A 216      16.354  12.269   9.997  1.00 13.76           C  
ATOM   1824  CG2 VAL A 216      16.441  14.597   8.882  1.00 13.08           C  
ATOM   1825  HN  VAL A 216      19.390  12.902  10.776  1.00 13.71           H  
ATOM   1826  N   ALA A 217      18.022  13.505  13.249  1.00 11.89           N  
ATOM   1827  CA  ALA A 217      17.606  13.069  14.583  1.00 10.18           C  
ATOM   1828  C   ALA A 217      18.066  13.988  15.723  1.00 10.52           C  
ATOM   1829  O   ALA A 217      18.072  13.617  16.910  1.00  9.33           O  
ATOM   1830  CB  ALA A 217      18.150  11.659  14.834  1.00  9.62           C  
ATOM   1831  HN  ALA A 217      19.068  13.529  13.026  1.00 10.31           H  
ATOM   1832  N   GLY A 218      18.394  15.237  15.374  1.00 11.55           N  
ATOM   1833  CA  GLY A 218      18.877  16.236  16.291  1.00 12.02           C  
ATOM   1834  C   GLY A 218      18.023  16.397  17.534  1.00 13.49           C  
ATOM   1835  O   GLY A 218      18.574  16.290  18.639  1.00 13.96           O  
ATOM   1836  HN  GLY A 218      18.290  15.512  14.345  1.00 12.75           H  
ATOM   1837  N   PRO A 219      16.703  16.610  17.515  1.00 14.72           N  
ATOM   1838  CA  PRO A 219      15.927  16.832  18.745  1.00 15.20           C  
ATOM   1839  C   PRO A 219      15.659  15.580  19.590  1.00 14.47           C  
ATOM   1840  O   PRO A 219      14.904  15.630  20.576  1.00 13.63           O  
ATOM   1841  CB  PRO A 219      14.673  17.511  18.230  1.00 13.76           C  
ATOM   1842  CG  PRO A 219      14.475  16.803  16.911  1.00 14.84           C  
ATOM   1843  CD  PRO A 219      15.885  16.873  16.331  1.00 14.18           C  
ATOM   1844  N   LEU A 220      16.266  14.430  19.249  1.00 11.60           N  
ATOM   1845  CA  LEU A 220      15.943  13.223  19.968  1.00 12.76           C  
ATOM   1846  C   LEU A 220      17.052  12.820  20.947  1.00 12.19           C  
ATOM   1847  O   LEU A 220      17.420  13.664  21.778  1.00  9.96           O  
ATOM   1848  CB  LEU A 220      15.620  12.147  18.895  1.00 12.35           C  
ATOM   1849  CG  LEU A 220      14.397  12.382  17.998  1.00 13.55           C  
ATOM   1850  CD1 LEU A 220      14.221  11.211  17.024  1.00 15.25           C  
ATOM   1851  CD2 LEU A 220      13.148  12.457  18.867  1.00 16.98           C  
ATOM   1852  HN  LEU A 220      16.981  14.411  18.453  1.00 13.08           H  
ATOM   1853  N   LEU A 221      17.670  11.630  20.869  1.00 10.24           N  
ATOM   1854  CA  LEU A 221      18.710  11.292  21.829  1.00 13.32           C  
ATOM   1855  C   LEU A 221      19.917  12.221  21.708  1.00 12.59           C  
ATOM   1856  O   LEU A 221      20.572  12.516  22.712  1.00 11.36           O  
ATOM   1857  CB  LEU A 221      19.163   9.808  21.643  1.00 12.87           C  
ATOM   1858  CG  LEU A 221      18.106   8.740  21.957  1.00 15.98           C  
ATOM   1859  CD1 LEU A 221      18.735   7.372  21.904  1.00 15.94           C  
ATOM   1860  CD2 LEU A 221      17.506   8.980  23.325  1.00 13.40           C  
ATOM   1861  HN  LEU A 221      17.399  10.933  20.104  1.00 13.21           H  
ATOM   1862  N   ARG A 222      20.183  12.769  20.507  1.00 11.62           N  
ATOM   1863  CA  ARG A 222      21.358  13.604  20.298  1.00 12.56           C  
ATOM   1864  C   ARG A 222      21.317  14.874  21.133  1.00 13.28           C  
ATOM   1865  O   ARG A 222      22.364  15.326  21.597  1.00 11.23           O  
ATOM   1866  CB  ARG A 222      21.495  13.959  18.815  1.00 12.88           C  
ATOM   1867  CG  ARG A 222      22.123  12.822  18.017  1.00 10.60           C  
ATOM   1868  CD  ARG A 222      22.013  12.997  16.494  1.00  9.39           C  
ATOM   1869  NE  ARG A 222      22.426  11.770  15.796  1.00 10.24           N  
ATOM   1870  CZ  ARG A 222      23.602  11.643  15.185  1.00 12.03           C  
ATOM   1871  NH1 ARG A 222      24.517  12.620  15.133  1.00 10.65           N  
ATOM   1872  NH2 ARG A 222      23.915  10.464  14.673  1.00 11.78           N  
ATOM   1873  HN  ARG A 222      19.517  12.587  19.689  1.00 11.48           H  
ATOM   1874  HE  ARG A 222      21.750  10.941  15.778  1.00 11.48           H  
ATOM   1875 1HH1 ARG A 222      24.320  13.563  15.598  1.00 11.48           H  
ATOM   1876 2HH1 ARG A 222      25.445  12.457  14.626  1.00 11.48           H  
ATOM   1877 1HH2 ARG A 222      23.231   9.646  14.756  1.00 11.48           H  
ATOM   1878 2HH2 ARG A 222      24.853  10.329  14.175  1.00 11.48           H  
ATOM   1879  N   SER A 223      20.122  15.396  21.427  1.00 14.18           N  
ATOM   1880  CA  SER A 223      20.046  16.601  22.245  1.00 15.12           C  
ATOM   1881  C   SER A 223      20.393  16.317  23.722  1.00 14.50           C  
ATOM   1882  O   SER A 223      20.777  17.191  24.505  1.00 15.80           O  
ATOM   1883  CB  SER A 223      18.634  17.190  22.081  1.00 15.32           C  
ATOM   1884  OG  SER A 223      17.648  16.314  22.568  1.00 16.92           O  
ATOM   1885  HN  SER A 223      19.228  14.933  21.065  1.00 15.31           H  
ATOM   1886  HG  SER A 223      17.692  15.408  22.039  1.00 15.31           H  
ATOM   1887  N   ALA A 224      20.350  15.071  24.152  1.00 13.08           N  
ATOM   1888  CA  ALA A 224      20.717  14.716  25.513  1.00 15.35           C  
ATOM   1889  C   ALA A 224      22.141  14.152  25.617  1.00 15.63           C  
ATOM   1890  O   ALA A 224      22.646  13.940  26.729  1.00 15.23           O  
ATOM   1891  CB  ALA A 224      19.769  13.654  26.062  1.00 15.56           C  
ATOM   1892  HN  ALA A 224      20.036  14.300  23.480  1.00 14.97           H  
ATOM   1893  N   LEU A 225      22.835  13.927  24.488  1.00 12.77           N  
ATOM   1894  CA  LEU A 225      24.115  13.228  24.471  1.00 14.87           C  
ATOM   1895  C   LEU A 225      25.195  14.128  25.065  1.00 14.27           C  
ATOM   1896  O   LEU A 225      25.288  15.285  24.645  1.00 13.71           O  
ATOM   1897  CB  LEU A 225      24.395  12.877  23.015  1.00 16.78           C  
ATOM   1898  CG  LEU A 225      25.045  11.603  22.449  1.00 22.37           C  
ATOM   1899  CD1 LEU A 225      26.409  11.984  21.956  1.00 22.01           C  
ATOM   1900  CD2 LEU A 225      25.035  10.460  23.440  1.00 21.81           C  
ATOM   1901  HN  LEU A 225      22.431  14.276  23.561  1.00 17.32           H  
ATOM   1902  N   PRO A 226      26.017  13.742  26.035  1.00 13.55           N  
ATOM   1903  CA  PRO A 226      27.130  14.561  26.484  1.00 14.82           C  
ATOM   1904  C   PRO A 226      28.222  14.711  25.434  1.00 15.43           C  
ATOM   1905  O   PRO A 226      28.335  13.895  24.506  1.00 15.60           O  
ATOM   1906  CB  PRO A 226      27.611  13.874  27.725  1.00 13.13           C  
ATOM   1907  CG  PRO A 226      26.441  13.063  28.217  1.00 14.39           C  
ATOM   1908  CD  PRO A 226      25.806  12.593  26.923  1.00 15.42           C  
ATOM   1909  N   ALA A 227      29.036  15.758  25.540  1.00 14.98           N  
ATOM   1910  CA  ALA A 227      30.222  15.956  24.701  1.00 14.45           C  
ATOM   1911  C   ALA A 227      31.178  14.769  24.768  1.00 13.23           C  
ATOM   1912  O   ALA A 227      31.424  14.242  25.852  1.00 14.97           O  
ATOM   1913  CB  ALA A 227      30.968  17.180  25.177  1.00 12.65           C  
ATOM   1914  HN  ALA A 227      28.812  16.498  26.280  1.00 14.06           H  
ATOM   1915  N   GLY A 228      31.695  14.266  23.654  1.00 14.25           N  
ATOM   1916  CA  GLY A 228      32.669  13.188  23.705  1.00 14.37           C  
ATOM   1917  C   GLY A 228      32.047  11.825  23.533  1.00 15.89           C  
ATOM   1918  O   GLY A 228      32.762  10.858  23.257  1.00 15.38           O  
ATOM   1919  HN  GLY A 228      31.391  14.659  22.706  1.00 14.97           H  
ATOM   1920  N   TRP A 229      30.729  11.710  23.684  1.00 13.66           N  
ATOM   1921  CA  TRP A 229      30.067  10.438  23.514  1.00 13.72           C  
ATOM   1922  C   TRP A 229      29.826  10.129  22.057  1.00 13.25           C  
ATOM   1923  O   TRP A 229      29.795  11.017  21.206  1.00 14.16           O  
ATOM   1924  CB  TRP A 229      28.724  10.439  24.251  1.00 16.00           C  
ATOM   1925  CG  TRP A 229      28.819  10.243  25.755  1.00 15.77           C  
ATOM   1926  CD1 TRP A 229      29.746  10.872  26.538  1.00 14.73           C  
ATOM   1927  CD2 TRP A 229      27.975   9.440  26.457  1.00 14.01           C  
ATOM   1928  NE1 TRP A 229      29.474  10.457  27.746  1.00 14.16           N  
ATOM   1929  CE2 TRP A 229      28.427   9.613  27.741  1.00 14.88           C  
ATOM   1930  CE3 TRP A 229      26.923   8.616  26.178  1.00 14.86           C  
ATOM   1931  CZ2 TRP A 229      27.809   8.943  28.785  1.00 17.12           C  
ATOM   1932  CZ3 TRP A 229      26.323   7.953  27.228  1.00 16.10           C  
ATOM   1933  CH2 TRP A 229      26.753   8.110  28.521  1.00 13.18           C  
ATOM   1934  HN  TRP A 229      30.151  12.575  23.935  1.00 14.69           H  
ATOM   1935  HE1 TRP A 229      30.013  10.750  28.623  1.00 14.69           H  
ATOM   1936  N   PHE A 230      29.654   8.848  21.789  1.00 13.31           N  
ATOM   1937  CA  PHE A 230      29.410   8.365  20.454  1.00 13.79           C  
ATOM   1938  C   PHE A 230      27.904   8.137  20.289  1.00 12.58           C  
ATOM   1939  O   PHE A 230      27.272   7.588  21.207  1.00 12.02           O  
ATOM   1940  CB  PHE A 230      30.140   7.019  20.239  1.00 16.77           C  
ATOM   1941  CG  PHE A 230      29.892   6.357  18.886  1.00 13.73           C  
ATOM   1942  CD1 PHE A 230      30.714   6.652  17.824  1.00 15.88           C  
ATOM   1943  CD2 PHE A 230      28.832   5.470  18.725  1.00 13.09           C  
ATOM   1944  CE1 PHE A 230      30.466   6.062  16.605  1.00 16.26           C  
ATOM   1945  CE2 PHE A 230      28.602   4.889  17.495  1.00 12.44           C  
ATOM   1946  CZ  PHE A 230      29.420   5.187  16.440  1.00 12.38           C  
ATOM   1947  HN  PHE A 230      29.697   8.143  22.593  1.00 13.84           H  
ATOM   1948  N   ILE A 231      27.339   8.464  19.134  1.00 10.07           N  
ATOM   1949  CA  ILE A 231      26.010   7.968  18.873  1.00 10.25           C  
ATOM   1950  C   ILE A 231      25.887   7.592  17.404  1.00  9.65           C  
ATOM   1951  O   ILE A 231      26.407   8.303  16.527  1.00 10.15           O  
ATOM   1952  CB  ILE A 231      24.921   9.036  19.305  1.00 10.74           C  
ATOM   1953  CG1 ILE A 231      23.530   8.364  19.184  1.00 13.12           C  
ATOM   1954  CG2 ILE A 231      24.917  10.293  18.427  1.00 12.98           C  
ATOM   1955  CD1 ILE A 231      22.373   9.139  19.871  1.00 14.87           C  
ATOM   1956  HN  ILE A 231      27.852   9.075  18.421  1.00 11.48           H  
ATOM   1957  N   ALA A 232      25.293   6.424  17.130  1.00  8.55           N  
ATOM   1958  CA  ALA A 232      24.912   6.073  15.769  1.00  9.16           C  
ATOM   1959  C   ALA A 232      23.424   5.762  15.860  1.00  7.88           C  
ATOM   1960  O   ALA A 232      23.020   4.915  16.658  1.00  9.46           O  
ATOM   1961  CB  ALA A 232      25.641   4.841  15.308  1.00  8.57           C  
ATOM   1962  HN  ALA A 232      25.095   5.736  17.925  1.00  8.72           H  
ATOM   1963  N   ASP A 233      22.553   6.394  15.103  1.00  8.59           N  
ATOM   1964  CA  ASP A 233      21.109   6.193  15.292  1.00  9.20           C  
ATOM   1965  C   ASP A 233      20.286   6.328  13.996  1.00  8.07           C  
ATOM   1966  O   ASP A 233      20.821   6.600  12.913  1.00  7.12           O  
ATOM   1967  CB  ASP A 233      20.580   7.220  16.343  1.00  8.15           C  
ATOM   1968  CG  ASP A 233      20.832   8.677  16.010  1.00 11.17           C  
ATOM   1969  OD1 ASP A 233      21.318   9.007  14.931  1.00 10.28           O  
ATOM   1970  OD2 ASP A 233      20.532   9.518  16.832  1.00 12.90           O  
ATOM   1971  HN  ASP A 233      22.899   7.061  14.342  1.00  9.43           H  
ATOM   1972  N   LYS A 234      18.992   6.126  14.080  1.00  6.84           N  
ATOM   1973  CA  LYS A 234      18.128   6.289  12.928  1.00  7.74           C  
ATOM   1974  C   LYS A 234      16.749   6.513  13.508  1.00  7.61           C  
ATOM   1975  O   LYS A 234      16.268   5.694  14.305  1.00  7.82           O  
ATOM   1976  CB  LYS A 234      18.100   5.009  12.048  1.00  8.97           C  
ATOM   1977  CG  LYS A 234      17.097   5.074  10.897  1.00  7.23           C  
ATOM   1978  CD  LYS A 234      17.592   6.124   9.910  1.00 12.05           C  
ATOM   1979  CE  LYS A 234      16.534   6.590   8.916  1.00 12.58           C  
ATOM   1980  NZ  LYS A 234      15.734   7.641   9.520  1.00 11.86           N1+
ATOM   1981  HN  LYS A 234      18.566   5.835  15.018  1.00  9.19           H  
ATOM   1982  HZ1 LYS A 234      14.991   7.969   8.824  1.00  9.19           H  
ATOM   1983  HZ2 LYS A 234      16.365   8.464   9.782  1.00  9.19           H  
ATOM   1984  HZ3 LYS A 234      15.256   7.265  10.400  1.00  9.19           H  
ATOM   1985  N   SER A 235      16.106   7.589  13.124  1.00  9.29           N  
ATOM   1986  CA  SER A 235      14.769   7.907  13.601  1.00  9.14           C  
ATOM   1987  C   SER A 235      13.691   7.476  12.626  1.00  8.91           C  
ATOM   1988  O   SER A 235      13.932   6.921  11.548  1.00  9.57           O  
ATOM   1989  CB  SER A 235      14.690   9.419  13.829  1.00 11.43           C  
ATOM   1990  OG  SER A 235      15.055  10.119  12.648  1.00 10.29           O  
ATOM   1991  HN  SER A 235      16.581   8.257  12.436  1.00  9.77           H  
ATOM   1992  HG  SER A 235      16.038   9.865  12.380  1.00  9.77           H  
ATOM   1993  N   GLY A 236      12.468   7.653  13.084  1.00 10.31           N  
ATOM   1994  CA  GLY A 236      11.310   7.363  12.282  1.00  9.67           C  
ATOM   1995  C   GLY A 236      10.133   8.132  12.839  1.00 12.10           C  
ATOM   1996  O   GLY A 236      10.020   8.336  14.077  1.00 11.24           O  
ATOM   1997  HN  GLY A 236      12.333   8.022  14.079  1.00 10.83           H  
ATOM   1998  N   ALA A 237       9.260   8.552  11.926  1.00  8.93           N  
ATOM   1999  CA  ALA A 237       7.989   9.116  12.299  1.00  8.91           C  
ATOM   2000  C   ALA A 237       6.925   8.489  11.382  1.00 13.75           C  
ATOM   2001  O   ALA A 237       7.217   8.073  10.247  1.00 12.78           O  
ATOM   2002  CB  ALA A 237       8.019  10.589  12.088  1.00  9.57           C  
ATOM   2003  HN  ALA A 237       9.509   8.468  10.889  1.00 10.79           H  
ATOM   2004  N   GLY A 238       5.663   8.366  11.789  1.00 10.82           N  
ATOM   2005  CA  GLY A 238       4.669   7.829  10.889  1.00 11.65           C  
ATOM   2006  C   GLY A 238       3.314   8.362  11.295  1.00 13.68           C  
ATOM   2007  O   GLY A 238       3.209   9.301  12.093  1.00 14.54           O  
ATOM   2008  HN  GLY A 238       5.386   8.664  12.779  1.00 12.67           H  
ATOM   2009  N   GLU A 240       2.243   7.748  10.843  1.00 13.67           N  
ATOM   2010  CA  GLU A 240       0.924   8.240  11.218  1.00 16.65           C  
ATOM   2011  C   GLU A 240       0.528   7.886  12.645  1.00 16.47           C  
ATOM   2012  O   GLU A 240       1.247   7.173  13.343  1.00 14.07           O  
ATOM   2013  CB  GLU A 240      -0.110   7.687  10.239  1.00 20.25           C  
ATOM   2014  CG  GLU A 240       0.251   8.317   8.912  1.00 27.61           C  
ATOM   2015  CD  GLU A 240      -0.686   8.093   7.758  1.00 35.19           C  
ATOM   2016  OE1 GLU A 240      -1.777   7.523   7.918  1.00 40.34           O  
ATOM   2017  OE2 GLU A 240      -0.306   8.527   6.674  1.00 39.48           O  
ATOM   2018  HN  GLU A 240       2.339   6.894  10.205  1.00 24.86           H  
ATOM   2019  N   ARG A 241      -0.598   8.419  13.131  1.00 15.85           N  
ATOM   2020  CA  ARG A 241      -1.135   8.111  14.455  1.00 16.98           C  
ATOM   2021  C   ARG A 241      -0.156   8.305  15.597  1.00 15.09           C  
ATOM   2022  O   ARG A 241      -0.042   7.537  16.545  1.00 17.01           O  
ATOM   2023  CB  ARG A 241      -1.674   6.679  14.478  1.00 19.80           C  
ATOM   2024  CG  ARG A 241      -2.749   6.523  13.408  1.00 23.16           C  
ATOM   2025  CD  ARG A 241      -3.403   5.172  13.488  1.00 26.61           C  
ATOM   2026  NE  ARG A 241      -4.069   4.900  12.226  1.00 30.27           N  
ATOM   2027  CZ  ARG A 241      -5.400   4.920  12.116  1.00 32.42           C  
ATOM   2028  NH1 ARG A 241      -6.189   5.189  13.182  1.00 32.45           N  
ATOM   2029  NH2 ARG A 241      -5.929   4.672  10.905  1.00 35.48           N  
ATOM   2030  HN  ARG A 241      -1.136   9.110  12.516  1.00 24.10           H  
ATOM   2031  HE  ARG A 241      -3.478   4.678  11.362  1.00 24.10           H  
ATOM   2032 1HH1 ARG A 241      -5.749   5.391  14.136  1.00 24.10           H  
ATOM   2033 2HH1 ARG A 241      -7.253   5.200  13.071  1.00 24.10           H  
ATOM   2034 1HH2 ARG A 241      -5.288   4.468  10.073  1.00 24.10           H  
ATOM   2035 2HH2 ARG A 241      -6.991   4.678  10.774  1.00 24.10           H  
ATOM   2036  N   GLY A 242       0.578   9.401  15.480  1.00 13.14           N  
ATOM   2037  CA  GLY A 242       1.550   9.818  16.486  1.00 11.34           C  
ATOM   2038  C   GLY A 242       2.790   8.954  16.522  1.00 11.75           C  
ATOM   2039  O   GLY A 242       3.553   9.114  17.472  1.00 13.62           O  
ATOM   2040  HN  GLY A 242       0.453  10.009  14.608  1.00 12.46           H  
ATOM   2041  N   SER A 243       3.054   8.061  15.556  1.00 10.69           N  
ATOM   2042  CA  SER A 243       4.219   7.202  15.622  1.00 11.51           C  
ATOM   2043  C   SER A 243       5.526   7.990  15.510  1.00 11.75           C  
ATOM   2044  O   SER A 243       5.687   8.834  14.621  1.00 10.18           O  
ATOM   2045  CB  SER A 243       4.189   6.166  14.503  1.00  9.52           C  
ATOM   2046  OG  SER A 243       2.961   5.484  14.580  1.00 16.35           O  
ATOM   2047  HN  SER A 243       2.391   7.982  14.720  1.00 11.67           H  
ATOM   2048  HG  SER A 243       2.880   5.012  15.515  1.00 11.67           H  
ATOM   2049  N   ARG A 244       6.445   7.671  16.411  1.00 11.90           N  
ATOM   2050  CA  ARG A 244       7.767   8.253  16.447  1.00 12.60           C  
ATOM   2051  C   ARG A 244       8.690   7.163  17.008  1.00 12.05           C  
ATOM   2052  O   ARG A 244       8.237   6.273  17.764  1.00 13.01           O  
ATOM   2053  CB  ARG A 244       7.658   9.512  17.326  1.00 12.21           C  
ATOM   2054  CG  ARG A 244       8.894  10.389  17.467  1.00 15.04           C  
ATOM   2055  CD  ARG A 244       9.146  11.529  16.504  1.00 20.78           C  
ATOM   2056  NE  ARG A 244       9.969  11.065  15.441  1.00 21.90           N  
ATOM   2057  CZ  ARG A 244      10.918  11.763  14.839  1.00 17.86           C  
ATOM   2058  NH1 ARG A 244      11.304  13.000  15.106  1.00 17.65           N  
ATOM   2059  NH2 ARG A 244      11.407  11.205  13.787  1.00 16.79           N  
ATOM   2060  HN  ARG A 244       6.194   6.942  17.153  1.00 15.62           H  
ATOM   2061  HE  ARG A 244       9.807  10.064  15.098  1.00 15.62           H  
ATOM   2062 1HH1 ARG A 244      10.829  13.551  15.891  1.00 15.62           H  
ATOM   2063 2HH1 ARG A 244      12.091  13.449  14.537  1.00 15.62           H  
ATOM   2064 1HH2 ARG A 244      11.040  10.252  13.467  1.00 15.62           H  
ATOM   2065 2HH2 ARG A 244      12.180  11.694  13.232  1.00 15.62           H  
ATOM   2066  N   GLY A 245       9.965   7.131  16.628  1.00 10.38           N  
ATOM   2067  CA  GLY A 245      10.838   6.102  17.163  1.00 10.24           C  
ATOM   2068  C   GLY A 245      12.287   6.393  16.827  1.00  9.62           C  
ATOM   2069  O   GLY A 245      12.592   7.243  15.986  1.00  7.96           O  
ATOM   2070  HN  GLY A 245      10.342   7.855  15.936  1.00  9.55           H  
ATOM   2071  N   ILE A 246      13.167   5.684  17.516  1.00  8.30           N  
ATOM   2072  CA  ILE A 246      14.588   5.799  17.329  1.00  7.91           C  
ATOM   2073  C   ILE A 246      15.278   4.521  17.786  1.00  8.74           C  
ATOM   2074  O   ILE A 246      14.891   3.899  18.798  1.00  8.52           O  
ATOM   2075  CB  ILE A 246      15.118   7.071  18.104  1.00  7.29           C  
ATOM   2076  CG1 ILE A 246      16.573   7.247  17.638  1.00  7.84           C  
ATOM   2077  CG2 ILE A 246      15.037   6.972  19.636  1.00  6.72           C  
ATOM   2078  CD1 ILE A 246      17.065   8.689  17.785  1.00 10.23           C  
ATOM   2079  HN  ILE A 246      12.804   4.992  18.247  1.00  8.19           H  
ATOM   2080  N   ILE A 247      16.219   4.073  16.941  1.00 10.14           N  
ATOM   2081  CA  ILE A 247      17.113   2.966  17.303  1.00 10.83           C  
ATOM   2082  C   ILE A 247      18.505   3.576  17.400  1.00 10.02           C  
ATOM   2083  O   ILE A 247      18.811   4.467  16.582  1.00  9.20           O  
ATOM   2084  CB  ILE A 247      17.147   1.815  16.252  1.00 10.65           C  
ATOM   2085  CG1 ILE A 247      17.676   2.253  14.902  1.00 12.37           C  
ATOM   2086  CG2 ILE A 247      15.732   1.242  16.225  1.00  9.97           C  
ATOM   2087  CD1 ILE A 247      17.605   1.120  13.859  1.00 14.44           C  
ATOM   2088  HN  ILE A 247      16.320   4.533  15.980  1.00 10.95           H  
ATOM   2089  N   ALA A 248      19.337   3.186  18.379  1.00 10.17           N  
ATOM   2090  CA  ALA A 248      20.618   3.856  18.541  1.00  9.74           C  
ATOM   2091  C   ALA A 248      21.672   2.989  19.197  1.00 10.82           C  
ATOM   2092  O   ALA A 248      21.334   2.177  20.048  1.00 10.00           O  
ATOM   2093  CB  ALA A 248      20.451   5.117  19.410  1.00 11.30           C  
ATOM   2094  HN  ALA A 248      19.060   2.388  19.036  1.00 10.41           H  
ATOM   2095  N   ALA A 249      22.939   3.168  18.866  1.00  9.29           N  
ATOM   2096  CA  ALA A 249      24.035   2.493  19.550  1.00 10.46           C  
ATOM   2097  C   ALA A 249      24.802   3.708  20.071  1.00 10.35           C  
ATOM   2098  O   ALA A 249      25.156   4.614  19.304  1.00  9.87           O  
ATOM   2099  CB  ALA A 249      24.898   1.692  18.545  1.00  8.86           C  
ATOM   2100  HN  ALA A 249      23.170   3.836  18.063  1.00  9.77           H  
ATOM   2101  N   LEU A 250      25.062   3.823  21.366  1.00 10.60           N  
ATOM   2102  CA  LEU A 250      25.710   4.996  21.886  1.00  9.31           C  
ATOM   2103  C   LEU A 250      26.570   4.550  23.059  1.00 10.35           C  
ATOM   2104  O   LEU A 250      26.390   3.432  23.594  1.00  7.61           O  
ATOM   2105  CB  LEU A 250      24.640   5.999  22.335  1.00 10.72           C  
ATOM   2106  CG  LEU A 250      23.830   5.769  23.652  1.00 14.92           C  
ATOM   2107  CD1 LEU A 250      23.064   7.024  23.992  1.00 15.07           C  
ATOM   2108  CD2 LEU A 250      22.849   4.613  23.502  1.00 15.67           C  
ATOM   2109  HN  LEU A 250      24.786   3.033  22.032  1.00 11.78           H  
ATOM   2110  N   GLY A 251      27.500   5.409  23.478  1.00 12.07           N  
ATOM   2111  CA  GLY A 251      28.361   5.078  24.613  1.00 13.39           C  
ATOM   2112  C   GLY A 251      29.334   6.218  24.907  1.00 15.50           C  
ATOM   2113  O   GLY A 251      29.463   7.169  24.105  1.00 14.01           O  
ATOM   2114  HN  GLY A 251      27.617   6.349  22.980  1.00 13.74           H  
ATOM   2115  N   PRO A 252      29.995   6.206  26.068  1.00 15.07           N  
ATOM   2116  CA  PRO A 252      30.984   7.200  26.427  1.00 18.15           C  
ATOM   2117  C   PRO A 252      32.302   6.983  25.712  1.00 17.89           C  
ATOM   2118  O   PRO A 252      32.525   5.954  25.083  1.00 16.78           O  
ATOM   2119  CB  PRO A 252      31.079   7.104  27.941  1.00 16.98           C  
ATOM   2120  CG  PRO A 252      30.824   5.648  28.161  1.00 18.24           C  
ATOM   2121  CD  PRO A 252      29.718   5.301  27.173  1.00 15.72           C  
ATOM   2122  N   ASP A 254      33.118   8.030  25.712  1.00 20.49           N  
ATOM   2123  CA  ASP A 254      34.487   7.999  25.198  1.00 22.60           C  
ATOM   2124  C   ASP A 254      34.605   7.541  23.763  1.00 21.45           C  
ATOM   2125  O   ASP A 254      35.493   6.769  23.397  1.00 21.88           O  
ATOM   2126  CB  ASP A 254      35.373   7.092  26.099  1.00 26.80           C  
ATOM   2127  CG  ASP A 254      35.328   7.509  27.574  1.00 33.48           C  
ATOM   2128  OD1 ASP A 254      35.643   8.669  27.874  1.00 35.60           O  
ATOM   2129  OD2 ASP A 254      34.932   6.687  28.411  1.00 34.40           O  
ATOM   2130  HN  ASP A 254      32.752   8.952  26.112  1.00 27.09           H  
ATOM   2131  N   GLY A 255      33.691   8.039  22.944  1.00 18.96           N  
ATOM   2132  CA  GLY A 255      33.712   7.749  21.531  1.00 17.84           C  
ATOM   2133  C   GLY A 255      33.483   6.298  21.146  1.00 15.99           C  
ATOM   2134  O   GLY A 255      33.789   5.971  19.998  1.00 18.49           O  
ATOM   2135  HN  GLY A 255      32.921   8.669  23.338  1.00 17.82           H  
ATOM   2136  N   LYS A 256      32.954   5.394  21.974  1.00 15.56           N  
ATOM   2137  CA  LYS A 256      32.720   3.998  21.546  1.00 17.10           C  
ATOM   2138  C   LYS A 256      31.253   3.646  21.827  1.00 14.80           C  
ATOM   2139  O   LYS A 256      30.782   4.085  22.888  1.00 13.13           O  
ATOM   2140  CB  LYS A 256      33.452   2.920  22.331  1.00 19.92           C  
ATOM   2141  CG  LYS A 256      34.942   2.858  22.337  1.00 30.18           C  
ATOM   2142  CD  LYS A 256      35.402   1.400  22.467  1.00 33.73           C  
ATOM   2143  CE  LYS A 256      35.019   0.705  23.770  1.00 37.50           C  
ATOM   2144  NZ  LYS A 256      35.435  -0.695  23.742  1.00 39.21           N1+
ATOM   2145  HN  LYS A 256      32.693   5.686  22.970  1.00 24.57           H  
ATOM   2146  HZ1 LYS A 256      35.160  -1.168  24.661  1.00 24.57           H  
ATOM   2147  HZ2 LYS A 256      36.496  -0.750  23.617  1.00 24.57           H  
ATOM   2148  HZ3 LYS A 256      34.954  -1.194  22.927  1.00 24.57           H  
ATOM   2149  N   PRO A 257      30.485   2.857  21.039  1.00 13.77           N  
ATOM   2150  CA  PRO A 257      29.137   2.418  21.433  1.00 14.25           C  
ATOM   2151  C   PRO A 257      29.222   1.329  22.464  1.00 12.85           C  
ATOM   2152  O   PRO A 257      30.103   0.486  22.341  1.00 14.76           O  
ATOM   2153  CB  PRO A 257      28.459   1.940  20.174  1.00 12.77           C  
ATOM   2154  CG  PRO A 257      29.628   1.419  19.373  1.00 13.50           C  
ATOM   2155  CD  PRO A 257      30.757   2.432  19.667  1.00 12.82           C  
ATOM   2156  N   SER A 258      28.423   1.313  23.510  1.00 10.93           N  
ATOM   2157  CA  SER A 258      28.478   0.161  24.371  1.00 12.37           C  
ATOM   2158  C   SER A 258      27.043  -0.266  24.671  1.00 12.43           C  
ATOM   2159  O   SER A 258      26.885  -1.322  25.297  1.00 14.70           O  
ATOM   2160  CB  SER A 258      29.255   0.500  25.660  1.00 11.81           C  
ATOM   2161  OG  SER A 258      28.562   1.537  26.348  1.00 18.29           O  
ATOM   2162  HN  SER A 258      27.758   2.126  23.713  1.00 13.42           H  
ATOM   2163  HG  SER A 258      28.502   2.386  25.733  1.00 13.42           H  
ATOM   2164  N   ARG A 259      25.966   0.450  24.280  1.00 11.62           N  
ATOM   2165  CA  ARG A 259      24.618   0.001  24.534  1.00 10.30           C  
ATOM   2166  C   ARG A 259      23.811   0.352  23.305  1.00 10.85           C  
ATOM   2167  O   ARG A 259      24.175   1.249  22.540  1.00  8.93           O  
ATOM   2168  CB  ARG A 259      23.899   0.683  25.697  1.00 14.37           C  
ATOM   2169  CG  ARG A 259      24.844   0.849  26.868  1.00 21.09           C  
ATOM   2170  CD  ARG A 259      24.501   0.311  28.222  1.00 25.87           C  
ATOM   2171  NE  ARG A 259      23.753   1.193  29.081  1.00 27.98           N  
ATOM   2172  CZ  ARG A 259      24.230   1.565  30.288  1.00 26.66           C  
ATOM   2173  NH1 ARG A 259      25.403   1.203  30.796  1.00 26.38           N  
ATOM   2174  NH2 ARG A 259      23.450   2.290  31.066  1.00 28.21           N  
ATOM   2175  HN  ARG A 259      26.117   1.377  23.767  1.00 19.30           H  
ATOM   2176  HE  ARG A 259      22.802   1.560  28.756  1.00 19.30           H  
ATOM   2177 1HH1 ARG A 259      26.054   0.565  30.236  1.00 19.30           H  
ATOM   2178 2HH1 ARG A 259      25.696   1.549  31.765  1.00 19.30           H  
ATOM   2179 1HH2 ARG A 259      22.471   2.566  30.734  1.00 19.30           H  
ATOM   2180 2HH2 ARG A 259      23.796   2.602  32.029  1.00 19.30           H  
ATOM   2181  N   ILE A 260      22.805  -0.497  23.080  1.00  9.93           N  
ATOM   2182  CA  ILE A 260      21.775  -0.222  22.109  1.00  9.90           C  
ATOM   2183  C   ILE A 260      20.496   0.226  22.833  1.00  9.96           C  
ATOM   2184  O   ILE A 260      20.051  -0.394  23.793  1.00 11.53           O  
ATOM   2185  CB  ILE A 260      21.504  -1.477  21.286  1.00 11.73           C  
ATOM   2186  CG1 ILE A 260      22.738  -1.681  20.382  1.00 11.06           C  
ATOM   2187  CG2 ILE A 260      20.177  -1.346  20.486  1.00  9.25           C  
ATOM   2188  CD1 ILE A 260      22.665  -2.892  19.451  1.00 14.46           C  
ATOM   2189  HN  ILE A 260      22.762  -1.409  23.637  1.00 10.98           H  
ATOM   2190  N   VAL A 261      19.869   1.297  22.400  1.00 10.91           N  
ATOM   2191  CA  VAL A 261      18.633   1.792  22.961  1.00 10.85           C  
ATOM   2192  C   VAL A 261      17.682   1.796  21.768  1.00 10.53           C  
ATOM   2193  O   VAL A 261      18.061   2.216  20.657  1.00  9.58           O  
ATOM   2194  CB  VAL A 261      18.833   3.223  23.495  1.00 11.49           C  
ATOM   2195  CG1 VAL A 261      17.518   3.773  23.998  1.00 14.14           C  
ATOM   2196  CG2 VAL A 261      19.753   3.204  24.712  1.00 15.72           C  
ATOM   2197  HN  VAL A 261      20.300   1.835  21.582  1.00 11.89           H  
ATOM   2198  N   VAL A 262      16.483   1.302  21.988  1.00  7.61           N  
ATOM   2199  CA  VAL A 262      15.397   1.321  21.016  1.00  9.91           C  
ATOM   2200  C   VAL A 262      14.207   1.962  21.762  1.00 10.49           C  
ATOM   2201  O   VAL A 262      13.915   1.585  22.912  1.00  9.67           O  
ATOM   2202  CB  VAL A 262      15.047  -0.122  20.573  1.00 10.54           C  
ATOM   2203  CG1 VAL A 262      13.832  -0.082  19.678  1.00 11.68           C  
ATOM   2204  CG2 VAL A 262      16.227  -0.764  19.817  1.00  8.17           C  
ATOM   2205  HN  VAL A 262      16.292   0.857  22.942  1.00  9.72           H  
ATOM   2206  N   ILE A 263      13.545   2.950  21.139  1.00 10.55           N  
ATOM   2207  CA  ILE A 263      12.378   3.612  21.739  1.00 10.67           C  
ATOM   2208  C   ILE A 263      11.342   3.743  20.631  1.00  9.50           C  
ATOM   2209  O   ILE A 263      11.664   4.299  19.583  1.00 10.46           O  
ATOM   2210  CB  ILE A 263      12.657   5.063  22.290  1.00 10.44           C  
ATOM   2211  CG1 ILE A 263      13.718   5.047  23.383  1.00 12.38           C  
ATOM   2212  CG2 ILE A 263      11.395   5.622  22.959  1.00 11.75           C  
ATOM   2213  CD1 ILE A 263      14.413   6.400  23.634  1.00 14.06           C  
ATOM   2214  HN  ILE A 263      13.878   3.266  20.173  1.00 11.23           H  
ATOM   2215  N   TYR A 264      10.129   3.225  20.808  1.00  8.51           N  
ATOM   2216  CA  TYR A 264       9.051   3.411  19.863  1.00  8.86           C  
ATOM   2217  C   TYR A 264       7.812   3.952  20.561  1.00 10.21           C  
ATOM   2218  O   TYR A 264       7.611   3.618  21.726  1.00 10.53           O  
ATOM   2219  CB  TYR A 264       8.684   2.101  19.217  1.00  8.15           C  
ATOM   2220  CG  TYR A 264       9.677   1.575  18.169  1.00 10.03           C  
ATOM   2221  CD1 TYR A 264       9.805   2.224  16.948  1.00  9.78           C  
ATOM   2222  CD2 TYR A 264      10.425   0.448  18.432  1.00 10.14           C  
ATOM   2223  CE1 TYR A 264      10.690   1.760  15.988  1.00  8.80           C  
ATOM   2224  CE2 TYR A 264      11.302  -0.025  17.474  1.00 12.09           C  
ATOM   2225  CZ  TYR A 264      11.430   0.643  16.266  1.00 10.29           C  
ATOM   2226  OH  TYR A 264      12.357   0.217  15.349  1.00  7.91           O  
ATOM   2227  HN  TYR A 264       9.944   2.646  21.688  1.00  9.61           H  
ATOM   2228  HH  TYR A 264      11.877  -0.004  14.442  1.00  9.61           H  
ATOM   2229  N   THR A 265       7.006   4.777  19.926  1.00 11.09           N  
ATOM   2230  CA  THR A 265       5.709   5.227  20.427  1.00 14.19           C  
ATOM   2231  C   THR A 265       4.752   5.183  19.242  1.00 12.47           C  
ATOM   2232  O   THR A 265       5.123   5.495  18.114  1.00 10.83           O  
ATOM   2233  CB  THR A 265       5.427   6.700  20.785  1.00 17.06           C  
ATOM   2234  OG1 THR A 265       6.614   7.465  20.649  1.00 21.69           O  
ATOM   2235  CG2 THR A 265       4.630   6.720  22.047  1.00 10.61           C  
ATOM   2236  HN  THR A 265       7.324   5.145  18.973  1.00 13.99           H  
ATOM   2237  HG1 THR A 265       7.351   7.087  21.295  1.00 13.99           H  
ATOM   2238  N   THR A 266       3.481   4.942  19.522  1.00 14.16           N  
ATOM   2239  CA  THR A 266       2.435   5.035  18.523  1.00 12.87           C  
ATOM   2240  C   THR A 266       1.105   5.260  19.274  1.00 14.64           C  
ATOM   2241  O   THR A 266       0.917   4.875  20.439  1.00 12.94           O  
ATOM   2242  CB  THR A 266       2.405   3.737  17.676  1.00 12.08           C  
ATOM   2243  OG1 THR A 266       1.568   4.056  16.577  1.00 11.26           O  
ATOM   2244  CG2 THR A 266       1.882   2.512  18.363  1.00 12.48           C  
ATOM   2245  HN  THR A 266       3.216   4.669  20.522  1.00 12.92           H  
ATOM   2246  HG1 THR A 266       0.614   4.319  16.928  1.00 12.92           H  
ATOM   2247  N   GLY A 267       0.198   5.920  18.593  1.00 13.33           N  
ATOM   2248  CA  GLY A 267      -1.103   6.170  19.140  1.00 18.25           C  
ATOM   2249  C   GLY A 267      -1.260   7.586  19.649  1.00 21.50           C  
ATOM   2250  O   GLY A 267      -2.420   8.029  19.753  1.00 22.10           O  
ATOM   2251  HN  GLY A 267       0.434   6.278  17.612  1.00 18.80           H  
ATOM   2252  N   SER A 268      -0.208   8.373  19.939  1.00 19.82           N  
ATOM   2253  CA  SER A 268      -0.447   9.680  20.521  1.00 18.80           C  
ATOM   2254  C   SER A 268      -1.083  10.682  19.571  1.00 19.06           C  
ATOM   2255  O   SER A 268      -0.898  10.624  18.352  1.00 17.38           O  
ATOM   2256  CB  SER A 268       0.855  10.224  20.999  1.00 18.36           C  
ATOM   2257  OG  SER A 268       0.785  11.506  21.605  1.00 18.35           O  
ATOM   2258  HN  SER A 268       0.790   8.040  19.743  1.00 18.63           H  
ATOM   2259  HG  SER A 268       0.406  12.200  20.914  1.00 18.63           H  
ATOM   2260  N   GLN A 269      -1.855  11.622  20.104  1.00 17.74           N  
ATOM   2261  CA  GLN A 269      -2.346  12.741  19.309  1.00 19.78           C  
ATOM   2262  C   GLN A 269      -1.446  13.948  19.553  1.00 19.38           C  
ATOM   2263  O   GLN A 269      -1.763  15.047  19.110  1.00 19.98           O  
ATOM   2264  CB  GLN A 269      -3.793  13.088  19.701  1.00 21.95           C  
ATOM   2265  CG  GLN A 269      -4.701  11.861  19.578  1.00 25.64           C  
ATOM   2266  CD  GLN A 269      -6.118  12.148  20.042  1.00 31.38           C  
ATOM   2267  OE1 GLN A 269      -6.854  12.875  19.372  1.00 34.45           O  
ATOM   2268  NE2 GLN A 269      -6.573  11.631  21.178  1.00 31.64           N  
ATOM   2269  HN  GLN A 269      -2.122  11.557  21.138  1.00 24.66           H  
ATOM   2270 1HE2 GLN A 269      -5.940  11.007  21.773  1.00 24.66           H  
ATOM   2271 2HE2 GLN A 269      -7.573  11.838  21.498  1.00 24.66           H  
ATOM   2272  N   ALA A 270      -0.300  13.832  20.240  1.00 18.46           N  
ATOM   2273  CA  ALA A 270       0.557  14.967  20.491  1.00 16.94           C  
ATOM   2274  C   ALA A 270       1.331  15.376  19.245  1.00 15.97           C  
ATOM   2275  O   ALA A 270       1.515  14.593  18.294  1.00 15.03           O  
ATOM   2276  CB  ALA A 270       1.539  14.628  21.632  1.00 19.29           C  
ATOM   2277  HN  ALA A 270      -0.012  12.871  20.613  1.00 17.14           H  
ATOM   2278  N   THR A 271       1.794  16.639  19.274  1.00 14.71           N  
ATOM   2279  CA  THR A 271       2.556  17.216  18.181  1.00 14.92           C  
ATOM   2280  C   THR A 271       3.918  16.540  18.080  1.00 15.71           C  
ATOM   2281  O   THR A 271       4.402  15.933  19.053  1.00 13.86           O  
ATOM   2282  CB  THR A 271       2.779  18.725  18.391  1.00 16.23           C  
ATOM   2283  OG1 THR A 271       3.597  18.857  19.546  1.00 18.59           O  
ATOM   2284  CG2 THR A 271       1.472  19.491  18.498  1.00 16.25           C  
ATOM   2285  HN  THR A 271       1.593  17.241  20.135  1.00 15.75           H  
ATOM   2286  HG1 THR A 271       3.108  18.432  20.372  1.00 15.75           H  
ATOM   2287  N   MET A 272       4.540  16.680  16.907  1.00 13.52           N  
ATOM   2288  CA  MET A 272       5.891  16.190  16.687  1.00 15.83           C  
ATOM   2289  C   MET A 272       6.834  16.689  17.784  1.00 15.91           C  
ATOM   2290  O   MET A 272       7.552  15.873  18.360  1.00 15.59           O  
ATOM   2291  CB  MET A 272       6.421  16.663  15.325  1.00 18.08           C  
ATOM   2292  CG  MET A 272       7.742  15.986  14.952  1.00 20.45           C  
ATOM   2293  SD  MET A 272       7.633  14.173  14.849  1.00 26.47           S  
ATOM   2294  CE  MET A 272       6.811  13.914  13.309  1.00 23.72           C  
ATOM   2295  HN  MET A 272       4.028  17.168  16.104  1.00 18.70           H  
ATOM   2296  N   ASP A 273       6.777  17.977  18.158  1.00 15.03           N  
ATOM   2297  CA  ASP A 273       7.661  18.537  19.146  1.00 16.07           C  
ATOM   2298  C   ASP A 273       7.458  17.900  20.520  1.00 15.55           C  
ATOM   2299  O   ASP A 273       8.425  17.666  21.235  1.00 12.12           O  
ATOM   2300  CB  ASP A 273       7.452  20.059  19.213  1.00 19.76           C  
ATOM   2301  CG  ASP A 273       7.940  20.897  18.013  1.00 24.35           C  
ATOM   2302  OD1 ASP A 273       8.813  20.471  17.256  1.00 24.15           O  
ATOM   2303  OD2 ASP A 273       7.436  22.007  17.831  1.00 28.06           O  
ATOM   2304  HN  ASP A 273       6.046  18.612  17.704  1.00 19.39           H  
ATOM   2305  N   GLU A 274       6.242  17.518  20.900  1.00 15.31           N  
ATOM   2306  CA  GLU A 274       5.989  16.887  22.191  1.00 16.63           C  
ATOM   2307  C   GLU A 274       6.542  15.470  22.178  1.00 16.13           C  
ATOM   2308  O   GLU A 274       7.172  15.021  23.137  1.00 16.39           O  
ATOM   2309  CB  GLU A 274       4.499  16.831  22.478  1.00 19.70           C  
ATOM   2310  CG  GLU A 274       4.010  18.245  22.673  1.00 28.24           C  
ATOM   2311  CD  GLU A 274       2.501  18.369  22.797  1.00 33.53           C  
ATOM   2312  OE1 GLU A 274       1.783  18.185  21.817  1.00 35.29           O  
ATOM   2313  OE2 GLU A 274       2.042  18.675  23.891  1.00 39.41           O  
ATOM   2314  HN  GLU A 274       5.420  17.679  20.235  1.00 24.51           H  
ATOM   2315  N   ARG A 275       6.369  14.766  21.066  1.00 13.89           N  
ATOM   2316  CA  ARG A 275       6.899  13.418  20.925  1.00 14.06           C  
ATOM   2317  C   ARG A 275       8.404  13.438  21.012  1.00 12.48           C  
ATOM   2318  O   ARG A 275       8.972  12.634  21.752  1.00 12.34           O  
ATOM   2319  CB  ARG A 275       6.442  12.862  19.588  1.00 14.40           C  
ATOM   2320  CG  ARG A 275       5.052  12.250  19.870  1.00 19.97           C  
ATOM   2321  CD  ARG A 275       4.051  12.592  18.786  1.00 18.71           C  
ATOM   2322  NE  ARG A 275       4.477  11.907  17.602  1.00 20.63           N  
ATOM   2323  CZ  ARG A 275       4.233  12.396  16.404  1.00 18.26           C  
ATOM   2324  NH1 ARG A 275       3.588  13.539  16.242  1.00 16.57           N  
ATOM   2325  NH2 ARG A 275       4.600  11.659  15.368  1.00 18.43           N  
ATOM   2326  HN  ARG A 275       5.826  15.201  20.253  1.00 16.34           H  
ATOM   2327  HE  ARG A 275       5.004  10.980  17.693  1.00 16.34           H  
ATOM   2328 1HH1 ARG A 275       3.251  14.089  17.096  1.00 16.34           H  
ATOM   2329 2HH1 ARG A 275       3.403  13.914  15.257  1.00 16.34           H  
ATOM   2330 1HH2 ARG A 275       5.072  10.712  15.526  1.00 16.34           H  
ATOM   2331 2HH2 ARG A 275       4.425  12.010  14.373  1.00 16.34           H  
ATOM   2332  N   ASN A 276       9.048  14.392  20.316  1.00 11.60           N  
ATOM   2333  CA  ASN A 276      10.509  14.534  20.335  1.00 10.07           C  
ATOM   2334  C   ASN A 276      10.987  14.827  21.755  1.00 11.53           C  
ATOM   2335  O   ASN A 276      11.886  14.156  22.270  1.00 11.59           O  
ATOM   2336  CB  ASN A 276      11.016  15.687  19.457  1.00  8.97           C  
ATOM   2337  CG  ASN A 276      10.870  15.456  17.980  1.00  7.72           C  
ATOM   2338  OD1 ASN A 276      10.642  14.340  17.550  1.00  9.41           O  
ATOM   2339  ND2 ASN A 276      10.938  16.467  17.136  1.00  9.73           N  
ATOM   2340  HN  ASN A 276       8.473  15.074  19.725  1.00 10.08           H  
ATOM   2341 1HD2 ASN A 276      11.098  17.460  17.502  1.00 10.08           H  
ATOM   2342 2HD2 ASN A 276      10.833  16.295  16.085  1.00 10.08           H  
ATOM   2343  N   ARG A 277      10.342  15.798  22.398  1.00 11.09           N  
ATOM   2344  CA  ARG A 277      10.647  16.216  23.749  1.00 14.89           C  
ATOM   2345  C   ARG A 277      10.641  15.036  24.698  1.00 13.47           C  
ATOM   2346  O   ARG A 277      11.582  14.902  25.485  1.00 14.44           O  
ATOM   2347  CB  ARG A 277       9.626  17.207  24.255  1.00 18.84           C  
ATOM   2348  CG  ARG A 277       9.961  18.678  24.451  1.00 25.77           C  
ATOM   2349  CD  ARG A 277       9.724  19.724  23.333  1.00 34.48           C  
ATOM   2350  NE  ARG A 277       8.376  20.112  22.882  1.00 39.59           N  
ATOM   2351  CZ  ARG A 277       7.276  20.332  23.640  1.00 42.79           C  
ATOM   2352  NH1 ARG A 277       7.248  20.214  24.968  1.00 44.22           N  
ATOM   2353  NH2 ARG A 277       6.141  20.718  23.054  1.00 41.64           N  
ATOM   2354  HN  ARG A 277       9.549  16.300  21.884  1.00 27.38           H  
ATOM   2355  HE  ARG A 277       8.251  20.235  21.826  1.00 27.38           H  
ATOM   2356 1HH1 ARG A 277       8.133  19.929  25.499  1.00 27.38           H  
ATOM   2357 2HH1 ARG A 277       6.341  20.404  25.503  1.00 27.38           H  
ATOM   2358 1HH2 ARG A 277       6.105  20.851  21.993  1.00 27.38           H  
ATOM   2359 2HH2 ARG A 277       5.267  20.894  23.645  1.00 27.38           H  
ATOM   2360  N   GLN A 278       9.648  14.142  24.642  1.00 11.41           N  
ATOM   2361  CA  GLN A 278       9.600  13.043  25.586  1.00 10.73           C  
ATOM   2362  C   GLN A 278      10.685  12.019  25.286  1.00 12.08           C  
ATOM   2363  O   GLN A 278      11.312  11.465  26.199  1.00 11.88           O  
ATOM   2364  CB  GLN A 278       8.230  12.392  25.544  1.00 13.34           C  
ATOM   2365  CG  GLN A 278       7.110  13.307  26.054  1.00 14.09           C  
ATOM   2366  CD  GLN A 278       7.352  13.790  27.474  1.00 19.39           C  
ATOM   2367  OE1 GLN A 278       7.614  13.022  28.391  1.00 19.44           O  
ATOM   2368  NE2 GLN A 278       7.315  15.083  27.731  1.00 21.42           N  
ATOM   2369  HN  GLN A 278       8.886  14.238  23.897  1.00 14.86           H  
ATOM   2370 1HE2 GLN A 278       7.116  15.780  26.943  1.00 14.86           H  
ATOM   2371 2HE2 GLN A 278       7.484  15.436  28.727  1.00 14.86           H  
ATOM   2372  N   ILE A 279      11.018  11.801  24.021  1.00 11.94           N  
ATOM   2373  CA  ILE A 279      12.083  10.870  23.727  1.00 11.98           C  
ATOM   2374  C   ILE A 279      13.407  11.474  24.204  1.00 11.34           C  
ATOM   2375  O   ILE A 279      14.224  10.759  24.790  1.00 10.14           O  
ATOM   2376  CB  ILE A 279      12.074  10.585  22.212  1.00 13.89           C  
ATOM   2377  CG1 ILE A 279      10.810   9.768  21.909  1.00 16.13           C  
ATOM   2378  CG2 ILE A 279      13.344   9.830  21.758  1.00 14.02           C  
ATOM   2379  CD1 ILE A 279      10.487   9.811  20.409  1.00 15.67           C  
ATOM   2380  HN  ILE A 279      10.506  12.307  23.230  1.00 13.14           H  
ATOM   2381  N   ALA A 280      13.633  12.772  24.024  1.00  8.98           N  
ATOM   2382  CA  ALA A 280      14.865  13.383  24.443  1.00 10.33           C  
ATOM   2383  C   ALA A 280      14.908  13.331  25.980  1.00 12.59           C  
ATOM   2384  O   ALA A 280      15.973  13.081  26.554  1.00 14.19           O  
ATOM   2385  CB  ALA A 280      14.879  14.808  23.917  1.00  8.66           C  
ATOM   2386  HN  ALA A 280      12.882  13.374  23.557  1.00 10.95           H  
ATOM   2387  N   GLU A 281      13.813  13.514  26.720  1.00 11.75           N  
ATOM   2388  CA  GLU A 281      13.829  13.355  28.163  1.00 12.95           C  
ATOM   2389  C   GLU A 281      14.071  11.897  28.594  1.00 12.53           C  
ATOM   2390  O   GLU A 281      14.736  11.638  29.640  1.00  9.55           O  
ATOM   2391  CB  GLU A 281      12.505  13.864  28.738  1.00 16.44           C  
ATOM   2392  CG  GLU A 281      12.309  15.381  28.584  1.00 18.35           C  
ATOM   2393  CD  GLU A 281      13.287  16.253  29.380  1.00 22.95           C  
ATOM   2394  OE1 GLU A 281      13.925  15.730  30.296  1.00 21.65           O  
ATOM   2395  OE2 GLU A 281      13.398  17.464  29.112  1.00 23.38           O  
ATOM   2396  HN  GLU A 281      12.898  13.785  26.237  1.00 16.62           H  
ATOM   2397  N   ILE A 282      13.606  10.895  27.797  1.00 11.98           N  
ATOM   2398  CA  ILE A 282      13.976   9.524  28.142  1.00  9.83           C  
ATOM   2399  C   ILE A 282      15.466   9.380  27.971  1.00 10.69           C  
ATOM   2400  O   ILE A 282      16.104   8.836  28.879  1.00 13.85           O  
ATOM   2401  CB  ILE A 282      13.247   8.492  27.281  1.00 10.06           C  
ATOM   2402  CG1 ILE A 282      11.754   8.578  27.645  1.00 10.06           C  
ATOM   2403  CG2 ILE A 282      13.746   7.040  27.586  1.00 10.41           C  
ATOM   2404  CD1 ILE A 282      10.811   7.712  26.811  1.00 10.21           C  
ATOM   2405  HN  ILE A 282      12.991  11.105  26.947  1.00 10.89           H  
ATOM   2406  N   GLY A 283      16.066   9.904  26.907  1.00  9.33           N  
ATOM   2407  CA  GLY A 283      17.501   9.918  26.707  1.00  8.37           C  
ATOM   2408  C   GLY A 283      18.243  10.586  27.852  1.00 11.63           C  
ATOM   2409  O   GLY A 283      19.220  10.054  28.379  1.00 10.85           O  
ATOM   2410  HN  GLY A 283      15.450  10.343  26.150  1.00 10.05           H  
ATOM   2411  N   ALA A 284      17.778  11.735  28.307  1.00 11.38           N  
ATOM   2412  CA  ALA A 284      18.432  12.447  29.392  1.00 11.70           C  
ATOM   2413  C   ALA A 284      18.482  11.551  30.640  1.00 13.56           C  
ATOM   2414  O   ALA A 284      19.507  11.517  31.323  1.00 12.99           O  
ATOM   2415  CB  ALA A 284      17.649  13.718  29.703  1.00  9.24           C  
ATOM   2416  HN  ALA A 284      16.897  12.152  27.866  1.00 11.77           H  
ATOM   2417  N   SER A 285      17.459  10.721  30.883  1.00 12.04           N  
ATOM   2418  CA  SER A 285      17.418   9.912  32.076  1.00 14.11           C  
ATOM   2419  C   SER A 285      18.364   8.741  31.943  1.00 15.39           C  
ATOM   2420  O   SER A 285      19.127   8.418  32.875  1.00 14.61           O  
ATOM   2421  CB  SER A 285      16.004   9.421  32.319  1.00 13.54           C  
ATOM   2422  OG  SER A 285      16.034   8.571  33.463  1.00 19.62           O  
ATOM   2423  HN  SER A 285      16.657  10.657  30.178  1.00 14.89           H  
ATOM   2424  HG  SER A 285      16.676   7.761  33.281  1.00 14.89           H  
ATOM   2425  N   LEU A 286      18.377   8.144  30.751  1.00 14.71           N  
ATOM   2426  CA  LEU A 286      19.262   7.022  30.610  1.00 16.63           C  
ATOM   2427  C   LEU A 286      20.735   7.468  30.653  1.00 15.65           C  
ATOM   2428  O   LEU A 286      21.608   6.765  31.185  1.00 16.11           O  
ATOM   2429  CB  LEU A 286      18.872   6.293  29.328  1.00 17.72           C  
ATOM   2430  CG  LEU A 286      19.221   6.755  27.972  1.00 21.77           C  
ATOM   2431  CD1 LEU A 286      20.429   5.987  27.474  1.00 20.81           C  
ATOM   2432  CD2 LEU A 286      18.076   6.370  27.005  1.00 28.45           C  
ATOM   2433  HN  LEU A 286      17.762   8.482  29.944  1.00 18.98           H  
ATOM   2434  N   ILE A 287      21.031   8.670  30.194  1.00 13.95           N  
ATOM   2435  CA  ILE A 287      22.395   9.117  30.264  1.00 15.44           C  
ATOM   2436  C   ILE A 287      22.696   9.528  31.675  1.00 14.82           C  
ATOM   2437  O   ILE A 287      23.781   9.175  32.120  1.00 16.96           O  
ATOM   2438  CB  ILE A 287      22.584  10.234  29.247  1.00 16.62           C  
ATOM   2439  CG1 ILE A 287      22.886   9.496  27.931  1.00 18.09           C  
ATOM   2440  CG2 ILE A 287      23.719  11.189  29.576  1.00 15.73           C  
ATOM   2441  CD1 ILE A 287      22.522  10.347  26.717  1.00 24.16           C  
ATOM   2442  HN  ILE A 287      20.271   9.298  29.779  1.00 16.97           H  
ATOM   2443  N   LYS A 288      21.814  10.182  32.428  1.00 15.72           N  
ATOM   2444  CA  LYS A 288      22.094  10.519  33.835  1.00 16.98           C  
ATOM   2445  C   LYS A 288      22.385   9.267  34.652  1.00 18.77           C  
ATOM   2446  O   LYS A 288      23.273   9.221  35.511  1.00 20.76           O  
ATOM   2447  CB  LYS A 288      20.904  11.234  34.411  1.00 16.49           C  
ATOM   2448  CG  LYS A 288      20.971  11.543  35.876  1.00 19.08           C  
ATOM   2449  CD  LYS A 288      19.769  12.402  36.197  1.00 21.88           C  
ATOM   2450  CE  LYS A 288      19.952  12.820  37.643  1.00 26.72           C  
ATOM   2451  NZ  LYS A 288      19.033  13.884  37.989  1.00 34.62           N1+
ATOM   2452  HN  LYS A 288      20.877  10.471  32.000  1.00 21.22           H  
ATOM   2453  HZ1 LYS A 288      19.179  14.163  39.012  1.00 21.22           H  
ATOM   2454  HZ2 LYS A 288      18.027  13.546  37.852  1.00 21.22           H  
ATOM   2455  HZ3 LYS A 288      19.213  14.730  37.360  1.00 21.22           H  
ATOM   2456  N   HIS A 289      21.646   8.199  34.391  1.00 17.87           N  
ATOM   2457  CA  HIS A 289      21.821   6.974  35.137  1.00 19.76           C  
ATOM   2458  C   HIS A 289      22.674   5.919  34.461  1.00 21.07           C  
ATOM   2459  O   HIS A 289      22.439   4.747  34.755  1.00 22.46           O  
ATOM   2460  CB  HIS A 289      20.442   6.401  35.445  1.00 20.35           C  
ATOM   2461  CG  HIS A 289      19.672   7.310  36.384  1.00 21.04           C  
ATOM   2462  ND1 HIS A 289      19.920   7.613  37.669  1.00 21.89           N  
ATOM   2463  CD2 HIS A 289      18.566   7.992  35.985  1.00 20.79           C  
ATOM   2464  CE1 HIS A 289      18.998   8.449  38.050  1.00 22.85           C  
ATOM   2465  NE2 HIS A 289      18.197   8.669  37.037  1.00 22.48           N  
ATOM   2466  HN  HIS A 289      20.909   8.244  33.617  1.00 21.06           H  
ATOM   2467  HD1 HIS A 289      20.724   7.238  38.267  1.00 21.06           H  
ATOM   2468  N   TRP A 290      23.612   6.263  33.582  1.00 20.42           N  
ATOM   2469  CA  TRP A 290      24.370   5.277  32.838  1.00 22.64           C  
ATOM   2470  C   TRP A 290      25.182   4.401  33.772  1.00 24.10           C  
ATOM   2471  O   TRP A 290      25.114   3.177  33.651  1.00 28.07           O  
ATOM   2472  CB  TRP A 290      25.294   5.993  31.882  1.00 20.57           C  
ATOM   2473  CG  TRP A 290      25.950   5.110  30.832  1.00 19.94           C  
ATOM   2474  CD1 TRP A 290      27.184   4.548  31.032  1.00 19.03           C  
ATOM   2475  CD2 TRP A 290      25.450   4.883  29.582  1.00 18.31           C  
ATOM   2476  NE1 TRP A 290      27.483   3.976  29.890  1.00 20.01           N  
ATOM   2477  CE2 TRP A 290      26.480   4.155  28.993  1.00 20.15           C  
ATOM   2478  CE3 TRP A 290      24.316   5.205  28.876  1.00 18.44           C  
ATOM   2479  CZ2 TRP A 290      26.384   3.739  27.674  1.00 16.55           C  
ATOM   2480  CZ3 TRP A 290      24.224   4.788  27.548  1.00 20.23           C  
ATOM   2481  CH2 TRP A 290      25.248   4.067  26.954  1.00 16.35           C  
ATOM   2482  OXT TRP A 290      25.862   4.960  34.628  1.00 26.86           O  
ATOM   2483  HN  TRP A 290      23.813   7.301  33.419  1.00 20.78           H  
ATOM   2484  HE1 TRP A 290      28.390   3.443  29.693  1.00 20.78           H  
TER    2485      TRP A 290 
HETATM 2486  S   SO4 A 291      12.313  10.404  10.043  1.00 42.86           S  
HETATM 2487  O1  SO4 A 291      11.624  10.355   8.806  1.00 43.56           O1-
HETATM 2488  O2  SO4 A 291      11.449  10.417  11.141  1.00 43.73           O  
HETATM 2489  O3  SO4 A 291      13.115  11.549  10.118  1.00 45.97           O  
HETATM 2490  O4  SO4 A 291      13.160   9.283  10.156  1.00 46.70           O1-
TER    2491      SO4 A 291 
CONECT  504  951
CONECT  951  504
CONECT 2486 2487 2488 2489 2490
CONECT 2487 2486
CONECT 2488 2486
CONECT 2489 2486
CONECT 2490 2486
END
