# Supplementary material for: Synergistic antibacterial action of AgNP-ampicillin conjugates: Evading β-lactamase degradation in ampicillin-resistant clinical isolates
Source: PLoS One. 2025 Sep 9;20(9):e0331669. doi: 10.1371/journal.pone.0331669 (PMC12419620; doi:10.1371/journal.pone.0331669)
Supplement: S1 File — S1 Figure. Standard calibration curve of pure ampicillin in distilled water at 216 nm. S1 Appendix. UV-visible Spectroscopy Data. S2 Appendix. FTIR Data. S3 Appendix. DLS and Zeta Potential Data. S4 Appendix. SEM Data. S5 Appendix. EDX Data. S6 Appendix. TGA Data. S7 Appendix. AgNP-ampicillin Synthesis Reaction. S8 Appendix. Microbiological Study Data. S9 Appendix. Molecular Docking Data. S10 Appendix. Cytotoxicity Assay Procedure. (ZIP) [file pone.0331669.s001.zip › Supporting Informations/S9_Appendix (Molecular Docking Data)/AgNP-ampicillin_3D.pdb]

COMPND    UNNAMED
AUTHOR    GENERATED BY OPEN BABEL 3.1.1
HETATM    1  C   UNL     1       3.672   3.962  -1.261  1.00  0.00           C  
HETATM    2  C   UNL     1       2.930   3.674   0.030  1.00  0.00           C  
HETATM    3  C   UNL     1       2.381   2.268   0.015  1.00  0.00           C  
HETATM    4  N   UNL     1       0.989   2.282   0.091  1.00  0.00           N  
HETATM    5  C   UNL     1       0.332   3.471   0.184  1.00  0.00           C  
HETATM    6  S   UNL     1       1.487   4.838   0.216  1.00  0.00           S  
HETATM    7  C   UNL     1      -0.672   3.047   1.246  1.00  0.00           C  
HETATM    8  C   UNL     1       0.164   1.782   1.010  1.00  0.00           C  
HETATM    9  O   UNL     1       0.480   0.937   1.834  1.00  0.00           O  
HETATM   10  N   UNL     1      -2.014   3.049   0.682  1.00  0.00           N  
HETATM   11  C   UNL     1      -2.577   2.175  -0.198  1.00  0.00           C  
HETATM   12  O   UNL     1      -1.952   1.215  -0.624  1.00  0.00           O  
HETATM   13  C   UNL     1      -3.987   2.414  -0.692  1.00  0.00           C  
HETATM   14  C   UNL     1      -4.965   1.314  -0.363  1.00  0.00           C  
HETATM   15  C   UNL     1      -4.616   0.207   0.430  1.00  0.00           C  
HETATM   16  C   UNL     1      -5.558  -0.787   0.711  1.00  0.00           C  
HETATM   17  C   UNL     1      -6.856  -0.684   0.204  1.00  0.00           C  
HETATM   18  C   UNL     1      -7.212   0.412  -0.585  1.00  0.00           C  
HETATM   19  C   UNL     1      -6.270   1.405  -0.867  1.00  0.00           C  
HETATM   20  N   UNL     1      -4.500   3.682  -0.187  1.00  0.00           N  
HETATM   21  C   UNL     1       3.195   1.037   0.039  1.00  0.00           C  
HETATM   22  O   UNL     1       4.413   1.127   0.076  1.00  0.00           O  
HETATM   23  O   UNL     1       2.592  -0.182   0.036  1.00  0.00           O  
HETATM   24  C   UNL     1       3.852   3.862   1.221  1.00  0.00           C  
HETATM   25  N   UNL     1       3.261  -1.325   0.226  1.00  0.00           N  
HETATM   26  C   UNL     1       4.094  -1.590  -0.943  1.00  0.00           C  
HETATM   27  C   UNL     1       5.424  -2.191  -0.510  1.00  0.00           C  
HETATM   28  C   UNL     1       6.174  -1.218   0.384  1.00  0.00           C  
HETATM   29 SI   UNL     1       7.930  -1.793   0.663  1.00  0.00          Si  
HETATM   30  O   UNL     1       8.957  -0.948   1.378  1.00  0.00           O  
HETATM   31  O   UNL     1       8.761  -0.355   0.000  1.00  0.00           O  
HETATM   32  O   UNL     1       8.962  -1.792  -0.438  1.00  0.00           O  
HETATM   33 SI   UNL     1       9.430  -0.355   0.000  1.00  0.00          Si  
HETATM   34  O   UNL     1      10.144  -0.355   0.000  1.00  0.00           O  
HETATM   35 AG   UNL     1      10.881  -0.355   0.000  1.00  0.00          Ag  
CONECT    1    2                                                      
CONECT    2    1    3    6   24                                       
CONECT    3    2    4   21                                            
CONECT    4    3    5    8                                            
CONECT    5    4    6    7                                            
CONECT    6    5    2                                                 
CONECT    7    5    8   10                                            
CONECT    8    7    4    9    9                                       
CONECT    9    8    8                                                 
CONECT   10    7   11                                                 
CONECT   11   10   12   12   13                                       
CONECT   12   11   11                                                 
CONECT   13   11   14   20                                            
CONECT   14   13   15   15   19                                       
CONECT   15   14   14   16                                            
CONECT   16   15   17   17                                            
CONECT   17   16   16   18                                            
CONECT   18   17   19   19                                            
CONECT   19   18   18   14                                            
CONECT   20   13                                                      
CONECT   21    3   22   22   23                                       
CONECT   22   21   21                                                 
CONECT   23   21   25                                                 
CONECT   24    2                                                      
CONECT   25   26   23                                                 
CONECT   26   25   27                                                 
CONECT   27   26   28                                                 
CONECT   28   27   29                                                 
CONECT   29   28   30   32   31                                       
CONECT   30   29   33                                                 
CONECT   31   33   29                                                 
CONECT   32   29   33                                                 
CONECT   33   30   31   32   34                                       
CONECT   34   33   35                                                 
CONECT   35   34                                                      
MASTER        0    0    0    0    0    0    0    0   35    0   35    0
END
