# Supplementary material for: Synergistic antibacterial action of AgNP-ampicillin conjugates: Evading β-lactamase degradation in ampicillin-resistant clinical isolates
Source: PLoS One. 2025 Sep 9;20(9):e0331669. doi: 10.1371/journal.pone.0331669 (PMC12419620; doi:10.1371/journal.pone.0331669)
Supplement: S1 File — S1 Figure. Standard calibration curve of pure ampicillin in distilled water at 216 nm. S1 Appendix. UV-visible Spectroscopy Data. S2 Appendix. FTIR Data. S3 Appendix. DLS and Zeta Potential Data. S4 Appendix. SEM Data. S5 Appendix. EDX Data. S6 Appendix. TGA Data. S7 Appendix. AgNP-ampicillin Synthesis Reaction. S8 Appendix. Microbiological Study Data. S9 Appendix. Molecular Docking Data. S10 Appendix. Cytotoxicity Assay Procedure. (ZIP) [file pone.0331669.s001.zip › Supporting Informations/S9_Appendix (Molecular Docking Data)/Ampicillin_3D.pdb]

COMPND    CT1000078522 
AUTHOR    GENERATED BY OPEN BABEL 3.1.1
HETATM    1  O   UNL     1      -0.206  -0.095   0.141  1.00  0.00           O  
HETATM    2  C   UNL     1      -0.154   1.117   0.178  1.00  0.00           C  
HETATM    3  OXT UNL     1       0.978   1.758   0.281  1.00  0.00           O  
HETATM    4  CA  UNL     1      -1.353   2.034  -0.023  1.00  0.00           C  
HETATM    5  N   UNL     1      -2.596   1.483   0.545  1.00  0.00           N  
HETATM    6  C   UNL     1      -1.620   2.452  -1.493  1.00  0.00           C  
HETATM    7  C   UNL     1      -2.873   1.460   1.860  1.00  0.00           C  
HETATM    8  C   UNL     1      -3.831   1.584  -0.286  1.00  0.00           C  
HETATM    9  S   UNL     1      -3.399   2.792  -1.586  1.00  0.00           S  
HETATM   10  C   UNL     1      -0.820   3.730  -1.833  1.00  0.00           C  
HETATM   11  C   UNL     1      -1.258   1.341  -2.509  1.00  0.00           C  
HETATM   12  O   UNL     1      -2.157   1.949   2.710  1.00  0.00           O  
HETATM   13  CA  UNL     1      -4.203   1.754   1.206  1.00  0.00           C  
HETATM   14  N   UNL     1      -4.702   3.162   1.217  1.00  0.00           N  
HETATM   15  C   UNL     1      -5.170   3.421   2.465  1.00  0.00           C  
HETATM   16  O   UNL     1      -5.646   2.586   3.215  1.00  0.00           O  
HETATM   17  CA  UNL     1      -5.344   4.914   2.703  1.00  0.00           C  
HETATM   18  N   UNL     1      -5.683   5.215   4.106  1.00  0.00           N  
HETATM   19  C   UNL     1      -6.369   5.491   1.729  1.00  0.00           C  
HETATM   20  C   UNL     1      -5.939   6.187   0.596  1.00  0.00           C  
HETATM   21  C   UNL     1      -7.739   5.287   1.927  1.00  0.00           C  
HETATM   22  C   UNL     1      -6.863   6.675  -0.326  1.00  0.00           C  
HETATM   23  C   UNL     1      -8.662   5.782   1.007  1.00  0.00           C  
HETATM   24  C   UNL     1      -8.225   6.474  -0.120  1.00  0.00           C  
HETATM   25  HXT UNL     1       1.667   1.076   0.372  1.00  0.00           H  
HETATM   26  HA  UNL     1      -1.133   2.939   0.553  1.00  0.00           H  
HETATM   27  H   UNL     1      -3.996   0.594  -0.737  1.00  0.00           H  
HETATM   28  H   UNL     1       0.256   3.550  -1.769  1.00  0.00           H  
HETATM   29  H   UNL     1      -1.051   4.073  -2.844  1.00  0.00           H  
HETATM   30  H   UNL     1      -1.072   4.537  -1.140  1.00  0.00           H  
HETATM   31  H   UNL     1      -1.770   0.407  -2.265  1.00  0.00           H  
HETATM   32  H   UNL     1      -1.561   1.636  -3.516  1.00  0.00           H  
HETATM   33  H   UNL     1      -0.182   1.153  -2.528  1.00  0.00           H  
HETATM   34  HA  UNL     1      -4.986   1.035   1.485  1.00  0.00           H  
HETATM   35  H   UNL     1      -4.263   3.886   0.670  1.00  0.00           H  
HETATM   36  HA  UNL     1      -4.367   5.363   2.503  1.00  0.00           H  
HETATM   37  H1  UNL     1      -6.564   4.764   4.342  1.00  0.00           H  
HETATM   38  H2  UNL     1      -4.976   4.815   4.718  1.00  0.00           H  
HETATM   39  H   UNL     1      -4.877   6.340   0.419  1.00  0.00           H  
HETATM   40  H   UNL     1      -8.091   4.735   2.794  1.00  0.00           H  
HETATM   41  H   UNL     1      -6.520   7.207  -1.210  1.00  0.00           H  
HETATM   42  H   UNL     1      -9.726   5.621   1.166  1.00  0.00           H  
HETATM   43  H   UNL     1      -8.946   6.853  -0.840  1.00  0.00           H  
CONECT    1    2    2                                                 
CONECT    2    1    1    3    4                                       
CONECT    3    2   25                                                 
CONECT    4    2    5    6   26                                       
CONECT    5    4    7    8                                            
CONECT    6    4    9   10   11                                       
CONECT    7    5   12   12   13                                       
CONECT    8    5   13    9   27                                       
CONECT    9    6    8                                                 
CONECT   10    6   28   29   30                                       
CONECT   11    6   31   32   33                                       
CONECT   12    7    7                                                 
CONECT   13    7    8   14   34                                       
CONECT   14   13   15   35                                            
CONECT   15   14   16   16   17                                       
CONECT   16   15   15                                                 
CONECT   17   15   18   19   36                                       
CONECT   18   17   37   38                                            
CONECT   19   17   20   20   21                                       
CONECT   20   19   19   22   39                                       
CONECT   21   19   23   23   40                                       
CONECT   22   20   24   24   41                                       
CONECT   23   21   21   24   42                                       
CONECT   24   22   22   23   43                                       
CONECT   25    3                                                      
CONECT   26    4                                                      
CONECT   27    8                                                      
CONECT   28   10                                                      
CONECT   29   10                                                      
CONECT   30   10                                                      
CONECT   31   11                                                      
CONECT   32   11                                                      
CONECT   33   11                                                      
CONECT   34   13                                                      
CONECT   35   14                                                      
CONECT   36   17                                                      
CONECT   37   18                                                      
CONECT   38   18                                                      
CONECT   39   20                                                      
CONECT   40   21                                                      
CONECT   41   22                                                      
CONECT   42   23                                                      
CONECT   43   24                                                      
MASTER        0    0    0    0    0    0    0    0   43    0   43    0
END
