# Supplementary material for: Synergistic antibacterial action of AgNP-ampicillin conjugates: Evading β-lactamase degradation in ampicillin-resistant clinical isolates
Source: PLoS One. 2025 Sep 9;20(9):e0331669. doi: 10.1371/journal.pone.0331669 (PMC12419620; doi:10.1371/journal.pone.0331669)
Supplement: S1 File — S1 Figure. Standard calibration curve of pure ampicillin in distilled water at 216 nm. S1 Appendix. UV-visible Spectroscopy Data. S2 Appendix. FTIR Data. S3 Appendix. DLS and Zeta Potential Data. S4 Appendix. SEM Data. S5 Appendix. EDX Data. S6 Appendix. TGA Data. S7 Appendix. AgNP-ampicillin Synthesis Reaction. S8 Appendix. Microbiological Study Data. S9 Appendix. Molecular Docking Data. S10 Appendix. Cytotoxicity Assay Procedure. (ZIP) [file pone.0331669.s001.zip › Supporting Informations/S9_Appendix (Molecular Docking Data)/Docking Result with Ampicillin.pdb]

REMARK   BIOVIA PDB file
REMARK   Created:  2024-12-19T03:20:27Z
MODEL        1
ATOM      1  N   HIS A  26      18.370   1.576  34.382  1.00 21.34           N1+
ATOM      2  CA  HIS A  26      18.173   1.887  35.836  1.00 19.44           C  
ATOM      3  C   HIS A  26      16.652   2.095  36.021  1.00 18.82           C  
ATOM      4  O   HIS A  26      16.019   2.659  35.120  1.00 17.28           O  
ATOM      5  CB  HIS A  26      18.948   3.168  36.152  1.00 21.61           C  
ATOM      6  CG  HIS A  26      18.961   3.559  37.647  1.00 25.11           C  
ATOM      7  ND1 HIS A  26      17.998   4.223  38.287  1.00 23.90           N  
ATOM      8  CD2 HIS A  26      19.871   3.224  38.539  1.00 26.58           C  
ATOM      9  CE1 HIS A  26      18.290   4.261  39.571  1.00 28.18           C  
ATOM     10  NE2 HIS A  26      19.459   3.642  39.735  1.00 29.43           N  
ATOM     11  HT1 HIS A  26      17.473   1.568  33.959  1.00 99.99           H  
ATOM     12  HD1 HIS A  26      17.218   4.673  37.847  1.00 99.99           H  
ATOM     13  HT2 HIS A  26      18.925   2.242  33.926  1.00 99.99           H  
ATOM     14  HT3 HIS A  26      18.806   0.707  34.234  1.00 99.99           H  
ATOM     15  HA  HIS A  26      18.526   1.063  36.456  1.00 45.12           H  
ATOM     16  HB1 HIS A  26      19.979   3.030  35.828  1.00 45.12           H  
ATOM     17  HB2 HIS A  26      18.496   3.986  35.591  1.00 45.12           H  
ATOM     18  HD2 HIS A  26      20.802   2.695  38.334  1.00 45.12           H  
ATOM     19  HE1 HIS A  26      17.686   4.716  40.356  1.00 45.12           H  
ATOM     20  N   PRO A  27      16.034   1.732  37.158  1.00 17.94           N  
ATOM     21  CA  PRO A  27      14.562   1.871  37.315  1.00 17.20           C  
ATOM     22  C   PRO A  27      14.039   3.317  37.174  1.00 15.69           C  
ATOM     23  O   PRO A  27      12.926   3.520  36.714  1.00 16.21           O  
ATOM     24  CB  PRO A  27      14.235   1.302  38.690  1.00 18.69           C  
ATOM     25  CG  PRO A  27      15.416   0.383  38.999  1.00 19.31           C  
ATOM     26  CD  PRO A  27      16.612   1.071  38.335  1.00 18.60           C  
ATOM     27  HA  PRO A  27      14.075   1.253  36.561  1.00 17.66           H  
ATOM     28  HB1 PRO A  27      14.159   2.098  39.431  1.00 17.66           H  
ATOM     29  HB2 PRO A  27      13.302   0.739  38.664  1.00 17.66           H  
ATOM     30  HG1 PRO A  27      15.568   0.298  40.075  1.00 17.66           H  
ATOM     31  HG2 PRO A  27      15.256  -0.608  38.574  1.00 17.66           H  
ATOM     32  HD1 PRO A  27      17.061   1.802  39.008  1.00 17.66           H  
ATOM     33  HD2 PRO A  27      17.364   0.340  38.038  1.00 17.66           H  
ATOM     34  N   GLU A  28      14.868   4.317  37.498  1.00 16.90           N  
ATOM     35  CA  GLU A  28      14.518   5.749  37.280  1.00 15.65           C  
ATOM     36  C   GLU A  28      14.234   6.113  35.811  1.00 15.78           C  
ATOM     37  O   GLU A  28      13.412   6.976  35.529  1.00 13.08           O  
ATOM     38  CB  GLU A  28      15.586   6.728  37.778  1.00 20.07           C  
ATOM     39  CG  GLU A  28      15.782   6.812  39.295  1.00 27.34           C  
ATOM     40  CD  GLU A  28      14.588   7.308  40.128  1.00 31.84           C  
ATOM     41  OE1 GLU A  28      13.761   8.081  39.602  1.00 32.96           O  
ATOM     42  OE2 GLU A  28      14.527   6.844  41.285  1.00 36.97           O  
ATOM     43  HN  GLU A  28      15.695   4.149  38.014  1.00 99.99           H  
ATOM     44  HA  GLU A  28      13.607   5.949  37.845  1.00 31.06           H  
ATOM     45  HB1 GLU A  28      16.538   6.432  37.337  1.00 31.06           H  
ATOM     46  HB2 GLU A  28      15.315   7.722  37.424  1.00 31.06           H  
ATOM     47  HG1 GLU A  28      16.037   5.813  39.649  1.00 31.06           H  
ATOM     48  HG2 GLU A  28      16.616   7.488  39.481  1.00 31.06           H  
ATOM     49  N   THR A  29      14.857   5.388  34.881  1.00 12.68           N  
ATOM     50  CA  THR A  29      14.564   5.583  33.438  1.00 14.00           C  
ATOM     51  C   THR A  29      13.156   5.051  33.118  1.00 12.28           C  
ATOM     52  O   THR A  29      12.389   5.721  32.438  1.00 10.29           O  
ATOM     53  CB  THR A  29      15.627   4.902  32.581  1.00 16.12           C  
ATOM     54  OG1 THR A  29      16.902   5.343  33.053  1.00 17.43           O  
ATOM     55  CG2 THR A  29      15.457   5.209  31.085  1.00 16.17           C  
ATOM     56  HN  THR A  29      15.443   4.604  35.069  1.00 99.99           H  
ATOM     57  HG1 THR A  29      16.784   6.140  33.660  1.00 99.99           H  
ATOM     58  HA  THR A  29      14.584   6.652  33.225  1.00 33.22           H  
ATOM     59  HB  THR A  29      15.555   3.824  32.726  1.00 33.22           H  
ATOM     60 1HG2 THR A  29      16.238   4.701  30.518  1.00 33.22           H  
ATOM     61 2HG2 THR A  29      15.532   6.284  30.923  1.00 33.22           H  
ATOM     62 3HG2 THR A  29      14.480   4.859  30.751  1.00 33.22           H  
ATOM     63  N   LEU A  30      12.768   3.999  33.831  1.00  9.02           N  
ATOM     64  CA  LEU A  30      11.419   3.410  33.689  1.00 12.94           C  
ATOM     65  C   LEU A  30      10.319   4.327  34.231  1.00 12.60           C  
ATOM     66  O   LEU A  30       9.303   4.497  33.578  1.00 13.35           O  
ATOM     67  CB  LEU A  30      11.408   2.037  34.353  1.00 14.76           C  
ATOM     68  CG  LEU A  30      11.480   0.847  33.386  1.00 21.23           C  
ATOM     69  CD1 LEU A  30      12.314   1.067  32.115  1.00 19.71           C  
ATOM     70  CD2 LEU A  30      12.070  -0.314  34.182  1.00 21.06           C  
ATOM     71  HN  LEU A  30      13.261   3.683  34.639  1.00 99.99           H  
ATOM     72  HA  LEU A  30      11.233   3.264  32.625  1.00 24.96           H  
ATOM     73  HB1 LEU A  30      12.265   1.979  35.024  1.00 24.96           H  
ATOM     74  HB2 LEU A  30      10.488   1.948  34.930  1.00 24.96           H  
ATOM     75  HG  LEU A  30      10.465   0.581  33.090  1.00 24.96           H  
ATOM     76 1HD1 LEU A  30      12.295   0.163  31.506  1.00 24.96           H  
ATOM     77 2HD1 LEU A  30      13.343   1.297  32.390  1.00 24.96           H  
ATOM     78 3HD1 LEU A  30      11.896   1.897  31.545  1.00 24.96           H  
ATOM     79 1HD2 LEU A  30      12.145  -1.193  33.542  1.00 24.96           H  
ATOM     80 2HD2 LEU A  30      11.425  -0.538  35.031  1.00 24.96           H  
ATOM     81 3HD2 LEU A  30      13.062  -0.041  34.542  1.00 24.96           H  
ATOM     82  N   VAL A  31      10.684   5.092  35.271  1.00 11.41           N  
ATOM     83  CA  VAL A  31       9.842   6.209  35.763  1.00 11.52           C  
ATOM     84  C   VAL A  31       9.595   7.209  34.611  1.00 11.00           C  
ATOM     85  O   VAL A  31       8.448   7.462  34.266  1.00 10.09           O  
ATOM     86  CB  VAL A  31      10.503   6.869  36.987  1.00 11.87           C  
ATOM     87  CG1 VAL A  31       9.831   8.188  37.398  1.00  9.99           C  
ATOM     88  CG2 VAL A  31      10.462   5.924  38.192  1.00 13.64           C  
ATOM     89  HN  VAL A  31      11.530   4.952  35.771  1.00 99.99           H  
ATOM     90  HA  VAL A  31       8.880   5.801  36.073  1.00 22.44           H  
ATOM     91  HB  VAL A  31      11.546   7.074  36.746  1.00 22.44           H  
ATOM     92 1HG1 VAL A  31      10.344   8.602  38.266  1.00 22.44           H  
ATOM     93 2HG1 VAL A  31       8.787   8.002  37.648  1.00 22.44           H  
ATOM     94 3HG1 VAL A  31       9.886   8.897  36.572  1.00 22.44           H  
ATOM     95 1HG2 VAL A  31      10.933   6.406  39.049  1.00 22.44           H  
ATOM     96 2HG2 VAL A  31      10.998   5.005  37.952  1.00 22.44           H  
ATOM     97 3HG2 VAL A  31       9.426   5.687  38.434  1.00 22.44           H  
ATOM     98  N   LYS A  32      10.670   7.572  33.903  1.00 10.23           N  
ATOM     99  CA  LYS A  32      10.547   8.540  32.793  1.00 12.97           C  
ATOM    100  C   LYS A  32       9.751   7.978  31.598  1.00 11.40           C  
ATOM    101  O   LYS A  32       8.858   8.654  31.106  1.00 11.71           O  
ATOM    102  CB  LYS A  32      11.913   9.111  32.387  1.00 11.94           C  
ATOM    103  CG  LYS A  32      11.817  10.147  31.255  1.00 13.75           C  
ATOM    104  CD  LYS A  32      10.904  11.333  31.592  1.00 14.10           C  
ATOM    105  CE  LYS A  32       9.964  11.625  30.425  1.00 12.51           C  
ATOM    106  NZ  LYS A  32       9.123  12.799  30.717  1.00 11.41           N1+
ATOM    107  HN  LYS A  32      11.559   7.129  33.985  1.00 99.99           H  
ATOM    108  HZ1 LYS A  32       8.506  12.946  29.930  1.00 99.99           H  
ATOM    109  HZ2 LYS A  32       8.580  12.636  31.537  1.00 99.99           H  
ATOM    110  HZ3 LYS A  32       9.706  13.595  30.839  1.00 99.99           H  
ATOM    111  HA  LYS A  32       9.967   9.378  33.180  1.00 39.23           H  
ATOM    112  HB1 LYS A  32      12.363   9.588  33.258  1.00 39.23           H  
ATOM    113  HB2 LYS A  32      12.548   8.290  32.054  1.00 39.23           H  
ATOM    114  HG1 LYS A  32      12.817  10.528  31.050  1.00 39.23           H  
ATOM    115  HG2 LYS A  32      11.427   9.652  30.366  1.00 39.23           H  
ATOM    116  HD1 LYS A  32      10.315  11.093  32.477  1.00 39.23           H  
ATOM    117  HD2 LYS A  32      11.516  12.213  31.790  1.00 39.23           H  
ATOM    118  HE1 LYS A  32      10.555  11.821  29.530  1.00 39.23           H  
ATOM    119  HE2 LYS A  32       9.324  10.759  30.256  1.00 39.23           H  
ATOM    120  N   VAL A  33       9.938   6.695  31.289  1.00 11.42           N  
ATOM    121  CA  VAL A  33       9.165   6.032  30.207  1.00 13.62           C  
ATOM    122  C   VAL A  33       7.656   6.003  30.544  1.00 13.59           C  
ATOM    123  O   VAL A  33       6.841   6.414  29.726  1.00 12.33           O  
ATOM    124  CB  VAL A  33       9.726   4.631  29.905  1.00 14.81           C  
ATOM    125  CG1 VAL A  33       8.921   3.914  28.814  1.00 13.87           C  
ATOM    126  CG2 VAL A  33      11.181   4.708  29.430  1.00 15.32           C  
ATOM    127  HN  VAL A  33      10.636   6.130  31.724  1.00 99.99           H  
ATOM    128  HA  VAL A  33       9.286   6.633  29.305  1.00 24.37           H  
ATOM    129  HB  VAL A  33       9.687   4.035  30.817  1.00 24.37           H  
ATOM    130 1HG1 VAL A  33       9.351   2.929  28.632  1.00 24.37           H  
ATOM    131 2HG1 VAL A  33       8.953   4.499  27.895  1.00 24.37           H  
ATOM    132 3HG1 VAL A  33       7.886   3.804  29.138  1.00 24.37           H  
ATOM    133 1HG2 VAL A  33      11.550   3.703  29.224  1.00 24.37           H  
ATOM    134 2HG2 VAL A  33      11.793   5.168  30.206  1.00 24.37           H  
ATOM    135 3HG2 VAL A  33      11.236   5.308  28.521  1.00 24.37           H  
ATOM    136  N   LYS A  34       7.331   5.698  31.801  1.00 14.46           N  
ATOM    137  CA  LYS A  34       5.918   5.666  32.246  1.00 15.39           C  
ATOM    138  C   LYS A  34       5.327   7.088  32.201  1.00 15.37           C  
ATOM    139  O   LYS A  34       4.266   7.301  31.613  1.00 14.69           O  
ATOM    140  CB  LYS A  34       5.827   5.039  33.640  1.00 18.01           C  
ATOM    141  CG  LYS A  34       4.385   4.780  34.102  1.00 21.95           C  
ATOM    142  CD  LYS A  34       3.795   5.963  34.877  1.00 22.01           C  
ATOM    143  CE  LYS A  34       2.357   5.670  35.300  1.00 24.24           C  
ATOM    144  NZ  LYS A  34       1.811   6.784  36.091  1.00 24.66           N1+
ATOM    145  HN  LYS A  34       8.009   5.579  32.527  1.00 99.99           H  
ATOM    146  HZ1 LYS A  34       0.866   6.583  36.343  1.00 99.99           H  
ATOM    147  HZ2 LYS A  34       2.360   6.914  36.914  1.00 99.99           H  
ATOM    148  HZ3 LYS A  34       1.833   7.623  35.540  1.00 99.99           H  
ATOM    149  HA  LYS A  34       5.356   5.040  31.553  1.00 43.90           H  
ATOM    150  HB1 LYS A  34       6.361   4.089  33.626  1.00 43.90           H  
ATOM    151  HB2 LYS A  34       6.302   5.713  34.353  1.00 43.90           H  
ATOM    152  HG1 LYS A  34       3.765   4.593  33.225  1.00 43.90           H  
ATOM    153  HG2 LYS A  34       4.377   3.901  34.747  1.00 43.90           H  
ATOM    154  HD1 LYS A  34       4.399   6.145  35.766  1.00 43.90           H  
ATOM    155  HD2 LYS A  34       3.807   6.848  34.241  1.00 43.90           H  
ATOM    156  HE1 LYS A  34       1.744   5.529  34.410  1.00 43.90           H  
ATOM    157  HE2 LYS A  34       2.339   4.761  35.902  1.00 43.90           H  
ATOM    158  N   ASP A  35       6.113   8.052  32.665  1.00 16.40           N  
ATOM    159  CA  ASP A  35       5.732   9.478  32.584  1.00 16.63           C  
ATOM    160  C   ASP A  35       5.505   9.928  31.123  1.00 15.25           C  
ATOM    161  O   ASP A  35       4.501  10.576  30.862  1.00 13.93           O  
ATOM    162  CB  ASP A  35       6.766  10.357  33.288  1.00 16.78           C  
ATOM    163  CG  ASP A  35       6.322  11.822  33.338  1.00 22.20           C  
ATOM    164  OD1 ASP A  35       5.169  12.076  33.745  1.00 23.40           O  
ATOM    165  OD2 ASP A  35       7.109  12.661  32.846  1.00 26.83           O  
ATOM    166  HN  ASP A  35       6.970   7.860  33.155  1.00 99.99           H  
ATOM    167  HA  ASP A  35       4.787   9.595  33.114  1.00 27.93           H  
ATOM    168  HB1 ASP A  35       6.903   9.994  34.307  1.00 27.93           H  
ATOM    169  HB2 ASP A  35       7.711  10.292  32.748  1.00 27.93           H  
ATOM    170  N   ALA A  36       6.342   9.461  30.201  1.00 14.29           N  
ATOM    171  CA  ALA A  36       6.165   9.725  28.754  1.00 13.45           C  
ATOM    172  C   ALA A  36       4.870   9.099  28.199  1.00 13.94           C  
ATOM    173  O   ALA A  36       4.118   9.792  27.525  1.00 13.27           O  
ATOM    174  CB  ALA A  36       7.371   9.236  27.957  1.00 10.16           C  
ATOM    175  HN  ALA A  36       7.180   8.955  30.430  1.00 99.99           H  
ATOM    176  HA  ALA A  36       6.095  10.804  28.620  1.00 27.52           H  
ATOM    177  HB1 ALA A  36       7.215   9.442  26.898  1.00 27.52           H  
ATOM    178  HB2 ALA A  36       7.493   8.163  28.104  1.00 27.52           H  
ATOM    179  HB3 ALA A  36       8.267   9.753  28.299  1.00 27.52           H  
ATOM    180  N   GLU A  37       4.521   7.903  28.669  1.00 14.29           N  
ATOM    181  CA  GLU A  37       3.233   7.269  28.308  1.00 14.83           C  
ATOM    182  C   GLU A  37       2.045   8.128  28.762  1.00 18.17           C  
ATOM    183  O   GLU A  37       1.116   8.332  27.999  1.00 17.39           O  
ATOM    184  CB  GLU A  37       3.009   5.912  28.954  1.00 15.67           C  
ATOM    185  CG  GLU A  37       3.889   4.830  28.346  1.00 20.38           C  
ATOM    186  CD  GLU A  37       3.132   3.511  28.270  1.00 21.06           C  
ATOM    187  OE1 GLU A  37       2.291   3.211  29.149  1.00 21.29           O  
ATOM    188  OE2 GLU A  37       3.504   2.750  27.353  1.00 19.78           O  
ATOM    189  HN  GLU A  37       5.084   7.393  29.329  1.00 99.99           H  
ATOM    190  HA  GLU A  37       3.190   7.154  27.225  1.00 26.28           H  
ATOM    191  HB1 GLU A  37       3.233   5.989  30.018  1.00 26.28           H  
ATOM    192  HB2 GLU A  37       1.965   5.629  28.822  1.00 26.28           H  
ATOM    193  HG1 GLU A  37       4.187   5.132  27.342  1.00 26.28           H  
ATOM    194  HG2 GLU A  37       4.777   4.699  28.965  1.00 26.28           H  
ATOM    195  N   ASP A  38       2.167   8.642  29.985  1.00 20.76           N  
ATOM    196  CA  ASP A  38       1.176   9.574  30.562  1.00 21.67           C  
ATOM    197  C   ASP A  38       1.076  10.876  29.748  1.00 21.47           C  
ATOM    198  O   ASP A  38      -0.005  11.202  29.280  1.00 22.29           O  
ATOM    199  CB  ASP A  38       1.489   9.946  32.013  1.00 24.16           C  
ATOM    200  CG  ASP A  38       1.372   8.814  33.038  1.00 27.34           C  
ATOM    201  OD1 ASP A  38       0.761   7.773  32.724  1.00 30.05           O  
ATOM    202  OD2 ASP A  38       1.857   9.063  34.165  1.00 29.51           O  
ATOM    203  HN  ASP A  38       2.927   8.380  30.581  1.00 99.99           H  
ATOM    204  HA  ASP A  38       0.201   9.087  30.541  1.00 33.03           H  
ATOM    205  HB1 ASP A  38       2.511  10.322  32.047  1.00 33.03           H  
ATOM    206  HB2 ASP A  38       0.800  10.737  32.310  1.00 33.03           H  
ATOM    207  N   GLN A  39       2.218  11.517  29.506  1.00 21.69           N  
ATOM    208  CA  GLN A  39       2.249  12.808  28.776  1.00 22.13           C  
ATOM    209  C   GLN A  39       1.766  12.690  27.316  1.00 21.51           C  
ATOM    210  O   GLN A  39       1.050  13.559  26.836  1.00 22.66           O  
ATOM    211  CB  GLN A  39       3.632  13.458  28.789  1.00 26.80           C  
ATOM    212  CG  GLN A  39       4.145  13.766  30.200  1.00 32.78           C  
ATOM    213  CD  GLN A  39       5.184  14.898  30.194  1.00 39.21           C  
ATOM    214  OE1 GLN A  39       5.035  15.931  29.559  1.00 43.62           O  
ATOM    215  NE2 GLN A  39       6.228  14.765  30.974  1.00 41.32           N  
ATOM    216  HN  GLN A  39       3.108  11.207  29.849  1.00 99.99           H  
ATOM    217 1HE2 GLN A  39       6.869  15.525  31.002  1.00 99.99           H  
ATOM    218 2HE2 GLN A  39       6.379  13.940  31.519  1.00 99.99           H  
ATOM    219  HA  GLN A  39       1.567  13.487  29.289  1.00 47.64           H  
ATOM    220  HB1 GLN A  39       4.336  12.781  28.305  1.00 47.64           H  
ATOM    221  HB2 GLN A  39       3.580  14.391  28.229  1.00 47.64           H  
ATOM    222  HG1 GLN A  39       3.303  14.063  30.825  1.00 47.64           H  
ATOM    223  HG2 GLN A  39       4.604  12.868  30.612  1.00 47.64           H  
ATOM    224  N   LEU A  40       2.064  11.561  26.688  1.00 18.98           N  
ATOM    225  CA  LEU A  40       1.704  11.352  25.269  1.00 18.97           C  
ATOM    226  C   LEU A  40       0.325  10.687  25.109  1.00 17.86           C  
ATOM    227  O   LEU A  40      -0.224  10.693  24.013  1.00 16.53           O  
ATOM    228  CB  LEU A  40       2.764  10.528  24.526  1.00 18.36           C  
ATOM    229  CG  LEU A  40       4.177  11.131  24.515  1.00 19.42           C  
ATOM    230  CD1 LEU A  40       5.105  10.218  23.713  1.00 16.33           C  
ATOM    231  CD2 LEU A  40       4.217  12.549  23.935  1.00 17.86           C  
ATOM    232  HN  LEU A  40       2.450  10.759  27.151  1.00 99.99           H  
ATOM    233  HA  LEU A  40       1.655  12.332  24.794  1.00 27.14           H  
ATOM    234  HB1 LEU A  40       2.820   9.548  24.999  1.00 27.14           H  
ATOM    235  HB2 LEU A  40       2.438  10.415  23.492  1.00 27.14           H  
ATOM    236  HG  LEU A  40       4.540  11.171  25.542  1.00 27.14           H  
ATOM    237 1HD1 LEU A  40       6.110  10.640  23.701  1.00 27.14           H  
ATOM    238 2HD1 LEU A  40       4.736  10.131  22.691  1.00 27.14           H  
ATOM    239 3HD1 LEU A  40       5.132   9.231  24.174  1.00 27.14           H  
ATOM    240 1HD2 LEU A  40       5.241  12.921  23.954  1.00 27.14           H  
ATOM    241 2HD2 LEU A  40       3.582  13.204  24.531  1.00 27.14           H  
ATOM    242 3HD2 LEU A  40       3.856  12.532  22.907  1.00 27.14           H  
ATOM    243  N   GLY A  41      -0.161  10.062  26.185  1.00 19.27           N  
ATOM    244  CA  GLY A  41      -1.382   9.224  26.139  1.00 19.88           C  
ATOM    245  C   GLY A  41      -1.241   8.095  25.101  1.00 19.81           C  
ATOM    246  O   GLY A  41      -2.121   7.924  24.260  1.00 20.56           O  
ATOM    247  HN  GLY A  41       0.225  10.133  27.114  1.00 99.99           H  
ATOM    248  HA1 GLY A  41      -1.549   8.784  27.122  1.00 35.90           H  
ATOM    249  HA2 GLY A  41      -2.233   9.850  25.871  1.00 35.90           H  
ATOM    250  N   ALA A  42      -0.099   7.417  25.126  1.00 17.24           N  
ATOM    251  CA  ALA A  42       0.235   6.339  24.166  1.00 18.44           C  
ATOM    252  C   ALA A  42       1.210   5.326  24.775  1.00 16.97           C  
ATOM    253  O   ALA A  42       1.828   5.587  25.818  1.00 17.88           O  
ATOM    254  CB  ALA A  42       0.870   6.951  22.914  1.00 20.06           C  
ATOM    255  HN  ALA A  42       0.598   7.568  25.830  1.00 99.99           H  
ATOM    256  HA  ALA A  42      -0.681   5.822  23.882  1.00 31.76           H  
ATOM    257  HB1 ALA A  42       1.116   6.159  22.207  1.00 31.76           H  
ATOM    258  HB2 ALA A  42       1.779   7.485  23.191  1.00 31.76           H  
ATOM    259  HB3 ALA A  42       0.168   7.645  22.452  1.00 31.76           H  
ATOM    260  N   ARG A  43       1.269   4.160  24.155  1.00 14.85           N  
ATOM    261  CA  ARG A  43       2.279   3.123  24.480  1.00 13.82           C  
ATOM    262  C   ARG A  43       3.667   3.614  24.044  1.00 14.87           C  
ATOM    263  O   ARG A  43       3.830   4.102  22.926  1.00 13.28           O  
ATOM    264  CB  ARG A  43       2.037   1.828  23.712  1.00 14.98           C  
ATOM    265  CG  ARG A  43       0.708   1.137  24.025  1.00 17.27           C  
ATOM    266  CD  ARG A  43       0.588  -0.200  23.290  1.00 17.15           C  
ATOM    267  NE  ARG A  43       0.709  -0.047  21.822  1.00 18.69           N  
ATOM    268  CZ  ARG A  43       1.526  -0.739  21.025  1.00 15.90           C  
ATOM    269  NH1 ARG A  43       2.392  -1.625  21.499  1.00 16.11           N  
ATOM    270  NH2 ARG A  43       1.412  -0.644  19.713  1.00 21.62           N  
ATOM    271  HN  ARG A  43       0.703   3.956  23.359  1.00 99.99           H  
ATOM    272  HE  ARG A  43       0.197   0.709  21.429  1.00 99.99           H  
ATOM    273 1HH1 ARG A  43       2.990  -2.118  20.871  1.00 99.99           H  
ATOM    274 2HH1 ARG A  43       2.424  -1.782  22.486  1.00 99.99           H  
ATOM    275 1HH2 ARG A  43       2.038  -1.185  19.140  1.00 99.99           H  
ATOM    276 2HH2 ARG A  43       0.724  -0.057  19.300  1.00 99.99           H  
ATOM    277  HA  ARG A  43       2.275   2.925  25.552  1.00 45.79           H  
ATOM    278  HB1 ARG A  43       2.058   2.057  22.646  1.00 45.79           H  
ATOM    279  HB2 ARG A  43       2.844   1.136  23.952  1.00 45.79           H  
ATOM    280  HG1 ARG A  43       0.645   0.958  25.098  1.00 45.79           H  
ATOM    281  HG2 ARG A  43      -0.111   1.786  23.716  1.00 45.79           H  
ATOM    282  HD1 ARG A  43       1.378  -0.864  23.639  1.00 45.79           H  
ATOM    283  HD2 ARG A  43      -0.383  -0.639  23.518  1.00 45.79           H  
ATOM    284  N   VAL A  44       4.640   3.373  24.898  1.00 13.93           N  
ATOM    285  CA  VAL A  44       6.066   3.606  24.596  1.00 12.86           C  
ATOM    286  C   VAL A  44       6.732   2.246  24.854  1.00 13.59           C  
ATOM    287  O   VAL A  44       6.475   1.624  25.885  1.00 15.23           O  
ATOM    288  CB  VAL A  44       6.673   4.702  25.492  1.00 11.88           C  
ATOM    289  CG1 VAL A  44       8.162   4.920  25.198  1.00 13.22           C  
ATOM    290  CG2 VAL A  44       5.961   6.050  25.325  1.00 11.51           C  
ATOM    291  HN  VAL A  44       4.481   2.902  25.771  1.00 99.99           H  
ATOM    292  HA  VAL A  44       6.181   3.881  23.547  1.00 24.03           H  
ATOM    293  HB  VAL A  44       6.572   4.389  26.531  1.00 24.03           H  
ATOM    294 1HG1 VAL A  44       8.551   5.701  25.851  1.00 24.03           H  
ATOM    295 2HG1 VAL A  44       8.287   5.221  24.158  1.00 24.03           H  
ATOM    296 3HG1 VAL A  44       8.707   3.993  25.376  1.00 24.03           H  
ATOM    297 1HG2 VAL A  44       6.425   6.790  25.977  1.00 24.03           H  
ATOM    298 2HG2 VAL A  44       4.909   5.941  25.590  1.00 24.03           H  
ATOM    299 3HG2 VAL A  44       6.042   6.378  24.289  1.00 24.03           H  
ATOM    300  N   GLY A  45       7.471   1.790  23.860  1.00 12.25           N  
ATOM    301  CA  GLY A  45       8.281   0.563  23.970  1.00  9.81           C  
ATOM    302  C   GLY A  45       9.736   1.017  24.099  1.00 12.16           C  
ATOM    303  O   GLY A  45      10.184   1.896  23.360  1.00 11.11           O  
ATOM    304  HN  GLY A  45       7.606   2.298  22.991  1.00 99.99           H  
ATOM    305  HA1 GLY A  45       7.984  -0.007  24.851  1.00 29.06           H  
ATOM    306  HA2 GLY A  45       8.156  -0.053  23.079  1.00 29.06           H  
ATOM    307  N   TYR A  46      10.389   0.457  25.088  1.00 12.49           N  
ATOM    308  CA  TYR A  46      11.765   0.853  25.442  1.00 11.05           C  
ATOM    309  C   TYR A  46      12.594  -0.396  25.742  1.00 11.27           C  
ATOM    310  O   TYR A  46      12.103  -1.341  26.370  1.00 10.06           O  
ATOM    311  CB  TYR A  46      11.657   1.769  26.658  1.00 12.59           C  
ATOM    312  CG  TYR A  46      13.024   2.210  27.190  1.00 11.87           C  
ATOM    313  CD1 TYR A  46      13.680   3.258  26.572  1.00 14.31           C  
ATOM    314  CD2 TYR A  46      13.581   1.563  28.280  1.00 14.05           C  
ATOM    315  CE1 TYR A  46      14.933   3.639  27.022  1.00 15.89           C  
ATOM    316  CE2 TYR A  46      14.822   1.961  28.759  1.00 13.40           C  
ATOM    317  CZ  TYR A  46      15.508   2.986  28.107  1.00 16.42           C  
ATOM    318  OH  TYR A  46      16.754   3.349  28.479  1.00 19.55           O  
ATOM    319  HN  TYR A  46      10.000  -0.270  25.662  1.00 99.99           H  
ATOM    320  HH  TYR A  46      17.061   2.821  29.277  1.00 99.99           H  
ATOM    321  HA  TYR A  46      12.213   1.399  24.612  1.00 25.92           H  
ATOM    322  HB1 TYR A  46      11.090   2.656  26.377  1.00 25.92           H  
ATOM    323  HB2 TYR A  46      11.130   1.236  27.450  1.00 25.92           H  
ATOM    324  HD1 TYR A  46      13.214   3.781  25.737  1.00 25.92           H  
ATOM    325  HD2 TYR A  46      13.047   0.743  28.761  1.00 25.92           H  
ATOM    326  HE1 TYR A  46      15.468   4.449  26.527  1.00 25.92           H  
ATOM    327  HE2 TYR A  46      15.255   1.478  29.635  1.00 25.92           H  
ATOM    328  N   ILE A  47      13.835  -0.332  25.321  1.00 12.97           N  
ATOM    329  CA  ILE A  47      14.818  -1.391  25.637  1.00 12.68           C  
ATOM    330  C   ILE A  47      16.234  -0.798  25.593  1.00 13.23           C  
ATOM    331  O   ILE A  47      16.530   0.103  24.802  1.00 10.82           O  
ATOM    332  CB  ILE A  47      14.617  -2.621  24.746  1.00 15.78           C  
ATOM    333  CG1 ILE A  47      15.370  -3.826  25.322  1.00 17.79           C  
ATOM    334  CG2 ILE A  47      15.015  -2.378  23.281  1.00 15.86           C  
ATOM    335  CD  ILE A  47      14.561  -5.112  25.162  1.00 18.20           C  
ATOM    336  HN  ILE A  47      14.196   0.442  24.794  1.00 99.99           H  
ATOM    337  HA  ILE A  47      14.633  -1.705  26.664  1.00 24.15           H  
ATOM    338  HB  ILE A  47      13.554  -2.863  24.759  1.00 24.15           H  
ATOM    339 1HG1 ILE A  47      16.319  -3.936  24.797  1.00 24.15           H  
ATOM    340 2HG1 ILE A  47      15.558  -3.654  26.382  1.00 24.15           H  
ATOM    341 1HG2 ILE A  47      14.849  -3.287  22.703  1.00 24.15           H  
ATOM    342 2HG2 ILE A  47      16.069  -2.104  23.231  1.00 24.15           H  
ATOM    343 3HG2 ILE A  47      14.410  -1.570  22.869  1.00 24.15           H  
ATOM    344  HD1 ILE A  47      15.121  -5.949  25.580  1.00 24.15           H  
ATOM    345  HD2 ILE A  47      14.372  -5.294  24.104  1.00 24.15           H  
ATOM    346  HD3 ILE A  47      13.611  -5.012  25.688  1.00 24.15           H  
ATOM    347  N   GLU A  48      16.999  -1.263  26.545  1.00 12.38           N  
ATOM    348  CA  GLU A  48      18.404  -0.892  26.727  1.00 13.17           C  
ATOM    349  C   GLU A  48      19.178  -2.207  26.810  1.00 13.26           C  
ATOM    350  O   GLU A  48      18.879  -3.043  27.672  1.00 13.44           O  
ATOM    351  CB  GLU A  48      18.435  -0.125  28.041  1.00 15.03           C  
ATOM    352  CG  GLU A  48      19.715   0.681  28.237  1.00 19.24           C  
ATOM    353  CD  GLU A  48      19.654   1.471  29.547  1.00 21.47           C  
ATOM    354  OE1 GLU A  48      18.543   1.866  29.971  1.00 25.56           O  
ATOM    355  OE2 GLU A  48      20.748   1.639  30.124  1.00 25.33           O  
ATOM    356  HN  GLU A  48      16.647  -1.907  27.243  1.00 99.99           H  
ATOM    357  HA  GLU A  48      18.760  -0.276  25.901  1.00 25.89           H  
ATOM    358  HB1 GLU A  48      17.588   0.560  28.062  1.00 25.89           H  
ATOM    359  HB2 GLU A  48      18.346  -0.838  28.860  1.00 25.89           H  
ATOM    360  HG1 GLU A  48      20.566   0.001  28.267  1.00 25.89           H  
ATOM    361  HG2 GLU A  48      19.833   1.375  27.405  1.00 25.89           H  
ATOM    362  N   LEU A  49      20.021  -2.428  25.823  1.00 13.56           N  
ATOM    363  CA  LEU A  49      20.700  -3.726  25.634  1.00 15.92           C  
ATOM    364  C   LEU A  49      22.212  -3.482  25.628  1.00 15.38           C  
ATOM    365  O   LEU A  49      22.693  -2.581  24.937  1.00 13.78           O  
ATOM    366  CB  LEU A  49      20.197  -4.256  24.291  1.00 16.76           C  
ATOM    367  CG  LEU A  49      20.575  -5.704  23.972  1.00 21.26           C  
ATOM    368  CD1 LEU A  49      19.309  -6.554  23.845  1.00 23.66           C  
ATOM    369  CD2 LEU A  49      21.347  -5.733  22.655  1.00 24.15           C  
ATOM    370  HN  LEU A  49      20.267  -1.724  25.150  1.00 99.99           H  
ATOM    371  HA  LEU A  49      20.431  -4.413  26.436  1.00 27.16           H  
ATOM    372  HB1 LEU A  49      19.109  -4.184  24.288  1.00 27.16           H  
ATOM    373  HB2 LEU A  49      20.606  -3.621  23.505  1.00 27.16           H  
ATOM    374  HG  LEU A  49      21.202  -6.101  24.770  1.00 27.16           H  
ATOM    375 1HD1 LEU A  49      19.584  -7.584  23.618  1.00 27.16           H  
ATOM    376 2HD1 LEU A  49      18.685  -6.160  23.043  1.00 27.16           H  
ATOM    377 3HD1 LEU A  49      18.755  -6.525  24.784  1.00 27.16           H  
ATOM    378 1HD2 LEU A  49      21.622  -6.760  22.417  1.00 27.16           H  
ATOM    379 2HD2 LEU A  49      22.249  -5.128  22.749  1.00 27.16           H  
ATOM    380 3HD2 LEU A  49      20.722  -5.331  21.858  1.00 27.16           H  
ATOM    381  N   ASP A  50      22.916  -4.235  26.459  1.00 16.02           N  
ATOM    382  CA  ASP A  50      24.394  -4.182  26.490  1.00 16.10           C  
ATOM    383  C   ASP A  50      24.915  -4.719  25.145  1.00 13.48           C  
ATOM    384  O   ASP A  50      24.640  -5.865  24.798  1.00 14.44           O  
ATOM    385  CB  ASP A  50      24.911  -5.012  27.667  1.00 17.93           C  
ATOM    386  CG  ASP A  50      26.431  -4.886  27.775  1.00 21.39           C  
ATOM    387  OD1 ASP A  50      26.883  -3.804  28.192  1.00 24.10           O  
ATOM    388  OD2 ASP A  50      27.114  -5.814  27.280  1.00 21.57           O  
ATOM    389  HN  ASP A  50      22.491  -4.949  27.022  1.00 99.99           H  
ATOM    390  HA  ASP A  50      24.714  -3.147  26.612  1.00 27.22           H  
ATOM    391  HB1 ASP A  50      24.454  -4.653  28.589  1.00 27.22           H  
ATOM    392  HB2 ASP A  50      24.647  -6.058  27.513  1.00 27.22           H  
ATOM    393  N   LEU A  51      25.792  -3.949  24.520  1.00 13.63           N  
ATOM    394  CA  LEU A  51      26.231  -4.253  23.137  1.00 16.17           C  
ATOM    395  C   LEU A  51      27.166  -5.474  23.075  1.00 17.43           C  
ATOM    396  O   LEU A  51      27.059  -6.278  22.159  1.00 15.96           O  
ATOM    397  CB  LEU A  51      26.878  -3.008  22.529  1.00 16.83           C  
ATOM    398  CG  LEU A  51      27.332  -3.138  21.068  1.00 17.63           C  
ATOM    399  CD1 LEU A  51      26.159  -3.314  20.105  1.00 18.69           C  
ATOM    400  CD2 LEU A  51      28.131  -1.895  20.687  1.00 19.54           C  
ATOM    401  HN  LEU A  51      26.271  -3.182  24.956  1.00 99.99           H  
ATOM    402  HA  LEU A  51      25.342  -4.485  22.550  1.00 26.21           H  
ATOM    403  HB1 LEU A  51      26.154  -2.195  22.583  1.00 26.21           H  
ATOM    404  HB2 LEU A  51      27.752  -2.758  23.130  1.00 26.21           H  
ATOM    405  HG  LEU A  51      27.983  -4.008  20.984  1.00 26.21           H  
ATOM    406 1HD1 LEU A  51      26.535  -3.401  19.086  1.00 26.21           H  
ATOM    407 2HD1 LEU A  51      25.498  -2.450  20.175  1.00 26.21           H  
ATOM    408 3HD1 LEU A  51      25.606  -4.216  20.366  1.00 26.21           H  
ATOM    409 1HD2 LEU A  51      28.459  -1.977  19.651  1.00 26.21           H  
ATOM    410 2HD2 LEU A  51      29.002  -1.809  21.337  1.00 26.21           H  
ATOM    411 3HD2 LEU A  51      27.504  -1.011  20.801  1.00 26.21           H  
ATOM    412  N   ASN A  51A     28.006  -5.613  24.096  1.00 18.86           N  
ATOM    413  CA  ASN A  51A     28.980  -6.722  24.190  1.00 20.58           C  
ATOM    414  C   ASN A  51A     28.321  -8.083  24.495  1.00 20.06           C  
ATOM    415  O   ASN A  51A     28.605  -9.066  23.821  1.00 21.22           O  
ATOM    416  CB  ASN A  51A     30.030  -6.362  25.243  1.00 24.91           C  
ATOM    417  CG  ASN A  51A     31.053  -7.482  25.474  1.00 30.29           C  
ATOM    418  OD1 ASN A  51A     31.119  -8.087  26.533  1.00 33.91           O  
ATOM    419  ND2 ASN A  51A     31.848  -7.774  24.473  1.00 31.18           N  
ATOM    420  HN  ASN A  51A     27.976  -4.891  24.885  1.00 25.13           H  
ATOM    421  HA  ASN A  51A     29.486  -6.804  23.228  1.00 25.13           H  
ATOM    422  HC  ASN A  51A     27.603  -8.170  25.310  1.00 25.13           H  
ATOM    423  HB1 ASN A  51A     30.561  -5.469  24.913  1.00 25.13           H  
ATOM    424  HB2 ASN A  51A     29.521  -6.156  26.185  1.00 25.13           H  
ATOM    425 1HD2 ASN A  51A     31.764  -7.239  23.550  1.00 25.13           H  
ATOM    426 2HD2 ASN A  51A     32.580  -8.547  24.579  1.00 25.13           H  
ATOM    427  H   ASN A  51      28.029  -4.977  24.859  1.00 99.99           H  
ATOM    428 1HD2 ASN A  51      32.502  -8.512  24.618  1.00 99.99           H  
ATOM    429 2HD2 ASN A  51      31.758  -7.318  23.591  1.00 99.99           H  
ATOM    430  N   SER A  52      27.486  -8.095  25.523  1.00 19.09           N  
ATOM    431  CA  SER A  52      26.910  -9.359  26.039  1.00 17.79           C  
ATOM    432  C   SER A  52      25.509  -9.723  25.507  1.00 18.29           C  
ATOM    433  O   SER A  52      25.069 -10.845  25.724  1.00 18.06           O  
ATOM    434  CB  SER A  52      26.909  -9.356  27.566  1.00 18.35           C  
ATOM    435  OG  SER A  52      26.033  -8.354  28.100  1.00 19.09           O  
ATOM    436  HN1 SER A  52      26.846  -7.278  25.783  1.00 99.99           H  
ATOM    437  HG  SER A  52      26.110  -8.404  29.099  1.00 99.99           H  
ATOM    438  HN2 SER A  52      27.576  -8.152  24.458  1.00 38.83           H  
ATOM    439  HA  SER A  52      27.581 -10.159  25.728  1.00 38.83           H  
ATOM    440  HB1 SER A  52      26.582 -10.334  27.920  1.00 38.83           H  
ATOM    441  HB2 SER A  52      27.922  -9.162  27.918  1.00 38.83           H  
ATOM    442  N   GLY A  53      24.787  -8.721  24.997  1.00 15.81           N  
ATOM    443  CA  GLY A  53      23.386  -8.911  24.541  1.00 16.27           C  
ATOM    444  C   GLY A  53      22.374  -8.894  25.701  1.00 16.10           C  
ATOM    445  O   GLY A  53      21.171  -8.991  25.478  1.00 17.33           O  
ATOM    446  HN  GLY A  53      25.094  -7.768  24.893  1.00 99.99           H  
ATOM    447  HA1 GLY A  53      23.134  -8.109  23.847  1.00 33.10           H  
ATOM    448  HA2 GLY A  53      23.313  -9.871  24.030  1.00 33.10           H  
ATOM    449  N   LYS A  54      22.882  -8.655  26.908  1.00 16.89           N  
ATOM    450  CA  LYS A  54      22.075  -8.561  28.145  1.00 16.34           C  
ATOM    451  C   LYS A  54      21.088  -7.389  28.046  1.00 15.21           C  
ATOM    452  O   LYS A  54      21.471  -6.257  27.750  1.00 13.62           O  
ATOM    453  CB  LYS A  54      23.055  -8.387  29.316  1.00 19.97           C  
ATOM    454  CG  LYS A  54      22.408  -8.174  30.689  1.00 25.44           C  
ATOM    455  CD  LYS A  54      23.399  -8.252  31.866  1.00 32.27           C  
ATOM    456  CE  LYS A  54      24.414  -7.112  32.012  1.00 38.32           C  
ATOM    457  NZ  LYS A  54      25.512  -7.137  31.020  1.00 42.44           N1+
ATOM    458  HN  LYS A  54      23.862  -8.531  27.039  1.00 99.99           H  
ATOM    459  HZ1 LYS A  54      26.135  -6.380  31.220  1.00 99.99           H  
ATOM    460  HZ2 LYS A  54      26.001  -8.001  31.119  1.00 99.99           H  
ATOM    461  HZ3 LYS A  54      25.123  -7.029  30.110  1.00 99.99           H  
ATOM    462  HA  LYS A  54      21.517  -9.488  28.280  1.00 47.73           H  
ATOM    463  HB1 LYS A  54      23.675  -9.282  29.372  1.00 47.73           H  
ATOM    464  HB2 LYS A  54      23.683  -7.522  29.103  1.00 47.73           H  
ATOM    465  HG1 LYS A  54      21.941  -7.189  30.699  1.00 47.73           H  
ATOM    466  HG2 LYS A  54      21.646  -8.940  30.831  1.00 47.73           H  
ATOM    467  HD1 LYS A  54      22.813  -8.287  32.784  1.00 47.73           H  
ATOM    468  HD2 LYS A  54      23.962  -9.179  31.758  1.00 47.73           H  
ATOM    469  HE1 LYS A  54      23.882  -6.167  31.907  1.00 47.73           H  
ATOM    470  HE2 LYS A  54      24.853  -7.173  33.008  1.00 47.73           H  
ATOM    471  N   ILE A  55      19.829  -7.708  28.326  1.00 13.20           N  
ATOM    472  CA  ILE A  55      18.763  -6.681  28.426  1.00 13.87           C  
ATOM    473  C   ILE A  55      18.951  -6.029  29.806  1.00 14.78           C  
ATOM    474  O   ILE A  55      18.807  -6.685  30.832  1.00 16.17           O  
ATOM    475  CB  ILE A  55      17.370  -7.310  28.281  1.00 15.52           C  
ATOM    476  CG1 ILE A  55      17.235  -8.006  26.914  1.00 16.29           C  
ATOM    477  CG2 ILE A  55      16.273  -6.243  28.479  1.00 15.35           C  
ATOM    478  CD  ILE A  55      15.981  -8.876  26.755  1.00 20.78           C  
ATOM    479  HN  ILE A  55      19.550  -8.624  28.582  1.00 99.99           H  
ATOM    480  HA  ILE A  55      18.906  -5.932  27.648  1.00 25.11           H  
ATOM    481  HB  ILE A  55      17.255  -8.064  29.059  1.00 25.11           H  
ATOM    482 1HG1 ILE A  55      17.213  -7.236  26.143  1.00 25.11           H  
ATOM    483 2HG1 ILE A  55      18.109  -8.641  26.770  1.00 25.11           H  
ATOM    484 1HG2 ILE A  55      15.292  -6.706  28.373  1.00 25.11           H  
ATOM    485 2HG2 ILE A  55      16.388  -5.460  27.730  1.00 25.11           H  
ATOM    486 3HG2 ILE A  55      16.363  -5.809  29.475  1.00 25.11           H  
ATOM    487  HD1 ILE A  55      15.973  -9.324  25.762  1.00 25.11           H  
ATOM    488  HD2 ILE A  55      15.092  -8.259  26.882  1.00 25.11           H  
ATOM    489  HD3 ILE A  55      15.987  -9.664  27.509  1.00 25.11           H  
ATOM    490  N   LEU A  56      19.241  -4.743  29.777  1.00 15.11           N  
ATOM    491  CA  LEU A  56      19.499  -3.992  31.029  1.00 13.67           C  
ATOM    492  C   LEU A  56      18.198  -3.436  31.627  1.00 14.11           C  
ATOM    493  O   LEU A  56      18.031  -3.376  32.842  1.00 14.29           O  
ATOM    494  CB  LEU A  56      20.462  -2.837  30.772  1.00 13.99           C  
ATOM    495  CG  LEU A  56      21.781  -3.264  30.118  1.00 14.13           C  
ATOM    496  CD1 LEU A  56      22.618  -2.016  29.909  1.00 14.08           C  
ATOM    497  CD2 LEU A  56      22.577  -4.245  30.978  1.00 14.57           C  
ATOM    498  HN  LEU A  56      19.216  -4.195  28.937  1.00 99.99           H  
ATOM    499  HA  LEU A  56      19.953  -4.669  31.753  1.00 23.77           H  
ATOM    500  HB1 LEU A  56      19.970  -2.119  30.116  1.00 23.77           H  
ATOM    501  HB2 LEU A  56      20.690  -2.361  31.726  1.00 23.77           H  
ATOM    502  HG  LEU A  56      21.571  -3.722  29.151  1.00 23.77           H  
ATOM    503 1HD1 LEU A  56      23.566  -2.287  29.444  1.00 23.77           H  
ATOM    504 2HD1 LEU A  56      22.809  -1.541  30.871  1.00 23.77           H  
ATOM    505 3HD1 LEU A  56      22.082  -1.322  29.262  1.00 23.77           H  
ATOM    506 1HD2 LEU A  56      23.501  -4.512  30.465  1.00 23.77           H  
ATOM    507 2HD2 LEU A  56      21.984  -5.143  31.149  1.00 23.77           H  
ATOM    508 3HD2 LEU A  56      22.815  -3.780  31.935  1.00 23.77           H  
ATOM    509  N   GLU A  58      17.290  -3.074  30.742  1.00 13.75           N  
ATOM    510  CA  GLU A  58      16.049  -2.364  31.102  1.00 14.47           C  
ATOM    511  C   GLU A  58      15.084  -2.486  29.921  1.00 14.75           C  
ATOM    512  O   GLU A  58      15.526  -2.427  28.763  1.00 14.83           O  
ATOM    513  CB  GLU A  58      16.426  -0.900  31.342  1.00 17.38           C  
ATOM    514  CG  GLU A  58      15.607  -0.252  32.461  1.00 21.77           C  
ATOM    515  CD  GLU A  58      15.721  -1.013  33.782  1.00 21.58           C  
ATOM    516  OE1 GLU A  58      16.677  -0.725  34.531  1.00 23.20           O  
ATOM    517  OE2 GLU A  58      14.808  -1.827  34.044  1.00 27.53           O  
ATOM    518  HN  GLU A  58      17.360  -3.317  29.771  1.00 99.99           H  
ATOM    519  HA  GLU A  58      15.609  -2.797  32.000  1.00 26.92           H  
ATOM    520  HB1 GLU A  58      17.481  -0.852  31.610  1.00 26.92           H  
ATOM    521  HB2 GLU A  58      16.259  -0.342  30.421  1.00 26.92           H  
ATOM    522  HG1 GLU A  58      15.965   0.766  32.612  1.00 26.92           H  
ATOM    523  HG2 GLU A  58      14.560  -0.229  32.160  1.00 26.92           H  
ATOM    524  N   SER A  59      13.817  -2.656  30.221  1.00 13.26           N  
ATOM    525  CA  SER A  59      12.793  -2.851  29.171  1.00 15.46           C  
ATOM    526  C   SER A  59      11.420  -2.382  29.653  1.00 14.70           C  
ATOM    527  O   SER A  59      11.184  -2.247  30.857  1.00 13.91           O  
ATOM    528  CB  SER A  59      12.720  -4.313  28.712  1.00 16.87           C  
ATOM    529  OG  SER A  59      12.140  -5.167  29.705  1.00 18.60           O  
ATOM    530  HN  SER A  59      13.438  -2.588  31.153  1.00 99.99           H  
ATOM    531  HG  SER A  59      12.141  -6.115  29.382  1.00 99.99           H  
ATOM    532  HA  SER A  59      13.073  -2.242  28.311  1.00 36.60           H  
ATOM    533  HB1 SER A  59      12.114  -4.366  27.807  1.00 36.60           H  
ATOM    534  HB2 SER A  59      13.729  -4.663  28.495  1.00 36.60           H  
ATOM    535  N   PHE A  60      10.650  -1.906  28.700  1.00 11.06           N  
ATOM    536  CA  PHE A  60       9.261  -1.481  28.935  1.00 12.92           C  
ATOM    537  C   PHE A  60       8.487  -1.796  27.657  1.00 13.38           C  
ATOM    538  O   PHE A  60       8.944  -1.437  26.570  1.00 14.97           O  
ATOM    539  CB  PHE A  60       9.306   0.017  29.225  1.00 14.03           C  
ATOM    540  CG  PHE A  60       7.979   0.525  29.793  1.00 17.55           C  
ATOM    541  CD1 PHE A  60       7.014   0.960  28.914  1.00 16.61           C  
ATOM    542  CD2 PHE A  60       7.787   0.627  31.155  1.00 19.67           C  
ATOM    543  CE1 PHE A  60       5.838   1.515  29.395  1.00 17.87           C  
ATOM    544  CE2 PHE A  60       6.610   1.169  31.650  1.00 19.94           C  
ATOM    545  CZ  PHE A  60       5.626   1.624  30.771  1.00 20.21           C  
ATOM    546  HN  PHE A  60      11.003  -1.697  27.776  1.00 99.99           H  
ATOM    547  HA  PHE A  60       8.835  -2.020  29.781  1.00 23.18           H  
ATOM    548  HB1 PHE A  60      10.097   0.213  29.948  1.00 23.18           H  
ATOM    549  HB2 PHE A  60       9.520   0.550  28.298  1.00 23.18           H  
ATOM    550  HD1 PHE A  60       7.174   0.868  27.840  1.00 23.18           H  
ATOM    551  HD2 PHE A  60       8.560   0.282  31.842  1.00 23.18           H  
ATOM    552  HE1 PHE A  60       5.078   1.867  28.698  1.00 23.18           H  
ATOM    553  HE2 PHE A  60       6.453   1.240  32.726  1.00 23.18           H  
ATOM    554  HZ  PHE A  60       4.703   2.059  31.154  1.00 23.18           H  
ATOM    555  N   ARG A  61       7.526  -2.710  27.784  1.00 13.14           N  
ATOM    556  CA  ARG A  61       6.799  -3.288  26.618  1.00 12.35           C  
ATOM    557  C   ARG A  61       7.768  -3.911  25.575  1.00 13.41           C  
ATOM    558  O   ARG A  61       7.567  -3.748  24.374  1.00 13.56           O  
ATOM    559  CB  ARG A  61       5.924  -2.232  25.938  1.00 13.74           C  
ATOM    560  CG  ARG A  61       4.905  -1.630  26.893  1.00 15.65           C  
ATOM    561  CD  ARG A  61       4.023  -0.651  26.135  1.00 16.66           C  
ATOM    562  NE  ARG A  61       3.195   0.003  27.150  1.00 17.77           N  
ATOM    563  CZ  ARG A  61       1.967  -0.337  27.537  1.00 20.60           C  
ATOM    564  NH1 ARG A  61       1.341  -1.392  27.041  1.00 19.77           N  
ATOM    565  NH2 ARG A  61       1.334   0.413  28.422  1.00 20.28           N  
ATOM    566  HN  ARG A  61       7.228  -3.048  28.671  1.00 99.99           H  
ATOM    567  HE  ARG A  61       3.637   0.763  27.620  1.00 99.99           H  
ATOM    568 1HH1 ARG A  61       0.428  -1.639  27.348  1.00 99.99           H  
ATOM    569 2HH1 ARG A  61       1.815  -1.953  26.361  1.00 99.99           H  
ATOM    570 1HH2 ARG A  61       0.417   0.158  28.718  1.00 99.99           H  
ATOM    571 2HH2 ARG A  61       1.757   1.251  28.771  1.00 99.99           H  
ATOM    572  HA  ARG A  61       6.147  -4.080  26.987  1.00 45.70           H  
ATOM    573  HB1 ARG A  61       6.565  -1.435  25.560  1.00 45.70           H  
ATOM    574  HB2 ARG A  61       5.394  -2.697  25.107  1.00 45.70           H  
ATOM    575  HG1 ARG A  61       4.289  -2.424  27.315  1.00 45.70           H  
ATOM    576  HG2 ARG A  61       5.424  -1.106  27.696  1.00 45.70           H  
ATOM    577  HD1 ARG A  61       4.634   0.084  25.612  1.00 45.70           H  
ATOM    578  HD2 ARG A  61       3.397  -1.181  25.417  1.00 45.70           H  
ATOM    579  N   PRO A  62       8.768  -4.701  26.015  1.00 14.12           N  
ATOM    580  CA  PRO A  62       9.813  -5.200  25.094  1.00 13.13           C  
ATOM    581  C   PRO A  62       9.277  -6.059  23.936  1.00 13.78           C  
ATOM    582  O   PRO A  62       9.902  -6.103  22.878  1.00 12.12           O  
ATOM    583  CB  PRO A  62      10.775  -5.989  25.982  1.00 13.60           C  
ATOM    584  CG  PRO A  62       9.889  -6.502  27.114  1.00 11.90           C  
ATOM    585  CD  PRO A  62       8.896  -5.358  27.329  1.00 11.58           C  
ATOM    586  HA  PRO A  62      10.346  -4.346  24.676  1.00 12.89           H  
ATOM    587  HB1 PRO A  62      11.220  -6.818  25.431  1.00 12.89           H  
ATOM    588  HB2 PRO A  62      11.564  -5.344  26.369  1.00 12.89           H  
ATOM    589  HG1 PRO A  62       9.373  -7.417  26.822  1.00 12.89           H  
ATOM    590  HG2 PRO A  62      10.474  -6.686  28.015  1.00 12.89           H  
ATOM    591  HD1 PRO A  62       7.932  -5.746  27.657  1.00 12.89           H  
ATOM    592  HD2 PRO A  62       9.277  -4.656  28.071  1.00 12.89           H  
ATOM    593  N   GLU A  63       8.165  -6.747  24.181  1.00 13.95           N  
ATOM    594  CA  GLU A  63       7.593  -7.693  23.193  1.00 17.16           C  
ATOM    595  C   GLU A  63       6.187  -7.305  22.683  1.00 15.69           C  
ATOM    596  O   GLU A  63       5.389  -8.156  22.309  1.00 17.05           O  
ATOM    597  CB  GLU A  63       7.617  -9.100  23.793  1.00 22.78           C  
ATOM    598  CG  GLU A  63       9.035  -9.506  24.218  1.00 28.16           C  
ATOM    599  CD  GLU A  63       9.143 -10.918  24.798  1.00 35.02           C  
ATOM    600  OE1 GLU A  63       8.188 -11.356  25.474  1.00 38.71           O  
ATOM    601  OE2 GLU A  63      10.237 -11.488  24.610  1.00 40.71           O  
ATOM    602  HN  GLU A  63       7.724  -6.774  25.073  1.00 99.99           H  
ATOM    603  HA  GLU A  63       8.259  -7.699  22.330  1.00 32.92           H  
ATOM    604  HB1 GLU A  63       6.965  -9.124  24.666  1.00 32.92           H  
ATOM    605  HB2 GLU A  63       7.254  -9.809  23.049  1.00 32.92           H  
ATOM    606  HG1 GLU A  63       9.683  -9.447  23.343  1.00 32.92           H  
ATOM    607  HG2 GLU A  63       9.379  -8.800  24.974  1.00 32.92           H  
ATOM    608  N   GLU A  64       5.891  -6.012  22.733  1.00 14.78           N  
ATOM    609  CA  GLU A  64       4.723  -5.456  22.017  1.00 13.44           C  
ATOM    610  C   GLU A  64       5.188  -4.923  20.656  1.00 13.68           C  
ATOM    611  O   GLU A  64       6.309  -4.427  20.534  1.00 12.70           O  
ATOM    612  CB  GLU A  64       4.106  -4.320  22.834  1.00 14.70           C  
ATOM    613  CG  GLU A  64       3.514  -4.828  24.152  1.00 13.30           C  
ATOM    614  CD  GLU A  64       2.647  -3.790  24.876  1.00 15.52           C  
ATOM    615  OE1 GLU A  64       2.100  -2.895  24.198  1.00 16.45           O  
ATOM    616  OE2 GLU A  64       2.546  -3.925  26.110  1.00 16.90           O  
ATOM    617  HN  GLU A  64       6.389  -5.348  23.287  1.00 99.99           H  
ATOM    618  HA  GLU A  64       3.981  -6.240  21.866  1.00 23.15           H  
ATOM    619  HB1 GLU A  64       4.879  -3.583  23.054  1.00 23.15           H  
ATOM    620  HB2 GLU A  64       3.314  -3.853  22.248  1.00 23.15           H  
ATOM    621  HG1 GLU A  64       2.899  -5.702  23.939  1.00 23.15           H  
ATOM    622  HG2 GLU A  64       4.334  -5.112  24.811  1.00 23.15           H  
ATOM    623  N   ARG A  65       4.360  -5.123  19.638  1.00 11.80           N  
ATOM    624  CA  ARG A  65       4.677  -4.609  18.285  1.00 11.78           C  
ATOM    625  C   ARG A  65       4.447  -3.102  18.165  1.00 12.02           C  
ATOM    626  O   ARG A  65       3.511  -2.542  18.737  1.00 11.37           O  
ATOM    627  CB  ARG A  65       3.879  -5.342  17.213  1.00 12.14           C  
ATOM    628  CG  ARG A  65       4.403  -6.765  17.046  1.00 10.63           C  
ATOM    629  CD  ARG A  65       3.646  -7.475  15.932  1.00 13.47           C  
ATOM    630  NE  ARG A  65       4.275  -8.786  15.700  1.00 16.78           N  
ATOM    631  CZ  ARG A  65       5.294  -9.042  14.880  1.00 19.96           C  
ATOM    632  NH1 ARG A  65       5.927  -8.103  14.189  1.00 16.61           N  
ATOM    633  NH2 ARG A  65       5.688 -10.290  14.699  1.00 23.57           N  
ATOM    634  HN  ARG A  65       3.484  -5.585  19.714  1.00 99.99           H  
ATOM    635  HE  ARG A  65       3.964  -9.520  16.297  1.00 99.99           H  
ATOM    636 1HH1 ARG A  65       6.686  -8.365  13.589  1.00 99.99           H  
ATOM    637 2HH1 ARG A  65       5.632  -7.148  14.224  1.00 99.99           H  
ATOM    638 1HH2 ARG A  65       6.454 -10.458  14.071  1.00 99.99           H  
ATOM    639 2HH2 ARG A  65       5.235 -11.048  15.156  1.00 99.99           H  
ATOM    640  HA  ARG A  65       5.734  -4.798  18.098  1.00 44.71           H  
ATOM    641  HB1 ARG A  65       2.830  -5.377  17.506  1.00 44.71           H  
ATOM    642  HB2 ARG A  65       3.975  -4.810  16.266  1.00 44.71           H  
ATOM    643  HG1 ARG A  65       5.463  -6.731  16.796  1.00 44.71           H  
ATOM    644  HG2 ARG A  65       4.266  -7.311  17.979  1.00 44.71           H  
ATOM    645  HD1 ARG A  65       2.605  -7.614  16.225  1.00 44.71           H  
ATOM    646  HD2 ARG A  65       3.691  -6.880  15.020  1.00 44.71           H  
ATOM    647  N   PHE A  66       5.364  -2.497  17.442  1.00 10.30           N  
ATOM    648  CA  PHE A  66       5.331  -1.064  17.075  1.00  9.45           C  
ATOM    649  C   PHE A  66       5.698  -0.947  15.591  1.00  9.45           C  
ATOM    650  O   PHE A  66       6.516  -1.745  15.117  1.00  7.89           O  
ATOM    651  CB  PHE A  66       6.362  -0.287  17.888  1.00 10.23           C  
ATOM    652  CG  PHE A  66       6.004  -0.204  19.375  1.00 10.74           C  
ATOM    653  CD1 PHE A  66       6.436  -1.192  20.242  1.00 10.22           C  
ATOM    654  CD2 PHE A  66       5.285   0.885  19.851  1.00 11.22           C  
ATOM    655  CE1 PHE A  66       6.156  -1.101  21.593  1.00 10.80           C  
ATOM    656  CE2 PHE A  66       4.993   0.979  21.209  1.00 11.11           C  
ATOM    657  CZ  PHE A  66       5.426  -0.021  22.080  1.00 11.12           C  
ATOM    658  HN  PHE A  66       6.146  -3.002  17.071  1.00 99.99           H  
ATOM    659  HA  PHE A  66       4.335  -0.657  17.247  1.00 17.71           H  
ATOM    660  HB1 PHE A  66       7.328  -0.782  17.789  1.00 17.71           H  
ATOM    661  HB2 PHE A  66       6.429   0.725  17.489  1.00 17.71           H  
ATOM    662  HD1 PHE A  66       6.998  -2.044  19.859  1.00 17.71           H  
ATOM    663  HD2 PHE A  66       4.951   1.663  19.164  1.00 17.71           H  
ATOM    664  HE1 PHE A  66       6.507  -1.875  22.276  1.00 17.71           H  
ATOM    665  HE2 PHE A  66       4.429   1.830  21.590  1.00 17.71           H  
ATOM    666  HZ  PHE A  66       5.192   0.044  23.143  1.00 17.71           H  
ATOM    667  N   PRO A  67       5.097   0.000  14.866  1.00 10.77           N  
ATOM    668  CA  PRO A  67       5.522   0.301  13.482  1.00 12.76           C  
ATOM    669  C   PRO A  67       6.987   0.750  13.469  1.00 12.79           C  
ATOM    670  O   PRO A  67       7.429   1.511  14.331  1.00 11.51           O  
ATOM    671  CB  PRO A  67       4.566   1.388  12.991  1.00 12.91           C  
ATOM    672  CG  PRO A  67       3.988   1.994  14.270  1.00 14.50           C  
ATOM    673  CD  PRO A  67       3.931   0.818  15.244  1.00 12.12           C  
ATOM    674  HA  PRO A  67       5.409  -0.590  12.864  1.00 12.48           H  
ATOM    675  HB1 PRO A  67       5.103   2.142  12.416  1.00 12.48           H  
ATOM    676  HB2 PRO A  67       3.775   0.957  12.377  1.00 12.48           H  
ATOM    677  HG1 PRO A  67       4.636   2.782  14.652  1.00 12.48           H  
ATOM    678  HG2 PRO A  67       2.991   2.397  14.091  1.00 12.48           H  
ATOM    679  HD1 PRO A  67       4.015   1.162  16.275  1.00 12.48           H  
ATOM    680  HD2 PRO A  67       3.005   0.256  15.122  1.00 12.48           H  
ATOM    681  N   MET A  68       7.736   0.144  12.563  1.00 10.92           N  
ATOM    682  CA  MET A  68       9.166   0.502  12.384  1.00 11.15           C  
ATOM    683  C   MET A  68       9.378   1.919  11.848  1.00  9.33           C  
ATOM    684  O   MET A  68      10.302   2.611  12.274  1.00  9.57           O  
ATOM    685  CB  MET A  68       9.865  -0.454  11.431  1.00 13.17           C  
ATOM    686  CG  MET A  68      10.168  -1.805  12.067  1.00 13.07           C  
ATOM    687  SD  MET A  68      11.211  -2.802  10.952  1.00 16.00           S  
ATOM    688  CE  MET A  68       9.992  -3.269   9.741  1.00 12.30           C  
ATOM    689  HN  MET A  68       7.404  -0.619  12.006  1.00 99.99           H  
ATOM    690  HA  MET A  68       9.657   0.431  13.355  1.00 21.72           H  
ATOM    691  HB1 MET A  68       9.223  -0.613  10.565  1.00 21.72           H  
ATOM    692  HB2 MET A  68      10.804  -0.002  11.110  1.00 21.72           H  
ATOM    693  HG1 MET A  68      10.693  -1.650  13.009  1.00 21.72           H  
ATOM    694  HG2 MET A  68       9.233  -2.333  12.254  1.00 21.72           H  
ATOM    695  HE1 MET A  68      10.459  -3.888   8.975  1.00 21.72           H  
ATOM    696  HE2 MET A  68       9.576  -2.373   9.279  1.00 21.72           H  
ATOM    697  HE3 MET A  68       9.194  -3.831  10.226  1.00 21.72           H  
ATOM    698  N   MET A  69       8.526   2.314  10.895  1.00  8.97           N  
ATOM    699  CA  MET A  69       8.702   3.574  10.125  1.00 10.29           C  
ATOM    700  C   MET A  69      10.104   3.515   9.471  1.00  8.67           C  
ATOM    701  O   MET A  69      10.622   2.411   9.247  1.00  8.25           O  
ATOM    702  CB  MET A  69       8.516   4.791  11.050  1.00 12.27           C  
ATOM    703  CG  MET A  69       7.231   4.760  11.885  1.00 15.88           C  
ATOM    704  SD  MET A  69       7.394   5.728  13.429  1.00 10.93           S  
ATOM    705  CE  MET A  69       8.523   4.711  14.356  1.00 13.88           C  
ATOM    706  HN  MET A  69       7.760   1.756  10.605  1.00 99.99           H  
ATOM    707  HA  MET A  69       7.949   3.613   9.338  1.00 21.01           H  
ATOM    708  HB1 MET A  69       9.365   4.834  11.732  1.00 21.01           H  
ATOM    709  HB2 MET A  69       8.500   5.689  10.433  1.00 21.01           H  
ATOM    710  HG1 MET A  69       6.416   5.177  11.293  1.00 21.01           H  
ATOM    711  HG2 MET A  69       7.002   3.725  12.141  1.00 21.01           H  
ATOM    712  HE1 MET A  69       8.718   5.173  15.324  1.00 21.01           H  
ATOM    713  HE2 MET A  69       9.459   4.612  13.806  1.00 21.01           H  
ATOM    714  HE3 MET A  69       8.084   3.725  14.507  1.00 21.01           H  
ATOM    715  N   SER A  70      10.805   4.629   9.398  1.00  8.19           N  
ATOM    716  CA  SER A  70      12.162   4.715   8.799  1.00 10.18           C  
ATOM    717  C   SER A  70      13.303   3.958   9.492  1.00  9.72           C  
ATOM    718  O   SER A  70      14.353   3.763   8.894  1.00 11.13           O  
ATOM    719  CB  SER A  70      12.568   6.170   8.633  1.00 10.09           C  
ATOM    720  OG  SER A  70      11.647   6.809   7.748  1.00  8.67           O  
ATOM    721  HN  SER A  70      10.416   5.516   9.643  1.00 99.99           H  
ATOM    722  HG  SER A  70      12.061   7.663   7.417  1.00 99.99           H  
ATOM    723  HA  SER A  70      12.082   4.300   7.794  1.00 32.24           H  
ATOM    724  HB1 SER A  70      12.549   6.668   9.602  1.00 32.24           H  
ATOM    725  HB2 SER A  70      13.574   6.224   8.216  1.00 32.24           H  
ATOM    726  N   THR A  71      13.077   3.452  10.711  1.00  9.27           N  
ATOM    727  CA  THR A  71      14.121   2.642  11.395  1.00  8.94           C  
ATOM    728  C   THR A  71      14.447   1.342  10.620  1.00  9.43           C  
ATOM    729  O   THR A  71      15.556   0.842  10.692  1.00  9.78           O  
ATOM    730  CB  THR A  71      13.763   2.306  12.839  1.00  6.44           C  
ATOM    731  OG1 THR A  71      12.698   1.355  12.815  1.00  8.15           O  
ATOM    732  CG2 THR A  71      13.415   3.550  13.674  1.00  5.36           C  
ATOM    733  HN  THR A  71      12.210   3.519  11.192  1.00 99.99           H  
ATOM    734  HG1 THR A  71      12.185   1.411  13.651  1.00 99.99           H  
ATOM    735  HA  THR A  71      15.031   3.241  11.419  1.00 28.59           H  
ATOM    736  HB  THR A  71      14.629   1.827  13.296  1.00 28.59           H  
ATOM    737 1HG2 THR A  71      13.169   3.248  14.692  1.00 28.59           H  
ATOM    738 2HG2 THR A  71      12.559   4.059  13.230  1.00 28.59           H  
ATOM    739 3HG2 THR A  71      14.270   4.226  13.693  1.00 28.59           H  
ATOM    740  N   PHE A  72      13.489   0.895   9.783  1.00  7.94           N  
ATOM    741  CA  PHE A  72      13.737  -0.221   8.841  1.00  7.01           C  
ATOM    742  C   PHE A  72      14.889   0.067   7.848  1.00  5.38           C  
ATOM    743  O   PHE A  72      15.528  -0.875   7.393  1.00  8.24           O  
ATOM    744  CB  PHE A  72      12.456  -0.643   8.104  1.00  5.71           C  
ATOM    745  CG  PHE A  72      12.289  -0.106   6.667  1.00  6.66           C  
ATOM    746  CD1 PHE A  72      12.855  -0.795   5.605  1.00  7.95           C  
ATOM    747  CD2 PHE A  72      11.650   1.095   6.436  1.00  7.83           C  
ATOM    748  CE1 PHE A  72      12.793  -0.278   4.316  1.00  8.48           C  
ATOM    749  CE2 PHE A  72      11.569   1.612   5.158  1.00  9.25           C  
ATOM    750  CZ  PHE A  72      12.144   0.935   4.086  1.00  8.44           C  
ATOM    751  HN  PHE A  72      12.559   1.249   9.794  1.00 99.99           H  
ATOM    752  HA  PHE A  72      14.048  -1.075   9.442  1.00 15.24           H  
ATOM    753  HB1 PHE A  72      12.444  -1.732   8.056  1.00 15.24           H  
ATOM    754  HB2 PHE A  72      11.605  -0.295   8.690  1.00 15.24           H  
ATOM    755  HD1 PHE A  72      13.352  -1.749   5.782  1.00 15.24           H  
ATOM    756  HD2 PHE A  72      11.206   1.640   7.269  1.00 15.24           H  
ATOM    757  HE1 PHE A  72      13.250  -0.819   3.488  1.00 15.24           H  
ATOM    758  HE2 PHE A  72      11.052   2.556   4.988  1.00 15.24           H  
ATOM    759  HZ  PHE A  72      12.088   1.348   3.079  1.00 15.24           H  
ATOM    760  N   LYS A  73      15.190   1.339   7.574  1.00  6.78           N  
ATOM    761  CA  LYS A  73      16.190   1.686   6.536  1.00  8.49           C  
ATOM    762  C   LYS A  73      17.614   1.222   6.891  1.00  9.78           C  
ATOM    763  O   LYS A  73      18.357   0.814   6.005  1.00 11.97           O  
ATOM    764  CB  LYS A  73      16.163   3.176   6.184  1.00  7.80           C  
ATOM    765  CG  LYS A  73      14.839   3.518   5.503  1.00  7.21           C  
ATOM    766  CD  LYS A  73      14.589   5.022   5.433  1.00  7.51           C  
ATOM    767  CE  LYS A  73      13.183   5.222   4.875  1.00 15.36           C  
ATOM    768  NZ  LYS A  73      12.734   6.614   4.966  1.00 14.44           N1+
ATOM    769  HN  LYS A  73      14.904   2.115   8.148  1.00 99.99           H  
ATOM    770  HZ1 LYS A  73      11.790   6.680   4.623  1.00 99.99           H  
ATOM    771  HZ2 LYS A  73      12.743   6.901   5.923  1.00 99.99           H  
ATOM    772  HZ3 LYS A  73      13.315   7.218   4.429  1.00 99.99           H  
ATOM    773  HA  LYS A  73      15.902   1.147   5.633  1.00 37.64           H  
ATOM    774  HB1 LYS A  73      16.265   3.766   7.095  1.00 37.64           H  
ATOM    775  HB2 LYS A  73      16.988   3.404   5.509  1.00 37.64           H  
ATOM    776  HG1 LYS A  73      14.854   3.119   4.489  1.00 37.64           H  
ATOM    777  HG2 LYS A  73      14.028   3.055   6.064  1.00 37.64           H  
ATOM    778  HD1 LYS A  73      14.661   5.459   6.429  1.00 37.64           H  
ATOM    779  HD2 LYS A  73      15.321   5.492   4.776  1.00 37.64           H  
ATOM    780  HE1 LYS A  73      13.177   4.921   3.827  1.00 37.64           H  
ATOM    781  HE2 LYS A  73      12.492   4.595   5.438  1.00 37.64           H  
ATOM    782  N   VAL A  74      17.872   1.070   8.193  1.00  7.65           N  
ATOM    783  CA  VAL A  74      19.144   0.480   8.682  1.00  9.74           C  
ATOM    784  C   VAL A  74      19.225  -1.007   8.269  1.00 10.61           C  
ATOM    785  O   VAL A  74      20.182  -1.429   7.630  1.00 11.43           O  
ATOM    786  CB  VAL A  74      19.274   0.686  10.198  1.00 10.75           C  
ATOM    787  CG1 VAL A  74      20.389  -0.146  10.851  1.00  9.39           C  
ATOM    788  CG2 VAL A  74      19.590   2.157  10.467  1.00  7.88           C  
ATOM    789  HN  VAL A  74      17.183   1.235   8.899  1.00 99.99           H  
ATOM    790  HA  VAL A  74      19.967   1.008   8.199  1.00 20.93           H  
ATOM    791  HB  VAL A  74      18.324   0.437  10.671  1.00 20.93           H  
ATOM    792 1HG1 VAL A  74      20.415   0.057  11.922  1.00 20.93           H  
ATOM    793 2HG1 VAL A  74      21.349   0.120  10.408  1.00 20.93           H  
ATOM    794 3HG1 VAL A  74      20.195  -1.206  10.687  1.00 20.93           H  
ATOM    795 1HG2 VAL A  74      19.685   2.318  11.541  1.00 20.93           H  
ATOM    796 2HG2 VAL A  74      18.785   2.779  10.077  1.00 20.93           H  
ATOM    797 3HG2 VAL A  74      20.526   2.424   9.976  1.00 20.93           H  
ATOM    798  N   LEU A  75      18.132  -1.718   8.527  1.00 11.25           N  
ATOM    799  CA  LEU A  75      17.969  -3.144   8.176  1.00 11.59           C  
ATOM    800  C   LEU A  75      18.091  -3.390   6.664  1.00  9.57           C  
ATOM    801  O   LEU A  75      18.816  -4.281   6.233  1.00  9.33           O  
ATOM    802  CB  LEU A  75      16.583  -3.590   8.645  1.00 11.77           C  
ATOM    803  CG  LEU A  75      16.487  -4.302   9.999  1.00 15.59           C  
ATOM    804  CD1 LEU A  75      17.343  -3.694  11.117  1.00 13.94           C  
ATOM    805  CD2 LEU A  75      15.019  -4.229  10.413  1.00 15.67           C  
ATOM    806  HN  LEU A  75      17.314  -1.293   8.921  1.00 99.99           H  
ATOM    807  HA  LEU A  75      18.728  -3.729   8.696  1.00 22.08           H  
ATOM    808  HB1 LEU A  75      15.955  -2.700   8.699  1.00 22.08           H  
ATOM    809  HB2 LEU A  75      16.187  -4.270   7.891  1.00 22.08           H  
ATOM    810  HG  LEU A  75      16.766  -5.348   9.869  1.00 22.08           H  
ATOM    811 1HD1 LEU A  75      17.206  -4.268  12.033  1.00 22.08           H  
ATOM    812 2HD1 LEU A  75      17.039  -2.661  11.287  1.00 22.08           H  
ATOM    813 3HD1 LEU A  75      18.393  -3.720  10.826  1.00 22.08           H  
ATOM    814 1HD2 LEU A  75      14.888  -4.723  11.376  1.00 22.08           H  
ATOM    815 2HD2 LEU A  75      14.404  -4.727   9.663  1.00 22.08           H  
ATOM    816 3HD2 LEU A  75      14.716  -3.185  10.496  1.00 22.08           H  
ATOM    817  N   LEU A  76      17.470  -2.495   5.897  1.00 10.06           N  
ATOM    818  CA  LEU A  76      17.541  -2.496   4.422  1.00 11.54           C  
ATOM    819  C   LEU A  76      18.986  -2.371   3.908  1.00 10.51           C  
ATOM    820  O   LEU A  76      19.433  -3.212   3.132  1.00  8.97           O  
ATOM    821  CB  LEU A  76      16.655  -1.359   3.897  1.00 11.29           C  
ATOM    822  CG  LEU A  76      16.774  -1.074   2.394  1.00 11.88           C  
ATOM    823  CD1 LEU A  76      16.318  -2.251   1.524  1.00  9.65           C  
ATOM    824  CD2 LEU A  76      15.971   0.186   2.076  1.00 10.01           C  
ATOM    825  HN  LEU A  76      16.865  -1.801   6.289  1.00 99.99           H  
ATOM    826  HA  LEU A  76      17.132  -3.440   4.062  1.00 20.43           H  
ATOM    827  HB1 LEU A  76      15.617  -1.616   4.110  1.00 20.43           H  
ATOM    828  HB2 LEU A  76      16.922  -0.449   4.434  1.00 20.43           H  
ATOM    829  HG  LEU A  76      17.822  -0.873   2.170  1.00 20.43           H  
ATOM    830 1HD1 LEU A  76      16.426  -1.989   0.472  1.00 20.43           H  
ATOM    831 2HD1 LEU A  76      15.273  -2.477   1.736  1.00 20.43           H  
ATOM    832 3HD1 LEU A  76      16.930  -3.125   1.745  1.00 20.43           H  
ATOM    833 1HD2 LEU A  76      16.044   0.405   1.011  1.00 20.43           H  
ATOM    834 2HD2 LEU A  76      16.369   1.025   2.647  1.00 20.43           H  
ATOM    835 3HD2 LEU A  76      14.926   0.029   2.343  1.00 20.43           H  
ATOM    836  N   CYS A  77      19.733  -1.418   4.453  1.00  9.11           N  
ATOM    837  CA  CYS A  77      21.140  -1.232   4.041  1.00  9.38           C  
ATOM    838  C   CYS A  77      22.071  -2.343   4.558  1.00 11.22           C  
ATOM    839  O   CYS A  77      23.012  -2.703   3.855  1.00  8.98           O  
ATOM    840  CB  CYS A  77      21.608   0.180   4.360  1.00 11.57           C  
ATOM    841  SG  CYS A  77      20.833   1.344   3.180  1.00 14.36           S  
ATOM    842  HN  CYS A  77      19.438  -0.855   5.228  1.00 99.99           H  
ATOM    843  HA  CYS A  77      21.149  -1.314   2.954  1.00 23.52           H  
ATOM    844  HB1 CYS A  77      21.315   0.441   5.377  1.00 23.52           H  
ATOM    845  HB2 CYS A  77      22.693   0.235   4.268  1.00 23.52           H  
ATOM    846  N   GLY A  78      21.658  -2.979   5.657  1.00 10.31           N  
ATOM    847  CA  GLY A  78      22.277  -4.228   6.164  1.00 10.86           C  
ATOM    848  C   GLY A  78      22.120  -5.386   5.157  1.00 13.28           C  
ATOM    849  O   GLY A  78      23.113  -5.994   4.769  1.00 13.86           O  
ATOM    850  HN  GLY A  78      20.919  -2.640   6.258  1.00 99.99           H  
ATOM    851  HA1 GLY A  78      23.338  -4.052   6.338  1.00 29.66           H  
ATOM    852  HA2 GLY A  78      21.796  -4.506   7.102  1.00 29.66           H  
ATOM    853  N   ALA A  79      20.914  -5.521   4.604  1.00 12.26           N  
ATOM    854  CA  ALA A  79      20.628  -6.503   3.524  1.00 12.53           C  
ATOM    855  C   ALA A  79      21.420  -6.197   2.241  1.00 14.11           C  
ATOM    856  O   ALA A  79      22.100  -7.068   1.696  1.00 15.51           O  
ATOM    857  CB  ALA A  79      19.130  -6.531   3.212  1.00  9.75           C  
ATOM    858  HN  ALA A  79      20.121  -4.993   4.910  1.00 99.99           H  
ATOM    859  HA  ALA A  79      20.921  -7.492   3.877  1.00 27.36           H  
ATOM    860  HB1 ALA A  79      18.937  -7.254   2.420  1.00 27.36           H  
ATOM    861  HB2 ALA A  79      18.808  -5.542   2.887  1.00 27.36           H  
ATOM    862  HB3 ALA A  79      18.577  -6.817   4.107  1.00 27.36           H  
ATOM    863  N   VAL A  80      21.519  -4.903   1.931  1.00 13.75           N  
ATOM    864  CA  VAL A  80      22.294  -4.420   0.759  1.00 14.35           C  
ATOM    865  C   VAL A  80      23.785  -4.782   0.947  1.00 15.67           C  
ATOM    866  O   VAL A  80      24.386  -5.420   0.087  1.00 14.83           O  
ATOM    867  CB  VAL A  80      22.082  -2.909   0.573  1.00 12.81           C  
ATOM    868  CG1 VAL A  80      22.995  -2.343  -0.516  1.00 12.48           C  
ATOM    869  CG2 VAL A  80      20.643  -2.566   0.177  1.00 10.62           C  
ATOM    870  HN  VAL A  80      21.102  -4.189   2.489  1.00 99.99           H  
ATOM    871  HA  VAL A  80      21.926  -4.931  -0.131  1.00 24.31           H  
ATOM    872  HB  VAL A  80      22.312  -2.408   1.513  1.00 24.31           H  
ATOM    873 1HG1 VAL A  80      22.817  -1.273  -0.620  1.00 24.31           H  
ATOM    874 2HG1 VAL A  80      22.783  -2.839  -1.463  1.00 24.31           H  
ATOM    875 3HG1 VAL A  80      24.036  -2.513  -0.242  1.00 24.31           H  
ATOM    876 1HG2 VAL A  80      20.546  -1.487   0.058  1.00 24.31           H  
ATOM    877 2HG2 VAL A  80      19.960  -2.908   0.955  1.00 24.31           H  
ATOM    878 3HG2 VAL A  80      20.397  -3.058  -0.764  1.00 24.31           H  
ATOM    879  N   LEU A  81      24.299  -4.472   2.134  1.00 15.20           N  
ATOM    880  CA  LEU A  81      25.706  -4.762   2.492  1.00 16.63           C  
ATOM    881  C   LEU A  81      26.027  -6.265   2.499  1.00 17.35           C  
ATOM    882  O   LEU A  81      27.089  -6.639   2.005  1.00 18.13           O  
ATOM    883  CB  LEU A  81      26.092  -4.124   3.827  1.00 15.64           C  
ATOM    884  CG  LEU A  81      26.246  -2.596   3.783  1.00 14.83           C  
ATOM    885  CD1 LEU A  81      26.465  -2.087   5.206  1.00 13.27           C  
ATOM    886  CD2 LEU A  81      27.423  -2.155   2.906  1.00 13.85           C  
ATOM    887  HN  LEU A  81      23.771  -4.021   2.854  1.00 99.99           H  
ATOM    888  HA  LEU A  81      26.332  -4.305   1.726  1.00 24.99           H  
ATOM    889  HB1 LEU A  81      25.319  -4.367   4.556  1.00 24.99           H  
ATOM    890  HB2 LEU A  81      27.042  -4.553   4.147  1.00 24.99           H  
ATOM    891  HG  LEU A  81      25.328  -2.159   3.389  1.00 24.99           H  
ATOM    892 1HD1 LEU A  81      26.576  -1.003   5.192  1.00 24.99           H  
ATOM    893 2HD1 LEU A  81      27.367  -2.539   5.619  1.00 24.99           H  
ATOM    894 3HD1 LEU A  81      25.608  -2.356   5.824  1.00 24.99           H  
ATOM    895 1HD2 LEU A  81      27.490  -1.067   2.907  1.00 24.99           H  
ATOM    896 2HD2 LEU A  81      27.269  -2.508   1.886  1.00 24.99           H  
ATOM    897 3HD2 LEU A  81      28.348  -2.576   3.300  1.00 24.99           H  
ATOM    898  N   SER A  82      25.059  -7.109   2.853  1.00 15.02           N  
ATOM    899  CA  SER A  82      25.300  -8.574   2.816  1.00 17.79           C  
ATOM    900  C   SER A  82      25.436  -9.066   1.365  1.00 17.83           C  
ATOM    901  O   SER A  82      26.375  -9.799   1.056  1.00 21.37           O  
ATOM    902  CB  SER A  82      24.261  -9.393   3.580  1.00 18.64           C  
ATOM    903  OG  SER A  82      22.976  -9.378   2.951  1.00 28.14           O  
ATOM    904  HN  SER A  82      24.120  -6.831   3.076  1.00 99.99           H  
ATOM    905  HG  SER A  82      22.951  -8.760   2.162  1.00 99.99           H  
ATOM    906  HA  SER A  82      26.260  -8.749   3.301  1.00 39.85           H  
ATOM    907  HB1 SER A  82      24.607 -10.425   3.642  1.00 39.85           H  
ATOM    908  HB2 SER A  82      24.162  -8.981   4.584  1.00 39.85           H  
ATOM    909  N   ARG A  83      24.673  -8.459   0.466  1.00 18.93           N  
ATOM    910  CA  ARG A  83      24.794  -8.736  -0.984  1.00 18.64           C  
ATOM    911  C   ARG A  83      26.121  -8.233  -1.561  1.00 19.00           C  
ATOM    912  O   ARG A  83      26.778  -8.984  -2.282  1.00 19.70           O  
ATOM    913  CB  ARG A  83      23.631  -8.108  -1.734  1.00 20.49           C  
ATOM    914  CG  ARG A  83      22.330  -8.751  -1.263  1.00 25.45           C  
ATOM    915  CD  ARG A  83      21.131  -8.050  -1.879  1.00 30.80           C  
ATOM    916  NE  ARG A  83      21.064  -8.320  -3.323  1.00 36.00           N  
ATOM    917  CZ  ARG A  83      21.072  -7.421  -4.306  1.00 39.37           C  
ATOM    918  NH1 ARG A  83      21.143  -6.117  -4.080  1.00 40.52           N  
ATOM    919  NH2 ARG A  83      20.994  -7.851  -5.553  1.00 39.42           N  
ATOM    920  HN  ARG A  83      23.960  -7.787   0.690  1.00 99.99           H  
ATOM    921  HE  ARG A  83      20.920  -9.273  -3.567  1.00 99.99           H  
ATOM    922 1HH1 ARG A  83      21.106  -5.474  -4.844  1.00 99.99           H  
ATOM    923 2HH1 ARG A  83      21.174  -5.793  -3.137  1.00 99.99           H  
ATOM    924 1HH2 ARG A  83      20.958  -7.203  -6.311  1.00 99.99           H  
ATOM    925 2HH2 ARG A  83      20.959  -8.833  -5.736  1.00 99.99           H  
ATOM    926  HA  ARG A  83      24.748  -9.815  -1.129  1.00 53.43           H  
ATOM    927  HB1 ARG A  83      23.603  -7.037  -1.533  1.00 53.43           H  
ATOM    928  HB2 ARG A  83      23.754  -8.274  -2.804  1.00 53.43           H  
ATOM    929  HG1 ARG A  83      22.322  -9.800  -1.559  1.00 53.43           H  
ATOM    930  HG2 ARG A  83      22.268  -8.679  -0.177  1.00 53.43           H  
ATOM    931  HD1 ARG A  83      20.220  -8.413  -1.403  1.00 53.43           H  
ATOM    932  HD2 ARG A  83      21.222  -6.976  -1.719  1.00 53.43           H  
ATOM    933  N   VAL A  84      26.544  -7.051  -1.123  1.00 17.17           N  
ATOM    934  CA  VAL A  84      27.881  -6.494  -1.463  1.00 18.49           C  
ATOM    935  C   VAL A  84      28.982  -7.476  -1.007  1.00 20.39           C  
ATOM    936  O   VAL A  84      29.763  -7.928  -1.843  1.00 22.01           O  
ATOM    937  CB  VAL A  84      28.064  -5.088  -0.867  1.00 14.67           C  
ATOM    938  CG1 VAL A  84      29.479  -4.527  -1.080  1.00 15.35           C  
ATOM    939  CG2 VAL A  84      27.079  -4.101  -1.500  1.00 12.45           C  
ATOM    940  HN  VAL A  84      25.960  -6.443  -0.580  1.00 99.99           H  
ATOM    941  HA  VAL A  84      27.940  -6.407  -2.548  1.00 27.56           H  
ATOM    942  HB  VAL A  84      27.867  -5.136   0.204  1.00 27.56           H  
ATOM    943 1HG1 VAL A  84      29.547  -3.533  -0.638  1.00 27.56           H  
ATOM    944 2HG1 VAL A  84      29.689  -4.464  -2.148  1.00 27.56           H  
ATOM    945 3HG1 VAL A  84      30.207  -5.185  -0.605  1.00 27.56           H  
ATOM    946 1HG2 VAL A  84      27.225  -3.112  -1.065  1.00 27.57           H  
ATOM    947 2HG2 VAL A  84      26.058  -4.434  -1.311  1.00 27.57           H  
ATOM    948 3HG2 VAL A  84      27.252  -4.053  -2.575  1.00 27.57           H  
ATOM    949  N   ASP A  85      28.878  -7.947   0.230  1.00 18.32           N  
ATOM    950  CA  ASP A  85      29.827  -8.944   0.786  1.00 19.24           C  
ATOM    951  C   ASP A  85      29.876 -10.241  -0.041  1.00 20.43           C  
ATOM    952  O   ASP A  85      30.956 -10.743  -0.324  1.00 20.82           O  
ATOM    953  CB  ASP A  85      29.502  -9.309   2.240  1.00 16.39           C  
ATOM    954  CG  ASP A  85      29.765  -8.190   3.245  1.00 17.58           C  
ATOM    955  OD1 ASP A  85      30.397  -7.179   2.868  1.00 15.71           O  
ATOM    956  OD2 ASP A  85      29.397  -8.373   4.427  1.00 16.82           O  
ATOM    957  HN  ASP A  85      28.162  -7.628   0.859  1.00 99.99           H  
ATOM    958  HA  ASP A  85      30.823  -8.501   0.769  1.00 27.26           H  
ATOM    959  HB1 ASP A  85      28.447  -9.577   2.296  1.00 27.26           H  
ATOM    960  HB2 ASP A  85      30.111 -10.169   2.520  1.00 27.26           H  
ATOM    961  N   ALA A  86      28.703 -10.704  -0.449  1.00 19.87           N  
ATOM    962  CA  ALA A  86      28.565 -11.918  -1.284  1.00 23.25           C  
ATOM    963  C   ALA A  86      28.907 -11.745  -2.785  1.00 25.35           C  
ATOM    964  O   ALA A  86      28.760 -12.693  -3.548  1.00 27.30           O  
ATOM    965  CB  ALA A  86      27.145 -12.450  -1.099  1.00 20.24           C  
ATOM    966  HN  ALA A  86      27.835 -10.319  -0.127  1.00 99.99           H  
ATOM    967  HA  ALA A  86      29.246 -12.667  -0.881  1.00 36.00           H  
ATOM    968  HB1 ALA A  86      27.011 -13.347  -1.703  1.00 36.00           H  
ATOM    969  HB2 ALA A  86      26.428 -11.691  -1.413  1.00 36.00           H  
ATOM    970  HB3 ALA A  86      26.981 -12.692  -0.049  1.00 36.00           H  
ATOM    971  N   GLY A  87      29.342 -10.540  -3.184  1.00 25.81           N  
ATOM    972  CA  GLY A  87      29.619 -10.218  -4.609  1.00 26.59           C  
ATOM    973  C   GLY A  87      28.373 -10.213  -5.521  1.00 29.16           C  
ATOM    974  O   GLY A  87      28.515 -10.172  -6.737  1.00 31.56           O  
ATOM    975  HN  GLY A  87      29.550  -9.769  -2.573  1.00 99.99           H  
ATOM    976  HA1 GLY A  87      30.075  -9.229  -4.651  1.00 42.62           H  
ATOM    977  HA2 GLY A  87      30.320 -10.959  -4.995  1.00 42.62           H  
ATOM    978  N   GLN A  88      27.198 -10.073  -4.912  1.00 28.00           N  
ATOM    979  CA  GLN A  88      25.893  -9.985  -5.623  1.00 27.21           C  
ATOM    980  C   GLN A  88      25.498  -8.527  -5.953  1.00 26.39           C  
ATOM    981  O   GLN A  88      24.547  -8.289  -6.690  1.00 26.22           O  
ATOM    982  CB  GLN A  88      24.760 -10.591  -4.784  1.00 30.68           C  
ATOM    983  CG  GLN A  88      24.985 -12.026  -4.296  1.00 36.28           C  
ATOM    984  CD  GLN A  88      23.890 -12.446  -3.303  1.00 38.56           C  
ATOM    985  OE1 GLN A  88      22.982 -13.207  -3.602  1.00 41.70           O  
ATOM    986  NE2 GLN A  88      23.974 -11.983  -2.078  1.00 41.34           N  
ATOM    987  HN  GLN A  88      27.123 -10.072  -3.916  1.00 99.99           H  
ATOM    988 1HE2 GLN A  88      23.258 -12.289  -1.449  1.00 99.99           H  
ATOM    989 2HE2 GLN A  88      24.707 -11.379  -1.791  1.00 99.99           H  
ATOM    990  HA  GLN A  88      25.969 -10.543  -6.556  1.00 49.70           H  
ATOM    991  HB1 GLN A  88      24.618  -9.958  -3.908  1.00 49.70           H  
ATOM    992  HB2 GLN A  88      23.854 -10.582  -5.390  1.00 49.70           H  
ATOM    993  HG1 GLN A  88      24.968 -12.701  -5.152  1.00 49.70           H  
ATOM    994  HG2 GLN A  88      25.956 -12.087  -3.804  1.00 49.70           H  
ATOM    995  N   GLU A  89      26.114  -7.576  -5.254  1.00 24.67           N  
ATOM    996  CA  GLU A  89      25.839  -6.130  -5.420  1.00 22.06           C  
ATOM    997  C   GLU A  89      27.164  -5.361  -5.284  1.00 20.36           C  
ATOM    998  O   GLU A  89      28.115  -5.863  -4.685  1.00 20.51           O  
ATOM    999  CB  GLU A  89      24.808  -5.743  -4.348  1.00 21.01           C  
ATOM   1000  CG  GLU A  89      24.338  -4.281  -4.335  1.00 23.46           C  
ATOM   1001  CD  GLU A  89      23.758  -3.824  -5.671  1.00 25.15           C  
ATOM   1002  OE1 GLU A  89      22.539  -3.990  -5.869  1.00 24.05           O  
ATOM   1003  OE2 GLU A  89      24.556  -3.266  -6.463  1.00 25.47           O  
ATOM   1004  HN  GLU A  89      26.871  -7.775  -4.638  1.00 99.99           H  
ATOM   1005  HA  GLU A  89      25.417  -5.953  -6.409  1.00 30.67           H  
ATOM   1006  HB1 GLU A  89      23.929  -6.371  -4.494  1.00 30.67           H  
ATOM   1007  HB2 GLU A  89      25.249  -5.956  -3.374  1.00 30.67           H  
ATOM   1008  HG1 GLU A  89      23.571  -4.171  -3.569  1.00 30.67           H  
ATOM   1009  HG2 GLU A  89      25.190  -3.646  -4.092  1.00 30.67           H  
ATOM   1010  N   GLN A  90      27.231  -4.199  -5.915  1.00 19.90           N  
ATOM   1011  CA  GLN A  90      28.404  -3.304  -5.780  1.00 23.69           C  
ATOM   1012  C   GLN A  90      27.919  -1.919  -5.331  1.00 21.06           C  
ATOM   1013  O   GLN A  90      26.945  -1.375  -5.845  1.00 17.30           O  
ATOM   1014  CB  GLN A  90      29.215  -3.229  -7.079  1.00 27.07           C  
ATOM   1015  CG  GLN A  90      29.980  -4.529  -7.386  1.00 36.00           C  
ATOM   1016  CD  GLN A  90      31.514  -4.400  -7.338  1.00 42.32           C  
ATOM   1017  OE1 GLN A  90      32.097  -3.636  -6.582  1.00 45.52           O  
ATOM   1018  NE2 GLN A  90      32.195  -5.176  -8.154  1.00 41.74           N  
ATOM   1019  HN  GLN A  90      26.454  -3.792  -6.397  1.00 99.99           H  
ATOM   1020 1HE2 GLN A  90      33.191  -5.106  -8.124  1.00 99.99           H  
ATOM   1021 2HE2 GLN A  90      31.741  -5.831  -8.753  1.00 99.99           H  
ATOM   1022  HA  GLN A  90      29.050  -3.707  -5.000  1.00 47.88           H  
ATOM   1023  HB1 GLN A  90      28.532  -3.025  -7.904  1.00 47.88           H  
ATOM   1024  HB2 GLN A  90      29.935  -2.415  -6.993  1.00 47.88           H  
ATOM   1025  HG1 GLN A  90      29.680  -5.280  -6.655  1.00 47.88           H  
ATOM   1026  HG2 GLN A  90      29.698  -4.860  -8.385  1.00 47.88           H  
ATOM   1027  N   LEU A  91      28.655  -1.376  -4.377  1.00 19.60           N  
ATOM   1028  CA  LEU A  91      28.361  -0.055  -3.766  1.00 20.41           C  
ATOM   1029  C   LEU A  91      28.420   1.108  -4.783  1.00 19.79           C  
ATOM   1030  O   LEU A  91      27.627   2.044  -4.701  1.00 16.77           O  
ATOM   1031  CB  LEU A  91      29.375   0.091  -2.632  1.00 22.07           C  
ATOM   1032  CG  LEU A  91      28.839   0.361  -1.216  1.00 23.60           C  
ATOM   1033  CD1 LEU A  91      27.539  -0.371  -0.863  1.00 21.42           C  
ATOM   1034  CD2 LEU A  91      29.919  -0.108  -0.239  1.00 24.33           C  
ATOM   1035  HN  LEU A  91      29.441  -1.848  -3.989  1.00 99.99           H  
ATOM   1036  HA  LEU A  91      27.361  -0.088  -3.334  1.00 29.78           H  
ATOM   1037  HB1 LEU A  91      29.950  -0.834  -2.590  1.00 29.78           H  
ATOM   1038  HB2 LEU A  91      30.035   0.918  -2.892  1.00 29.78           H  
ATOM   1039  HG  LEU A  91      28.688   1.433  -1.091  1.00 29.78           H  
ATOM   1040 1HD1 LEU A  91      27.243  -0.116   0.154  1.00 29.78           H  
ATOM   1041 2HD1 LEU A  91      27.696  -1.447  -0.936  1.00 29.78           H  
ATOM   1042 3HD1 LEU A  91      26.753  -0.071  -1.556  1.00 29.78           H  
ATOM   1043 1HD2 LEU A  91      29.584   0.064   0.784  1.00 29.78           H  
ATOM   1044 2HD2 LEU A  91      30.838   0.450  -0.418  1.00 29.78           H  
ATOM   1045 3HD2 LEU A  91      30.105  -1.172  -0.386  1.00 29.78           H  
ATOM   1046  N   GLY A  92      29.313   0.945  -5.766  1.00 18.86           N  
ATOM   1047  CA  GLY A  92      29.491   1.900  -6.886  1.00 17.76           C  
ATOM   1048  C   GLY A  92      28.434   1.810  -8.003  1.00 18.67           C  
ATOM   1049  O   GLY A  92      28.429   2.679  -8.868  1.00 20.13           O  
ATOM   1050  HN  GLY A  92      29.954   0.176  -5.825  1.00 99.99           H  
ATOM   1051  HA1 GLY A  92      29.462   2.909  -6.475  1.00 35.08           H  
ATOM   1052  HA2 GLY A  92      30.469   1.717  -7.332  1.00 35.08           H  
ATOM   1053  N   ARG A  93      27.605   0.766  -8.018  1.00 19.77           N  
ATOM   1054  CA  ARG A  93      26.586   0.622  -9.086  1.00 20.74           C  
ATOM   1055  C   ARG A  93      25.605   1.806  -9.032  1.00 21.96           C  
ATOM   1056  O   ARG A  93      25.113   2.161  -7.962  1.00 20.32           O  
ATOM   1057  CB  ARG A  93      25.848  -0.701  -8.918  1.00 21.96           C  
ATOM   1058  CG  ARG A  93      24.964  -0.984 -10.136  1.00 21.87           C  
ATOM   1059  CD  ARG A  93      24.444  -2.420 -10.116  1.00 24.29           C  
ATOM   1060  NE  ARG A  93      23.438  -2.598  -9.053  1.00 24.20           N  
ATOM   1061  CZ  ARG A  93      22.158  -2.225  -9.106  1.00 26.63           C  
ATOM   1062  NH1 ARG A  93      21.661  -1.572 -10.149  1.00 27.89           N  
ATOM   1063  NH2 ARG A  93      21.334  -2.572  -8.132  1.00 25.73           N  
ATOM   1064  HN  ARG A  93      27.529   0.086  -7.293  1.00 99.99           H  
ATOM   1065  HE  ARG A  93      23.790  -2.963  -8.194  1.00 99.99           H  
ATOM   1066 1HH1 ARG A  93      20.701  -1.312 -10.175  1.00 99.99           H  
ATOM   1067 2HH1 ARG A  93      22.272  -1.340 -10.905  1.00 99.99           H  
ATOM   1068 1HH2 ARG A  93      20.369  -2.317  -8.178  1.00 99.99           H  
ATOM   1069 2HH2 ARG A  93      21.665  -3.134  -7.373  1.00 99.99           H  
ATOM   1070  HA  ARG A  93      27.088   0.625 -10.054  1.00 50.31           H  
ATOM   1071  HB1 ARG A  93      26.575  -1.505  -8.809  1.00 50.31           H  
ATOM   1072  HB2 ARG A  93      25.223  -0.652  -8.026  1.00 50.31           H  
ATOM   1073  HG1 ARG A  93      24.117  -0.298 -10.128  1.00 50.31           H  
ATOM   1074  HG2 ARG A  93      25.548  -0.830 -11.043  1.00 50.31           H  
ATOM   1075  HD1 ARG A  93      23.989  -2.649 -11.080  1.00 50.31           H  
ATOM   1076  HD2 ARG A  93      25.277  -3.099  -9.936  1.00 50.31           H  
ATOM   1077  N   ARG A  94      25.408   2.402 -10.194  1.00 22.09           N  
ATOM   1078  CA  ARG A  94      24.512   3.564 -10.330  1.00 21.27           C  
ATOM   1079  C   ARG A  94      23.115   3.084 -10.731  1.00 22.52           C  
ATOM   1080  O   ARG A  94      22.931   2.291 -11.654  1.00 24.42           O  
ATOM   1081  CB  ARG A  94      25.095   4.500 -11.377  1.00 22.48           C  
ATOM   1082  CG  ARG A  94      24.332   5.824 -11.475  1.00 25.20           C  
ATOM   1083  CD  ARG A  94      25.106   6.777 -12.383  1.00 26.44           C  
ATOM   1084  NE  ARG A  94      26.358   7.158 -11.705  1.00 30.29           N  
ATOM   1085  CZ  ARG A  94      26.518   8.210 -10.901  1.00 30.20           C  
ATOM   1086  NH1 ARG A  94      25.518   9.044 -10.636  1.00 30.69           N  
ATOM   1087  NH2 ARG A  94      27.673   8.378 -10.283  1.00 29.77           N  
ATOM   1088  HN  ARG A  94      25.820   2.098 -11.049  1.00 99.99           H  
ATOM   1089  HE  ARG A  94      27.101   6.503 -11.791  1.00 99.99           H  
ATOM   1090 1HH1 ARG A  94      25.639   9.823 -10.031  1.00 99.99           H  
ATOM   1091 2HH1 ARG A  94      24.631   8.876 -11.074  1.00 99.99           H  
ATOM   1092 1HH2 ARG A  94      27.798   9.164  -9.680  1.00 99.99           H  
ATOM   1093 2HH2 ARG A  94      28.415   7.727 -10.427  1.00 99.99           H  
ATOM   1094  HA  ARG A  94      24.452   4.086  -9.375  1.00 52.08           H  
ATOM   1095  HB1 ARG A  94      26.131   4.713 -11.116  1.00 52.08           H  
ATOM   1096  HB2 ARG A  94      25.059   4.004 -12.347  1.00 52.08           H  
ATOM   1097  HG1 ARG A  94      23.341   5.645 -11.893  1.00 52.08           H  
ATOM   1098  HG2 ARG A  94      24.234   6.264 -10.482  1.00 52.08           H  
ATOM   1099  HD1 ARG A  94      25.335   6.281 -13.326  1.00 52.08           H  
ATOM   1100  HD2 ARG A  94      24.508   7.667 -12.576  1.00 52.08           H  
ATOM   1101  N   ILE A  95      22.174   3.586  -9.967  1.00 20.91           N  
ATOM   1102  CA  ILE A  95      20.743   3.328 -10.186  1.00 19.11           C  
ATOM   1103  C   ILE A  95      20.179   4.611 -10.800  1.00 19.58           C  
ATOM   1104  O   ILE A  95      20.332   5.709 -10.258  1.00 17.14           O  
ATOM   1105  CB  ILE A  95      20.108   2.908  -8.849  1.00 18.42           C  
ATOM   1106  CG1 ILE A  95      20.665   1.519  -8.474  1.00 20.85           C  
ATOM   1107  CG2 ILE A  95      18.569   2.932  -8.891  1.00 17.32           C  
ATOM   1108  CD  ILE A  95      20.304   0.987  -7.084  1.00 24.26           C  
ATOM   1109  HN  ILE A  95      22.373   4.215  -9.206  1.00 99.99           H  
ATOM   1110  HA  ILE A  95      20.634   2.514 -10.902  1.00 28.62           H  
ATOM   1111  HB  ILE A  95      20.433   3.616  -8.087  1.00 28.62           H  
ATOM   1112 1HG1 ILE A  95      20.293   0.805  -9.208  1.00 28.62           H  
ATOM   1113 2HG1 ILE A  95      21.752   1.571  -8.536  1.00 28.62           H  
ATOM   1114 1HG2 ILE A  95      18.174   2.627  -7.922  1.00 28.62           H  
ATOM   1115 2HG2 ILE A  95      18.215   2.245  -9.660  1.00 28.62           H  
ATOM   1116 3HG2 ILE A  95      18.227   3.941  -9.121  1.00 28.62           H  
ATOM   1117  HD1 ILE A  95      20.755   0.005  -6.942  1.00 28.62           H  
ATOM   1118  HD2 ILE A  95      19.221   0.905  -6.996  1.00 28.62           H  
ATOM   1119  HD3 ILE A  95      20.679   1.672  -6.324  1.00 28.62           H  
ATOM   1120  N   HIS A  96      19.534   4.405 -11.930  1.00 18.35           N  
ATOM   1121  CA  HIS A  96      18.824   5.496 -12.615  1.00 21.50           C  
ATOM   1122  C   HIS A  96      17.353   5.267 -12.278  1.00 22.35           C  
ATOM   1123  O   HIS A  96      16.926   4.146 -11.978  1.00 25.89           O  
ATOM   1124  CB  HIS A  96      19.053   5.446 -14.124  1.00 24.40           C  
ATOM   1125  CG  HIS A  96      20.548   5.583 -14.471  1.00 26.15           C  
ATOM   1126  ND1 HIS A  96      21.235   6.722 -14.521  1.00 29.51           N  
ATOM   1127  CD2 HIS A  96      21.365   4.594 -14.772  1.00 27.37           C  
ATOM   1128  CE1 HIS A  96      22.477   6.433 -14.855  1.00 27.05           C  
ATOM   1129  NE2 HIS A  96      22.570   5.107 -15.013  1.00 28.93           N  
ATOM   1130  HN  HIS A  96      19.244   3.494 -12.221  1.00 99.99           H  
ATOM   1131  HD1 HIS A  96      20.875   7.641 -14.325  1.00 99.99           H  
ATOM   1132  HA  HIS A  96      19.151   6.458 -12.221  1.00 37.62           H  
ATOM   1133  HB1 HIS A  96      18.686   4.494 -14.507  1.00 37.62           H  
ATOM   1134  HB2 HIS A  96      18.504   6.263 -14.593  1.00 37.62           H  
ATOM   1135  HD2 HIS A  96      21.100   3.538 -14.816  1.00 37.62           H  
ATOM   1136  HE1 HIS A  96      23.288   7.150 -14.981  1.00 37.62           H  
ATOM   1137  N   TYR A  97      16.673   6.370 -12.096  1.00 19.07           N  
ATOM   1138  CA  TYR A  97      15.245   6.377 -11.731  1.00 16.04           C  
ATOM   1139  C   TYR A  97      14.677   7.632 -12.391  1.00 15.86           C  
ATOM   1140  O   TYR A  97      15.413   8.394 -13.034  1.00 17.29           O  
ATOM   1141  CB  TYR A  97      15.113   6.336 -10.201  1.00 13.08           C  
ATOM   1142  CG  TYR A  97      15.895   7.438  -9.470  1.00 11.41           C  
ATOM   1143  CD1 TYR A  97      17.238   7.265  -9.149  1.00  9.89           C  
ATOM   1144  CD2 TYR A  97      15.237   8.602  -9.124  1.00 13.02           C  
ATOM   1145  CE1 TYR A  97      17.928   8.273  -8.485  1.00 11.73           C  
ATOM   1146  CE2 TYR A  97      15.920   9.620  -8.482  1.00 13.52           C  
ATOM   1147  CZ  TYR A  97      17.270   9.464  -8.172  1.00 13.69           C  
ATOM   1148  OH  TYR A  97      17.922  10.456  -7.541  1.00 15.54           O  
ATOM   1149  HN  TYR A  97      17.006   7.277 -12.353  1.00 99.99           H  
ATOM   1150  HH  TYR A  97      17.292  11.244  -7.456  1.00 99.99           H  
ATOM   1151  HA  TYR A  97      14.762   5.498 -12.157  1.00 26.44           H  
ATOM   1152  HB1 TYR A  97      14.058   6.440  -9.946  1.00 26.44           H  
ATOM   1153  HB2 TYR A  97      15.478   5.370  -9.853  1.00 26.44           H  
ATOM   1154  HD1 TYR A  97      17.748   6.340  -9.418  1.00 26.44           H  
ATOM   1155  HD2 TYR A  97      14.179   8.719  -9.357  1.00 26.44           H  
ATOM   1156  HE1 TYR A  97      18.974   8.135  -8.211  1.00 26.44           H  
ATOM   1157  HE2 TYR A  97      15.403  10.543  -8.219  1.00 26.44           H  
ATOM   1158  N   SER A  98      13.387   7.827 -12.280  1.00 16.44           N  
ATOM   1159  CA  SER A  98      12.765   8.996 -12.935  1.00 19.75           C  
ATOM   1160  C   SER A  98      11.839   9.665 -11.923  1.00 21.53           C  
ATOM   1161  O   SER A  98      11.624   9.153 -10.815  1.00 20.96           O  
ATOM   1162  CB  SER A  98      12.034   8.562 -14.206  1.00 20.35           C  
ATOM   1163  OG  SER A  98      10.834   7.856 -13.873  1.00 16.91           O  
ATOM   1164  HN  SER A  98      12.818   7.375 -11.595  1.00 99.99           H  
ATOM   1165  HG  SER A  98      10.412   7.511 -14.720  1.00 99.99           H  
ATOM   1166  HA  SER A  98      13.550   9.701 -13.208  1.00 39.49           H  
ATOM   1167  HB1 SER A  98      11.781   9.444 -14.794  1.00 39.49           H  
ATOM   1168  HB2 SER A  98      12.684   7.910 -14.790  1.00 39.49           H  
ATOM   1169  N   GLN A  99      11.230  10.747 -12.363  1.00 23.64           N  
ATOM   1170  CA  GLN A  99      10.243  11.490 -11.555  1.00 24.82           C  
ATOM   1171  C   GLN A  99       9.066  10.601 -11.117  1.00 22.70           C  
ATOM   1172  O   GLN A  99       8.572  10.759 -10.006  1.00 22.35           O  
ATOM   1173  CB  GLN A  99       9.749  12.652 -12.400  1.00 30.57           C  
ATOM   1174  CG  GLN A  99       9.538  13.900 -11.549  1.00 38.50           C  
ATOM   1175  CD  GLN A  99       9.238  15.068 -12.488  1.00 44.16           C  
ATOM   1176  OE1 GLN A  99      10.059  15.489 -13.288  1.00 45.79           O  
ATOM   1177  NE2 GLN A  99       8.010  15.520 -12.479  1.00 46.45           N  
ATOM   1178  HN  GLN A  99      11.397  11.123 -13.277  1.00 99.99           H  
ATOM   1179 1HE2 GLN A  99       7.809  16.268 -13.109  1.00 99.99           H  
ATOM   1180 2HE2 GLN A  99       7.328  15.150 -11.856  1.00 99.99           H  
ATOM   1181  HA  GLN A  99      10.738  11.884 -10.667  1.00 49.91           H  
ATOM   1182  HB1 GLN A  99      10.487  12.869 -13.173  1.00 49.91           H  
ATOM   1183  HB2 GLN A  99       8.804  12.376 -12.867  1.00 49.91           H  
ATOM   1184  HG1 GLN A  99       8.699  13.747 -10.870  1.00 49.91           H  
ATOM   1185  HG2 GLN A  99      10.439  14.111 -10.973  1.00 49.91           H  
ATOM   1186  N   ASN A 100       8.774   9.568 -11.915  1.00 21.23           N  
ATOM   1187  CA  ASN A 100       7.717   8.576 -11.600  1.00 22.94           C  
ATOM   1188  C   ASN A 100       7.983   7.806 -10.291  1.00 21.67           C  
ATOM   1189  O   ASN A 100       7.040   7.335  -9.662  1.00 21.94           O  
ATOM   1190  CB  ASN A 100       7.567   7.570 -12.743  1.00 24.67           C  
ATOM   1191  CG  ASN A 100       7.301   8.210 -14.116  1.00 30.67           C  
ATOM   1192  OD1 ASN A 100       8.013   7.954 -15.076  1.00 32.42           O  
ATOM   1193  ND2 ASN A 100       6.378   9.138 -14.197  1.00 31.58           N  
ATOM   1194  HN  ASN A 100       9.281   9.373 -12.752  1.00 99.99           H  
ATOM   1195 1HD2 ASN A 100       6.217   9.539 -15.099  1.00 99.99           H  
ATOM   1196 2HD2 ASN A 100       5.828   9.396 -13.405  1.00 99.99           H  
ATOM   1197  HA  ASN A 100       6.773   9.110 -11.493  1.00 46.10           H  
ATOM   1198  HB1 ASN A 100       8.487   6.989 -12.809  1.00 46.10           H  
ATOM   1199  HB2 ASN A 100       6.734   6.907 -12.508  1.00 46.10           H  
ATOM   1200  N   ASP A 101       9.253   7.677  -9.909  1.00 19.06           N  
ATOM   1201  CA  ASP A 101       9.641   6.957  -8.669  1.00 18.30           C  
ATOM   1202  C   ASP A 101       9.555   7.792  -7.378  1.00 18.03           C  
ATOM   1203  O   ASP A 101       9.569   7.234  -6.285  1.00 16.82           O  
ATOM   1204  CB  ASP A 101      11.054   6.390  -8.772  1.00 18.85           C  
ATOM   1205  CG  ASP A 101      11.167   5.389  -9.920  1.00 22.11           C  
ATOM   1206  OD1 ASP A 101      10.521   4.328  -9.828  1.00 20.49           O  
ATOM   1207  OD2 ASP A 101      11.890   5.752 -10.875  1.00 19.55           O  
ATOM   1208  HN  ASP A 101      10.006   8.106 -10.411  1.00 99.99           H  
ATOM   1209  HA  ASP A 101       8.960   6.114  -8.556  1.00 28.13           H  
ATOM   1210  HB1 ASP A 101      11.753   7.208  -8.944  1.00 28.13           H  
ATOM   1211  HB2 ASP A 101      11.304   5.888  -7.837  1.00 28.13           H  
ATOM   1212  N   LEU A 102       9.647   9.108  -7.535  1.00 15.73           N  
ATOM   1213  CA  LEU A 102       9.694  10.049  -6.397  1.00 16.09           C  
ATOM   1214  C   LEU A 102       8.403   9.984  -5.571  1.00 18.36           C  
ATOM   1215  O   LEU A 102       7.299  10.139  -6.086  1.00 18.60           O  
ATOM   1216  CB  LEU A 102       9.911  11.446  -6.994  1.00 15.72           C  
ATOM   1217  CG  LEU A 102      11.246  12.158  -6.739  1.00 20.69           C  
ATOM   1218  CD1 LEU A 102      12.476  11.251  -6.585  1.00 17.64           C  
ATOM   1219  CD2 LEU A 102      11.489  13.070  -7.942  1.00 17.76           C  
ATOM   1220  HN  LEU A 102       9.484   9.551  -8.415  1.00 99.99           H  
ATOM   1221  HA  LEU A 102      10.541   9.797  -5.759  1.00 26.73           H  
ATOM   1222  HB1 LEU A 102       9.798  11.354  -8.074  1.00 26.73           H  
ATOM   1223  HB2 LEU A 102       9.124  12.089  -6.599  1.00 26.73           H  
ATOM   1224  HG  LEU A 102      11.150  12.774  -5.845  1.00 26.73           H  
ATOM   1225 1HD1 LEU A 102      13.360  11.864  -6.409  1.00 26.73           H  
ATOM   1226 2HD1 LEU A 102      12.614  10.668  -7.495  1.00 26.73           H  
ATOM   1227 3HD1 LEU A 102      12.328  10.577  -5.741  1.00 26.73           H  
ATOM   1228 1HD2 LEU A 102      12.431  13.603  -7.810  1.00 26.73           H  
ATOM   1229 2HD2 LEU A 102      10.674  13.789  -8.024  1.00 26.73           H  
ATOM   1230 3HD2 LEU A 102      11.536  12.469  -8.850  1.00 26.73           H  
ATOM   1231  N   VAL A 103       8.584   9.681  -4.296  1.00 16.98           N  
ATOM   1232  CA  VAL A 103       7.474   9.682  -3.312  1.00 17.19           C  
ATOM   1233  C   VAL A 103       7.719  10.830  -2.319  1.00 18.14           C  
ATOM   1234  O   VAL A 103       8.768  11.483  -2.378  1.00 17.83           O  
ATOM   1235  CB  VAL A 103       7.294   8.309  -2.633  1.00 17.63           C  
ATOM   1236  CG1 VAL A 103       6.846   7.246  -3.645  1.00 15.10           C  
ATOM   1237  CG2 VAL A 103       8.546   7.815  -1.897  1.00 13.70           C  
ATOM   1238  HN  VAL A 103       9.483   9.509  -3.902  1.00 99.99           H  
ATOM   1239  HA  VAL A 103       6.554   9.905  -3.853  1.00 27.07           H  
ATOM   1240  HB  VAL A 103       6.500   8.412  -1.894  1.00 27.07           H  
ATOM   1241 1HG1 VAL A 103       6.727   6.288  -3.138  1.00 27.07           H  
ATOM   1242 2HG1 VAL A 103       7.597   7.151  -4.429  1.00 27.07           H  
ATOM   1243 3HG1 VAL A 103       5.895   7.543  -4.087  1.00 27.07           H  
ATOM   1244 1HG2 VAL A 103       8.343   6.844  -1.445  1.00 27.07           H  
ATOM   1245 2HG2 VAL A 103       8.815   8.528  -1.118  1.00 27.07           H  
ATOM   1246 3HG2 VAL A 103       9.370   7.721  -2.604  1.00 27.07           H  
ATOM   1247  N   GLU A 104       6.743  11.120  -1.475  1.00 17.27           N  
ATOM   1248  CA  GLU A 104       6.869  12.187  -0.448  1.00 21.09           C  
ATOM   1249  C   GLU A 104       8.144  12.017   0.393  1.00 18.69           C  
ATOM   1250  O   GLU A 104       8.539  10.897   0.714  1.00 20.37           O  
ATOM   1251  CB  GLU A 104       5.620  12.219   0.444  1.00 24.28           C  
ATOM   1252  CG  GLU A 104       5.319  10.881   1.134  1.00 33.83           C  
ATOM   1253  CD  GLU A 104       3.932  10.859   1.781  1.00 39.91           C  
ATOM   1254  OE1 GLU A 104       2.954  10.855   1.004  1.00 42.50           O  
ATOM   1255  OE2 GLU A 104       3.892  10.781   3.025  1.00 43.84           O  
ATOM   1256  HN  GLU A 104       5.878  10.621  -1.470  1.00 99.99           H  
ATOM   1257  HA  GLU A 104       6.935  13.144  -0.966  1.00 36.18           H  
ATOM   1258  HB1 GLU A 104       5.766  12.977   1.213  1.00 36.18           H  
ATOM   1259  HB2 GLU A 104       4.763  12.488  -0.174  1.00 36.18           H  
ATOM   1260  HG1 GLU A 104       5.372  10.085   0.392  1.00 36.18           H  
ATOM   1261  HG2 GLU A 104       6.069  10.709   1.906  1.00 36.18           H  
ATOM   1262  N   TYR A 105       8.761  13.155   0.701  1.00 17.97           N  
ATOM   1263  CA  TYR A 105      10.008  13.236   1.495  1.00 18.47           C  
ATOM   1264  C   TYR A 105      11.172  12.464   0.840  1.00 19.58           C  
ATOM   1265  O   TYR A 105      11.656  11.430   1.287  1.00 18.88           O  
ATOM   1266  CB  TYR A 105       9.763  12.801   2.942  1.00 21.54           C  
ATOM   1267  CG  TYR A 105      10.939  13.265   3.810  1.00 26.90           C  
ATOM   1268  CD1 TYR A 105      11.093  14.622   4.026  1.00 28.51           C  
ATOM   1269  CD2 TYR A 105      11.877  12.363   4.270  1.00 27.82           C  
ATOM   1270  CE1 TYR A 105      12.209  15.098   4.699  1.00 28.51           C  
ATOM   1271  CE2 TYR A 105      12.994  12.827   4.946  1.00 28.56           C  
ATOM   1272  CZ  TYR A 105      13.174  14.196   5.149  1.00 30.59           C  
ATOM   1273  OH  TYR A 105      14.288  14.651   5.751  1.00 32.16           O  
ATOM   1274  HN  TYR A 105       8.423  14.034   0.383  1.00 99.99           H  
ATOM   1275  HH  TYR A 105      14.876  13.867   5.979  1.00 99.99           H  
ATOM   1276  HA  TYR A 105      10.299  14.286   1.524  1.00 35.68           H  
ATOM   1277  HB1 TYR A 105       8.840  13.251   3.307  1.00 35.68           H  
ATOM   1278  HB2 TYR A 105       9.681  11.715   2.988  1.00 35.68           H  
ATOM   1279  HD1 TYR A 105      10.336  15.319   3.667  1.00 35.68           H  
ATOM   1280  HD2 TYR A 105      11.740  11.295   4.103  1.00 35.68           H  
ATOM   1281  HE1 TYR A 105      12.331  16.167   4.875  1.00 35.68           H  
ATOM   1282  HE2 TYR A 105      13.735  12.120   5.321  1.00 35.68           H  
ATOM   1283  N   SER A 106      11.634  13.105  -0.229  1.00 18.38           N  
ATOM   1284  CA  SER A 106      12.790  12.612  -1.000  1.00 20.00           C  
ATOM   1285  C   SER A 106      13.802  13.754  -1.237  1.00 21.78           C  
ATOM   1286  O   SER A 106      14.193  13.986  -2.369  1.00 21.74           O  
ATOM   1287  CB  SER A 106      12.262  11.999  -2.296  1.00 19.30           C  
ATOM   1288  OG  SER A 106      11.486  10.864  -1.918  1.00 22.15           O  
ATOM   1289  HN  SER A 106      11.188  13.908  -0.598  1.00 99.99           H  
ATOM   1290  HG  SER A 106      11.074  10.438  -2.734  1.00 99.99           H  
ATOM   1291  HA  SER A 106      13.282  11.829  -0.423  1.00 40.42           H  
ATOM   1292  HB1 SER A 106      11.641  12.720  -2.828  1.00 40.42           H  
ATOM   1293  HB2 SER A 106      13.092  11.693  -2.933  1.00 40.42           H  
ATOM   1294  N   PRO A 107      14.319  14.355  -0.135  1.00 22.01           N  
ATOM   1295  CA  PRO A 107      15.195  15.544  -0.225  1.00 21.23           C  
ATOM   1296  C   PRO A 107      16.467  15.347  -1.062  1.00 21.03           C  
ATOM   1297  O   PRO A 107      16.848  16.235  -1.813  1.00 22.11           O  
ATOM   1298  CB  PRO A 107      15.521  15.903   1.229  1.00 21.71           C  
ATOM   1299  CG  PRO A 107      15.414  14.571   1.967  1.00 24.49           C  
ATOM   1300  CD  PRO A 107      14.252  13.879   1.255  1.00 22.37           C  
ATOM   1301  HA  PRO A 107      14.621  16.362  -0.660  1.00 22.14           H  
ATOM   1302  HB1 PRO A 107      16.528  16.312   1.311  1.00 22.14           H  
ATOM   1303  HB2 PRO A 107      14.803  16.623   1.621  1.00 22.14           H  
ATOM   1304  HG1 PRO A 107      16.333  13.994   1.869  1.00 22.14           H  
ATOM   1305  HG2 PRO A 107      15.191  14.725   3.023  1.00 22.14           H  
ATOM   1306  HD1 PRO A 107      14.369  12.796   1.295  1.00 22.14           H  
ATOM   1307  HD2 PRO A 107      13.302  14.160   1.710  1.00 22.14           H  
ATOM   1308  N   VAL A 108      17.014  14.132  -1.038  1.00 19.82           N  
ATOM   1309  CA  VAL A 108      18.246  13.820  -1.807  1.00 18.51           C  
ATOM   1310  C   VAL A 108      17.936  13.311  -3.234  1.00 19.60           C  
ATOM   1311  O   VAL A 108      18.481  13.812  -4.200  1.00 19.90           O  
ATOM   1312  CB  VAL A 108      19.159  12.829  -1.072  1.00 18.27           C  
ATOM   1313  CG1 VAL A 108      20.535  12.772  -1.747  1.00 16.57           C  
ATOM   1314  CG2 VAL A 108      19.373  13.193   0.401  1.00 15.58           C  
ATOM   1315  HN  VAL A 108      16.724  13.431  -0.396  1.00 99.99           H  
ATOM   1316  HA  VAL A 108      18.803  14.751  -1.913  1.00 28.53           H  
ATOM   1317  HB  VAL A 108      18.707  11.838  -1.122  1.00 28.53           H  
ATOM   1318 1HG1 VAL A 108      21.172  12.065  -1.215  1.00 28.53           H  
ATOM   1319 2HG1 VAL A 108      20.993  13.761  -1.724  1.00 28.53           H  
ATOM   1320 3HG1 VAL A 108      20.420  12.449  -2.782  1.00 28.53           H  
ATOM   1321 1HG2 VAL A 108      20.027  12.456   0.867  1.00 28.53           H  
ATOM   1322 2HG2 VAL A 108      18.413  13.203   0.916  1.00 28.53           H  
ATOM   1323 3HG2 VAL A 108      19.832  14.179   0.469  1.00 28.53           H  
ATOM   1324  N   THR A 109      17.046  12.324  -3.342  1.00 17.77           N  
ATOM   1325  CA  THR A 109      16.732  11.703  -4.655  1.00 16.85           C  
ATOM   1326  C   THR A 109      16.104  12.646  -5.702  1.00 19.68           C  
ATOM   1327  O   THR A 109      16.457  12.564  -6.873  1.00 17.44           O  
ATOM   1328  CB  THR A 109      15.905  10.429  -4.515  1.00 14.80           C  
ATOM   1329  OG1 THR A 109      14.794  10.666  -3.647  1.00 13.05           O  
ATOM   1330  CG2 THR A 109      16.769   9.267  -4.019  1.00 14.36           C  
ATOM   1331  HN  THR A 109      16.645  11.872  -2.547  1.00 99.99           H  
ATOM   1332  HG1 THR A 109      14.826  11.599  -3.289  1.00 99.99           H  
ATOM   1333  HA  THR A 109      17.689  11.391  -5.073  1.00 34.88           H  
ATOM   1334  HB  THR A 109      15.517  10.167  -5.499  1.00 34.88           H  
ATOM   1335 1HG2 THR A 109      16.156   8.371  -3.928  1.00 34.88           H  
ATOM   1336 2HG2 THR A 109      17.192   9.518  -3.046  1.00 34.88           H  
ATOM   1337 3HG2 THR A 109      17.575   9.084  -4.729  1.00 34.88           H  
ATOM   1338  N   GLU A 110      15.375  13.649  -5.226  1.00 19.76           N  
ATOM   1339  CA  GLU A 110      14.760  14.673  -6.106  1.00 24.72           C  
ATOM   1340  C   GLU A 110      15.835  15.489  -6.866  1.00 25.47           C  
ATOM   1341  O   GLU A 110      15.687  15.756  -8.051  1.00 28.24           O  
ATOM   1342  CB  GLU A 110      13.844  15.609  -5.307  1.00 26.81           C  
ATOM   1343  CG  GLU A 110      14.609  16.429  -4.255  1.00 30.94           C  
ATOM   1344  CD  GLU A 110      13.776  17.298  -3.312  1.00 35.69           C  
ATOM   1345  OE1 GLU A 110      12.548  17.060  -3.212  1.00 35.52           O  
ATOM   1346  OE2 GLU A 110      14.414  18.119  -2.629  1.00 37.94           O  
ATOM   1347  HN  GLU A 110      15.313  13.861  -4.248  1.00 99.99           H  
ATOM   1348  HA  GLU A 110      14.148  14.156  -6.845  1.00 36.51           H  
ATOM   1349  HB1 GLU A 110      13.358  16.296  -5.999  1.00 36.51           H  
ATOM   1350  HB2 GLU A 110      13.089  15.009  -4.800  1.00 36.51           H  
ATOM   1351  HG1 GLU A 110      15.177  15.729  -3.642  1.00 36.51           H  
ATOM   1352  HG2 GLU A 110      15.296  17.087  -4.787  1.00 36.51           H  
ATOM   1353  N   LYS A 111      16.953  15.713  -6.189  1.00 23.76           N  
ATOM   1354  CA  LYS A 111      18.083  16.512  -6.702  1.00 25.29           C  
ATOM   1355  C   LYS A 111      19.020  15.751  -7.661  1.00 24.95           C  
ATOM   1356  O   LYS A 111      20.008  16.316  -8.120  1.00 24.01           O  
ATOM   1357  CB  LYS A 111      18.914  16.961  -5.511  1.00 28.62           C  
ATOM   1358  CG  LYS A 111      18.301  18.051  -4.627  1.00 34.38           C  
ATOM   1359  CD  LYS A 111      19.289  18.372  -3.498  1.00 39.46           C  
ATOM   1360  CE  LYS A 111      20.629  18.882  -4.038  1.00 41.75           C  
ATOM   1361  NZ  LYS A 111      21.679  18.824  -3.008  1.00 43.47           N1+
ATOM   1362  HN  LYS A 111      17.117  15.364  -5.265  1.00 99.99           H  
ATOM   1363  HZ1 LYS A 111      22.543  19.119  -3.413  1.00 99.99           H  
ATOM   1364  HZ2 LYS A 111      21.427  19.434  -2.262  1.00 99.99           H  
ATOM   1365  HZ3 LYS A 111      21.770  17.888  -2.675  1.00 99.99           H  
ATOM   1366  HA  LYS A 111      17.692  17.392  -7.213  1.00 52.74           H  
ATOM   1367  HB1 LYS A 111      19.094  16.088  -4.884  1.00 52.74           H  
ATOM   1368  HB2 LYS A 111      19.863  17.338  -5.892  1.00 52.74           H  
ATOM   1369  HG1 LYS A 111      18.117  18.946  -5.221  1.00 52.74           H  
ATOM   1370  HG2 LYS A 111      17.361  17.696  -4.204  1.00 52.74           H  
ATOM   1371  HD1 LYS A 111      18.854  19.138  -2.856  1.00 52.74           H  
ATOM   1372  HD2 LYS A 111      19.465  17.467  -2.916  1.00 52.74           H  
ATOM   1373  HE1 LYS A 111      20.928  18.264  -4.885  1.00 52.74           H  
ATOM   1374  HE2 LYS A 111      20.510  19.915  -4.365  1.00 52.74           H  
ATOM   1375  N   HIS A 112      18.788  14.456  -7.830  1.00 23.68           N  
ATOM   1376  CA  HIS A 112      19.681  13.619  -8.663  1.00 22.81           C  
ATOM   1377  C   HIS A 112      18.958  12.839  -9.769  1.00 21.72           C  
ATOM   1378  O   HIS A 112      19.521  11.910 -10.340  1.00 22.39           O  
ATOM   1379  CB  HIS A 112      20.469  12.655  -7.782  1.00 23.34           C  
ATOM   1380  CG  HIS A 112      21.368  13.401  -6.789  1.00 24.84           C  
ATOM   1381  ND1 HIS A 112      21.010  13.749  -5.558  1.00 26.42           N  
ATOM   1382  CD2 HIS A 112      22.562  13.907  -7.035  1.00 25.34           C  
ATOM   1383  CE1 HIS A 112      21.980  14.483  -5.044  1.00 24.56           C  
ATOM   1384  NE2 HIS A 112      22.951  14.581  -5.957  1.00 25.54           N  
ATOM   1385  HN  HIS A 112      18.026  13.973  -7.401  1.00 99.99           H  
ATOM   1386  HD1 HIS A 112      20.138  13.523  -5.112  1.00 99.99           H  
ATOM   1387  HA  HIS A 112      20.398  14.284  -9.145  1.00 36.72           H  
ATOM   1388  HB1 HIS A 112      19.769  12.032  -7.225  1.00 36.72           H  
ATOM   1389  HB2 HIS A 112      21.091  12.024  -8.417  1.00 36.72           H  
ATOM   1390  HD2 HIS A 112      23.129  13.793  -7.959  1.00 36.72           H  
ATOM   1391  HE1 HIS A 112      21.987  14.930  -4.050  1.00 36.72           H  
ATOM   1392  N   LEU A 113      17.808  13.368 -10.180  1.00 21.22           N  
ATOM   1393  CA  LEU A 113      17.023  12.756 -11.275  1.00 23.07           C  
ATOM   1394  C   LEU A 113      17.817  12.531 -12.572  1.00 23.45           C  
ATOM   1395  O   LEU A 113      17.811  11.422 -13.085  1.00 22.71           O  
ATOM   1396  CB  LEU A 113      15.775  13.576 -11.603  1.00 21.89           C  
ATOM   1397  CG  LEU A 113      14.603  13.329 -10.649  1.00 23.39           C  
ATOM   1398  CD1 LEU A 113      13.441  14.234 -11.056  1.00 24.93           C  
ATOM   1399  CD2 LEU A 113      14.147  11.867 -10.690  1.00 23.40           C  
ATOM   1400  HN  LEU A 113      17.379  14.149  -9.734  1.00 99.99           H  
ATOM   1401  HA  LEU A 113      16.687  11.779 -10.927  1.00 31.56           H  
ATOM   1402  HB1 LEU A 113      16.037  14.633 -11.558  1.00 31.56           H  
ATOM   1403  HB2 LEU A 113      15.454  13.323 -12.614  1.00 31.56           H  
ATOM   1404  HG  LEU A 113      14.911  13.578  -9.634  1.00 31.56           H  
ATOM   1405 1HD1 LEU A 113      12.599  14.069 -10.385  1.00 31.56           H  
ATOM   1406 2HD1 LEU A 113      13.141  14.003 -12.078  1.00 31.56           H  
ATOM   1407 3HD1 LEU A 113      13.753  15.277 -10.996  1.00 31.56           H  
ATOM   1408 1HD2 LEU A 113      13.314  11.726 -10.001  1.00 31.56           H  
ATOM   1409 2HD2 LEU A 113      14.974  11.220 -10.397  1.00 31.56           H  
ATOM   1410 3HD2 LEU A 113      13.829  11.613 -11.701  1.00 31.56           H  
ATOM   1411  N   THR A 114      18.684  13.486 -12.893  1.00 22.88           N  
ATOM   1412  CA  THR A 114      19.381  13.479 -14.204  1.00 23.33           C  
ATOM   1413  C   THR A 114      20.444  12.363 -14.267  1.00 22.88           C  
ATOM   1414  O   THR A 114      20.435  11.573 -15.201  1.00 23.08           O  
ATOM   1415  CB  THR A 114      20.009  14.839 -14.513  1.00 24.99           C  
ATOM   1416  OG1 THR A 114      19.039  15.865 -14.265  1.00 25.69           O  
ATOM   1417  CG2 THR A 114      20.491  14.924 -15.970  1.00 24.34           C  
ATOM   1418  HN  THR A 114      18.971  14.208 -12.272  1.00 99.99           H  
ATOM   1419  HG1 THR A 114      19.414  16.756 -14.524  1.00 99.99           H  
ATOM   1420  HA  THR A 114      18.638  13.274 -14.974  1.00 40.80           H  
ATOM   1421  HB  THR A 114      20.861  14.992 -13.851  1.00 40.80           H  
ATOM   1422 1HG2 THR A 114      20.931  15.905 -16.151  1.00 40.80           H  
ATOM   1423 2HG2 THR A 114      19.646  14.776 -16.642  1.00 40.80           H  
ATOM   1424 3HG2 THR A 114      21.239  14.152 -16.152  1.00 40.80           H  
ATOM   1425  N   ASP A 115      21.229  12.243 -13.211  1.00 21.84           N  
ATOM   1426  CA  ASP A 115      22.388  11.319 -13.246  1.00 20.42           C  
ATOM   1427  C   ASP A 115      22.222  10.019 -12.439  1.00 20.50           C  
ATOM   1428  O   ASP A 115      23.025   9.110 -12.599  1.00 22.31           O  
ATOM   1429  CB  ASP A 115      23.671  12.056 -12.874  1.00 22.22           C  
ATOM   1430  CG  ASP A 115      24.018  13.073 -13.964  1.00 25.36           C  
ATOM   1431  OD1 ASP A 115      24.098  12.662 -15.141  1.00 25.52           O  
ATOM   1432  OD2 ASP A 115      24.069  14.274 -13.609  1.00 24.98           O  
ATOM   1433  HN  ASP A 115      21.038  12.667 -12.327  1.00 99.99           H  
ATOM   1434  HA  ASP A 115      22.503  11.017 -14.287  1.00 31.46           H  
ATOM   1435  HB1 ASP A 115      23.528  12.576 -11.926  1.00 31.46           H  
ATOM   1436  HB2 ASP A 115      24.485  11.338 -12.776  1.00 31.46           H  
ATOM   1437  N   GLY A 116      21.177   9.970 -11.617  1.00 19.57           N  
ATOM   1438  CA  GLY A 116      20.936   8.806 -10.742  1.00 18.93           C  
ATOM   1439  C   GLY A 116      21.916   8.889  -9.565  1.00 17.72           C  
ATOM   1440  O   GLY A 116      22.560   9.916  -9.335  1.00 20.10           O  
ATOM   1441  HN  GLY A 116      20.620  10.763 -11.333  1.00 99.99           H  
ATOM   1442  HA1 GLY A 116      19.911   8.827 -10.372  1.00 35.26           H  
ATOM   1443  HA2 GLY A 116      21.103   7.884 -11.298  1.00 35.26           H  
ATOM   1444  N   MET A 117      21.962   7.810  -8.820  1.00 18.56           N  
ATOM   1445  CA  MET A 117      22.785   7.724  -7.593  1.00 17.01           C  
ATOM   1446  C   MET A 117      23.318   6.303  -7.475  1.00 16.07           C  
ATOM   1447  O   MET A 117      22.667   5.351  -7.907  1.00 16.46           O  
ATOM   1448  CB  MET A 117      21.928   8.048  -6.369  1.00 16.03           C  
ATOM   1449  CG  MET A 117      21.557   9.531  -6.314  1.00 17.34           C  
ATOM   1450  SD  MET A 117      20.271   9.932  -5.078  1.00 19.32           S  
ATOM   1451  CE  MET A 117      21.225   9.726  -3.592  1.00 17.12           C  
ATOM   1452  HN  MET A 117      21.518   6.950  -9.090  1.00 99.99           H  
ATOM   1453  HA  MET A 117      23.617   8.426  -7.657  1.00 26.43           H  
ATOM   1454  HB1 MET A 117      21.013   7.457  -6.412  1.00 26.43           H  
ATOM   1455  HB2 MET A 117      22.486   7.790  -5.469  1.00 26.43           H  
ATOM   1456  HG1 MET A 117      22.455  10.100  -6.071  1.00 26.43           H  
ATOM   1457  HG2 MET A 117      21.192   9.829  -7.297  1.00 26.43           H  
ATOM   1458  HE1 MET A 117      20.597   9.932  -2.725  1.00 26.43           H  
ATOM   1459  HE2 MET A 117      22.068  10.417  -3.602  1.00 26.43           H  
ATOM   1460  HE3 MET A 117      21.596   8.702  -3.537  1.00 26.43           H  
ATOM   1461  N   THR A 118      24.443   6.179  -6.798  1.00 15.18           N  
ATOM   1462  CA  THR A 118      25.046   4.844  -6.586  1.00 15.60           C  
ATOM   1463  C   THR A 118      24.330   4.184  -5.400  1.00 16.11           C  
ATOM   1464  O   THR A 118      23.703   4.872  -4.585  1.00 14.83           O  
ATOM   1465  CB  THR A 118      26.546   4.949  -6.330  1.00 16.90           C  
ATOM   1466  OG1 THR A 118      26.786   5.734  -5.152  1.00 16.97           O  
ATOM   1467  CG2 THR A 118      27.291   5.494  -7.558  1.00 15.53           C  
ATOM   1468  HN  THR A 118      24.827   6.897  -6.226  1.00 99.99           H  
ATOM   1469  HG1 THR A 118      27.769   5.922  -5.107  1.00 99.99           H  
ATOM   1470  HA  THR A 118      24.883   4.238  -7.477  1.00 34.57           H  
ATOM   1471  HB  THR A 118      26.919   3.943  -6.138  1.00 34.57           H  
ATOM   1472 1HG2 THR A 118      28.357   5.555  -7.339  1.00 34.57           H  
ATOM   1473 2HG2 THR A 118      26.913   6.487  -7.802  1.00 34.57           H  
ATOM   1474 3HG2 THR A 118      27.132   4.827  -8.405  1.00 34.57           H  
ATOM   1475  N   VAL A 119      24.478   2.879  -5.274  1.00 15.14           N  
ATOM   1476  CA  VAL A 119      23.926   2.117  -4.123  1.00 15.31           C  
ATOM   1477  C   VAL A 119      24.394   2.743  -2.789  1.00 14.90           C  
ATOM   1478  O   VAL A 119      23.571   3.050  -1.922  1.00 14.68           O  
ATOM   1479  CB  VAL A 119      24.322   0.637  -4.244  1.00 13.81           C  
ATOM   1480  CG1 VAL A 119      23.909  -0.173  -3.016  1.00 11.01           C  
ATOM   1481  CG2 VAL A 119      23.657  -0.012  -5.462  1.00 15.90           C  
ATOM   1482  HN  VAL A 119      24.905   2.326  -6.000  1.00 99.99           H  
ATOM   1483  HA  VAL A 119      22.839   2.181  -4.164  1.00 25.09           H  
ATOM   1484  HB  VAL A 119      25.404   0.572  -4.359  1.00 25.09           H  
ATOM   1485 1HG1 VAL A 119      24.210  -1.212  -3.148  1.00 25.09           H  
ATOM   1486 2HG1 VAL A 119      22.827  -0.121  -2.893  1.00 25.09           H  
ATOM   1487 3HG1 VAL A 119      24.395   0.236  -2.130  1.00 25.09           H  
ATOM   1488 1HG2 VAL A 119      23.954  -1.059  -5.524  1.00 25.09           H  
ATOM   1489 2HG2 VAL A 119      23.970   0.508  -6.367  1.00 25.09           H  
ATOM   1490 3HG2 VAL A 119      22.573   0.052  -5.362  1.00 25.09           H  
ATOM   1491  N   ARG A 120      25.668   3.119  -2.756  1.00 13.67           N  
ATOM   1492  CA  ARG A 120      26.280   3.822  -1.606  1.00 16.31           C  
ATOM   1493  C   ARG A 120      25.544   5.140  -1.296  1.00 15.00           C  
ATOM   1494  O   ARG A 120      25.110   5.353  -0.168  1.00 17.74           O  
ATOM   1495  CB  ARG A 120      27.733   4.117  -1.949  1.00 16.59           C  
ATOM   1496  CG  ARG A 120      28.486   4.863  -0.838  1.00 24.31           C  
ATOM   1497  CD  ARG A 120      29.839   5.358  -1.350  1.00 30.29           C  
ATOM   1498  NE  ARG A 120      30.612   4.223  -1.892  1.00 34.55           N  
ATOM   1499  CZ  ARG A 120      31.294   3.315  -1.195  1.00 39.36           C  
ATOM   1500  NH1 ARG A 120      31.370   3.347   0.130  1.00 41.20           N  
ATOM   1501  NH2 ARG A 120      31.887   2.328  -1.846  1.00 39.02           N  
ATOM   1502  HN  ARG A 120      26.291   2.934  -3.520  1.00 99.99           H  
ATOM   1503  HE  ARG A 120      30.506   4.073  -2.869  1.00 99.99           H  
ATOM   1504 1HH1 ARG A 120      31.878   2.656   0.638  1.00 99.99           H  
ATOM   1505 2HH1 ARG A 120      30.914   4.082   0.630  1.00 99.99           H  
ATOM   1506 1HH2 ARG A 120      32.398   1.640  -1.334  1.00 99.99           H  
ATOM   1507 2HH2 ARG A 120      31.842   2.286  -2.842  1.00 99.99           H  
ATOM   1508  HA  ARG A 120      26.243   3.176  -0.729  1.00 52.23           H  
ATOM   1509  HB1 ARG A 120      28.242   3.171  -2.136  1.00 52.23           H  
ATOM   1510  HB2 ARG A 120      27.757   4.727  -2.852  1.00 52.23           H  
ATOM   1511  HG1 ARG A 120      27.891   5.716  -0.512  1.00 52.23           H  
ATOM   1512  HG2 ARG A 120      28.646   4.188   0.003  1.00 52.23           H  
ATOM   1513  HD1 ARG A 120      29.681   6.096  -2.136  1.00 52.23           H  
ATOM   1514  HD2 ARG A 120      30.392   5.814  -0.529  1.00 52.23           H  
ATOM   1515  N   GLU A 121      25.299   5.936  -2.336  1.00 15.10           N  
ATOM   1516  CA  GLU A 121      24.591   7.225  -2.166  1.00 14.48           C  
ATOM   1517  C   GLU A 121      23.142   7.040  -1.691  1.00 11.94           C  
ATOM   1518  O   GLU A 121      22.677   7.781  -0.833  1.00  9.92           O  
ATOM   1519  CB  GLU A 121      24.581   8.018  -3.463  1.00 17.55           C  
ATOM   1520  CG  GLU A 121      25.941   8.653  -3.743  1.00 23.48           C  
ATOM   1521  CD  GLU A 121      25.918   9.242  -5.150  1.00 25.94           C  
ATOM   1522  OE1 GLU A 121      25.465  10.392  -5.281  1.00 34.60           O  
ATOM   1523  OE2 GLU A 121      26.256   8.466  -6.075  1.00 28.53           O  
ATOM   1524  HN  GLU A 121      25.457   5.658  -3.287  1.00 99.99           H  
ATOM   1525  HA  GLU A 121      25.123   7.809  -1.415  1.00 28.15           H  
ATOM   1526  HB1 GLU A 121      24.327   7.349  -4.285  1.00 28.15           H  
ATOM   1527  HB2 GLU A 121      23.831   8.806  -3.390  1.00 28.15           H  
ATOM   1528  HG1 GLU A 121      26.135   9.442  -3.017  1.00 28.15           H  
ATOM   1529  HG2 GLU A 121      26.722   7.896  -3.674  1.00 28.15           H  
ATOM   1530  N   LEU A 122      22.516   5.965  -2.152  1.00 11.96           N  
ATOM   1531  CA  LEU A 122      21.117   5.673  -1.798  1.00 10.49           C  
ATOM   1532  C   LEU A 122      20.984   5.211  -0.342  1.00  8.99           C  
ATOM   1533  O   LEU A 122      20.164   5.763   0.386  1.00  8.91           O  
ATOM   1534  CB  LEU A 122      20.526   4.659  -2.776  1.00  8.38           C  
ATOM   1535  CG  LEU A 122      20.355   5.235  -4.183  1.00  7.93           C  
ATOM   1536  CD1 LEU A 122      20.053   4.097  -5.150  1.00  8.54           C  
ATOM   1537  CD2 LEU A 122      19.210   6.250  -4.240  1.00  6.80           C  
ATOM   1538  HN  LEU A 122      22.983   5.242  -2.670  1.00 99.99           H  
ATOM   1539  HA  LEU A 122      20.551   6.599  -1.902  1.00 19.11           H  
ATOM   1540  HB1 LEU A 122      21.190   3.797  -2.830  1.00 19.11           H  
ATOM   1541  HB2 LEU A 122      19.550   4.344  -2.406  1.00 19.11           H  
ATOM   1542  HG  LEU A 122      21.281   5.724  -4.484  1.00 19.11           H  
ATOM   1543 1HD1 LEU A 122      19.929   4.498  -6.156  1.00 19.11           H  
ATOM   1544 2HD1 LEU A 122      19.136   3.594  -4.845  1.00 19.11           H  
ATOM   1545 3HD1 LEU A 122      20.878   3.384  -5.142  1.00 19.11           H  
ATOM   1546 1HD2 LEU A 122      19.118   6.638  -5.254  1.00 19.11           H  
ATOM   1547 2HD2 LEU A 122      19.418   7.072  -3.555  1.00 19.11           H  
ATOM   1548 3HD2 LEU A 122      18.278   5.764  -3.952  1.00 19.11           H  
ATOM   1549  N   CYS A 123      21.946   4.407   0.107  1.00 10.29           N  
ATOM   1550  CA  CYS A 123      22.026   4.010   1.530  1.00 10.24           C  
ATOM   1551  C   CYS A 123      22.355   5.179   2.468  1.00 10.72           C  
ATOM   1552  O   CYS A 123      21.609   5.399   3.419  1.00 11.26           O  
ATOM   1553  CB  CYS A 123      22.982   2.842   1.724  1.00 10.31           C  
ATOM   1554  SG  CYS A 123      22.080   1.261   1.566  1.00 14.11           S  
ATOM   1555  HN  CYS A 123      22.675   4.042  -0.474  1.00 99.99           H  
ATOM   1556  HA  CYS A 123      21.035   3.653   1.811  1.00 23.85           H  
ATOM   1557  HB1 CYS A 123      23.765   2.888   0.967  1.00 23.85           H  
ATOM   1558  HB2 CYS A 123      23.430   2.904   2.716  1.00 23.85           H  
ATOM   1559  N   SER A 124      23.241   6.061   2.008  1.00 10.62           N  
ATOM   1560  CA  SER A 124      23.556   7.297   2.762  1.00 12.49           C  
ATOM   1561  C   SER A 124      22.315   8.206   2.865  1.00 14.10           C  
ATOM   1562  O   SER A 124      21.897   8.542   3.963  1.00 13.77           O  
ATOM   1563  CB  SER A 124      24.722   8.058   2.133  1.00 13.49           C  
ATOM   1564  OG  SER A 124      24.870   9.324   2.784  1.00 13.35           O  
ATOM   1565  HN  SER A 124      23.705   5.970   1.124  1.00 99.99           H  
ATOM   1566  HG  SER A 124      25.622   9.844   2.383  1.00 99.99           H  
ATOM   1567  HA  SER A 124      23.848   7.010   3.772  1.00 34.72           H  
ATOM   1568  HB1 SER A 124      25.639   7.480   2.250  1.00 34.72           H  
ATOM   1569  HB2 SER A 124      24.524   8.215   1.073  1.00 34.72           H  
ATOM   1570  N   ALA A 125      21.580   8.325   1.763  1.00 13.67           N  
ATOM   1571  CA  ALA A 125      20.371   9.178   1.714  1.00 11.83           C  
ATOM   1572  C   ALA A 125      19.225   8.603   2.568  1.00 10.80           C  
ATOM   1573  O   ALA A 125      18.558   9.340   3.289  1.00 11.50           O  
ATOM   1574  CB  ALA A 125      19.914   9.346   0.268  1.00 11.01           C  
ATOM   1575  HN  ALA A 125      21.767   7.801   0.932  1.00 99.99           H  
ATOM   1576  HA  ALA A 125      20.630  10.161   2.107  1.00 26.47           H  
ATOM   1577  HB1 ALA A 125      19.024   9.975   0.238  1.00 26.47           H  
ATOM   1578  HB2 ALA A 125      19.682   8.369  -0.156  1.00 26.47           H  
ATOM   1579  HB3 ALA A 125      20.709   9.815  -0.313  1.00 26.47           H  
ATOM   1580  N   ALA A 126      19.060   7.285   2.499  1.00  9.87           N  
ATOM   1581  CA  ALA A 126      18.001   6.568   3.240  1.00 11.48           C  
ATOM   1582  C   ALA A 126      18.240   6.609   4.761  1.00 10.66           C  
ATOM   1583  O   ALA A 126      17.332   6.951   5.500  1.00  9.16           O  
ATOM   1584  CB  ALA A 126      17.893   5.126   2.747  1.00 11.44           C  
ATOM   1585  HN  ALA A 126      19.670   6.692   1.967  1.00 99.99           H  
ATOM   1586  HA  ALA A 126      17.053   7.065   3.035  1.00 25.43           H  
ATOM   1587  HB1 ALA A 126      17.109   4.610   3.301  1.00 25.43           H  
ATOM   1588  HB2 ALA A 126      18.844   4.616   2.903  1.00 25.43           H  
ATOM   1589  HB3 ALA A 126      17.649   5.122   1.685  1.00 25.43           H  
ATOM   1590  N   ILE A 127      19.494   6.431   5.172  1.00 10.50           N  
ATOM   1591  CA  ILE A 127      19.853   6.480   6.610  1.00 11.57           C  
ATOM   1592  C   ILE A 127      20.000   7.917   7.161  1.00 12.29           C  
ATOM   1593  O   ILE A 127      19.322   8.310   8.101  1.00 11.33           O  
ATOM   1594  CB  ILE A 127      21.070   5.568   6.861  1.00 12.23           C  
ATOM   1595  CG1 ILE A 127      20.653   4.117   6.563  1.00 11.79           C  
ATOM   1596  CG2 ILE A 127      21.606   5.709   8.297  1.00 14.28           C  
ATOM   1597  CD  ILE A 127      21.799   3.100   6.544  1.00 11.12           C  
ATOM   1598  HN  ILE A 127      20.215   6.084   4.567  1.00 99.99           H  
ATOM   1599  HA  ILE A 127      19.019   6.031   7.148  1.00 21.68           H  
ATOM   1600  HB  ILE A 127      21.862   5.850   6.167  1.00 21.68           H  
ATOM   1601 1HG1 ILE A 127      19.940   3.807   7.327  1.00 21.68           H  
ATOM   1602 2HG1 ILE A 127      20.170   4.099   5.586  1.00 21.68           H  
ATOM   1603 1HG2 ILE A 127      22.463   5.049   8.432  1.00 21.68           H  
ATOM   1604 2HG2 ILE A 127      20.824   5.437   9.006  1.00 21.68           H  
ATOM   1605 3HG2 ILE A 127      21.911   6.741   8.472  1.00 21.68           H  
ATOM   1606  HD1 ILE A 127      21.402   2.109   6.326  1.00 21.68           H  
ATOM   1607  HD2 ILE A 127      22.291   3.088   7.517  1.00 21.68           H  
ATOM   1608  HD3 ILE A 127      22.521   3.379   5.776  1.00 21.68           H  
ATOM   1609  N   THR A 128      20.893   8.680   6.545  1.00 11.23           N  
ATOM   1610  CA  THR A 128      21.263  10.053   6.965  1.00 14.05           C  
ATOM   1611  C   THR A 128      20.118  11.078   6.872  1.00 13.68           C  
ATOM   1612  O   THR A 128      19.969  11.929   7.744  1.00 14.68           O  
ATOM   1613  CB  THR A 128      22.495  10.398   6.124  1.00 15.32           C  
ATOM   1614  OG1 THR A 128      23.610   9.784   6.763  1.00 22.60           O  
ATOM   1615  CG2 THR A 128      22.745  11.864   5.737  1.00 22.82           C  
ATOM   1616  HN  THR A 128      21.389   8.370   5.730  1.00 99.99           H  
ATOM   1617  HG1 THR A 128      23.303   9.338   7.610  1.00 99.99           H  
ATOM   1618  HA  THR A 128      21.578  10.005   8.007  1.00 34.93           H  
ATOM   1619  HB  THR A 128      22.366   9.864   5.182  1.00 34.93           H  
ATOM   1620 1HG2 THR A 128      23.657  11.933   5.144  1.00 34.93           H  
ATOM   1621 2HG2 THR A 128      22.853  12.465   6.640  1.00 34.93           H  
ATOM   1622 3HG2 THR A 128      21.903  12.235   5.153  1.00 34.93           H  
ATOM   1623  N   MET A 129      19.359  10.958   5.790  1.00 14.52           N  
ATOM   1624  CA  MET A 129      18.294  11.927   5.469  1.00 14.81           C  
ATOM   1625  C   MET A 129      16.884  11.327   5.494  1.00 15.60           C  
ATOM   1626  O   MET A 129      15.934  12.056   5.255  1.00 15.91           O  
ATOM   1627  CB  MET A 129      18.542  12.564   4.099  1.00 15.39           C  
ATOM   1628  CG  MET A 129      19.726  13.538   4.070  1.00 21.13           C  
ATOM   1629  SD  MET A 129      19.615  14.972   5.208  1.00 25.68           S  
ATOM   1630  CE  MET A 129      18.099  15.758   4.702  1.00 27.92           C  
ATOM   1631  HN  MET A 129      19.447  10.199   5.148  1.00 99.99           H  
ATOM   1632  HA  MET A 129      18.331  12.720   6.216  1.00 27.88           H  
ATOM   1633  HB1 MET A 129      18.736  11.767   3.381  1.00 27.88           H  
ATOM   1634  HB2 MET A 129      17.644  13.108   3.806  1.00 27.88           H  
ATOM   1635  HG1 MET A 129      20.625  12.978   4.326  1.00 27.88           H  
ATOM   1636  HG2 MET A 129      19.815  13.924   3.055  1.00 27.88           H  
ATOM   1637  HE1 MET A 129      17.923  16.640   5.318  1.00 27.88           H  
ATOM   1638  HE2 MET A 129      17.270  15.060   4.822  1.00 27.88           H  
ATOM   1639  HE3 MET A 129      18.175  16.056   3.656  1.00 27.88           H  
ATOM   1640  N   SER A 130      16.775  10.009   5.734  1.00 14.72           N  
ATOM   1641  CA  SER A 130      15.481   9.290   5.758  1.00 13.68           C  
ATOM   1642  C   SER A 130      14.703   9.442   4.431  1.00 13.72           C  
ATOM   1643  O   SER A 130      13.482   9.487   4.387  1.00 13.63           O  
ATOM   1644  CB  SER A 130      14.672   9.803   6.953  1.00 14.88           C  
ATOM   1645  OG  SER A 130      13.870   8.773   7.520  1.00 16.49           O  
ATOM   1646  HN  SER A 130      17.545   9.427   5.982  1.00 99.99           H  
ATOM   1647  HG  SER A 130      13.514   9.122   8.387  1.00 99.99           H  
ATOM   1648  HA  SER A 130      15.684   8.230   5.914  1.00 35.89           H  
ATOM   1649  HB1 SER A 130      15.359  10.175   7.713  1.00 35.89           H  
ATOM   1650  HB2 SER A 130      14.024  10.614   6.620  1.00 35.89           H  
ATOM   1651  N   ASP A 131      15.465   9.564   3.337  1.00 13.26           N  
ATOM   1652  CA  ASP A 131      14.893   9.735   1.986  1.00 11.97           C  
ATOM   1653  C   ASP A 131      14.058   8.495   1.620  1.00 10.70           C  
ATOM   1654  O   ASP A 131      14.594   7.393   1.475  1.00 10.71           O  
ATOM   1655  CB  ASP A 131      16.049   9.951   1.004  1.00 11.30           C  
ATOM   1656  CG  ASP A 131      15.559  10.339  -0.390  1.00 13.34           C  
ATOM   1657  OD1 ASP A 131      14.845   9.522  -1.004  1.00 12.22           O  
ATOM   1658  OD2 ASP A 131      15.929  11.455  -0.836  1.00 12.05           O  
ATOM   1659  HN  ASP A 131      16.459   9.531   3.386  1.00 99.99           H  
ATOM   1660  HA  ASP A 131      14.249  10.614   1.979  1.00 21.73           H  
ATOM   1661  HB1 ASP A 131      16.689  10.747   1.385  1.00 21.73           H  
ATOM   1662  HB2 ASP A 131      16.623   9.027   0.929  1.00 21.73           H  
ATOM   1663  N   ASN A 132      12.781   8.738   1.380  1.00 11.14           N  
ATOM   1664  CA  ASN A 132      11.827   7.654   1.051  1.00 10.52           C  
ATOM   1665  C   ASN A 132      12.026   6.955  -0.303  1.00 10.92           C  
ATOM   1666  O   ASN A 132      11.993   5.728  -0.364  1.00 10.28           O  
ATOM   1667  CB  ASN A 132      10.392   8.140   1.183  1.00 10.59           C  
ATOM   1668  CG  ASN A 132       9.954   8.229   2.647  1.00 13.70           C  
ATOM   1669  OD1 ASN A 132      10.442   7.553   3.537  1.00 13.96           O  
ATOM   1670  ND2 ASN A 132       8.934   9.004   2.888  1.00 11.88           N  
ATOM   1671  HN  ASN A 132      12.361   9.637   1.547  1.00 99.99           H  
ATOM   1672 1HD2 ASN A 132       8.642   9.075   3.837  1.00 99.99           H  
ATOM   1673 2HD2 ASN A 132       8.543   9.555   2.147  1.00 99.99           H  
ATOM   1674  HA  ASN A 132      11.961   6.887   1.814  1.00 35.72           H  
ATOM   1675  HB1 ASN A 132      10.311   9.128   0.730  1.00 35.72           H  
ATOM   1676  HB2 ASN A 132       9.735   7.445   0.660  1.00 35.72           H  
ATOM   1677  N   THR A 133      12.327   7.732  -1.340  1.00 10.46           N  
ATOM   1678  CA  THR A 133      12.554   7.165  -2.694  1.00 10.92           C  
ATOM   1679  C   THR A 133      13.808   6.268  -2.702  1.00 10.89           C  
ATOM   1680  O   THR A 133      13.743   5.154  -3.210  1.00 10.03           O  
ATOM   1681  CB  THR A 133      12.653   8.240  -3.787  1.00 13.47           C  
ATOM   1682  OG1 THR A 133      11.483   9.064  -3.817  1.00 13.20           O  
ATOM   1683  CG2 THR A 133      12.818   7.643  -5.190  1.00 14.94           C  
ATOM   1684  HN  THR A 133      12.422   8.726  -1.265  1.00 99.99           H  
ATOM   1685  HG1 THR A 133      11.605   9.667  -4.610  1.00 99.99           H  
ATOM   1686  HA  THR A 133      11.698   6.534  -2.932  1.00 31.54           H  
ATOM   1687  HB  THR A 133      13.516   8.871  -3.575  1.00 31.54           H  
ATOM   1688 1HG2 THR A 133      12.883   8.448  -5.922  1.00 31.54           H  
ATOM   1689 2HG2 THR A 133      11.960   7.011  -5.420  1.00 31.54           H  
ATOM   1690 3HG2 THR A 133      13.729   7.045  -5.226  1.00 31.54           H  
ATOM   1691  N   ALA A 134      14.866   6.704  -2.015  1.00 10.46           N  
ATOM   1692  CA  ALA A 134      16.111   5.909  -1.887  1.00 10.15           C  
ATOM   1693  C   ALA A 134      15.837   4.514  -1.292  1.00 10.03           C  
ATOM   1694  O   ALA A 134      16.181   3.517  -1.913  1.00 10.95           O  
ATOM   1695  CB  ALA A 134      17.135   6.650  -1.028  1.00 10.21           C  
ATOM   1696  HN  ALA A 134      14.877   7.586  -1.549  1.00 99.99           H  
ATOM   1697  HA  ALA A 134      16.534   5.777  -2.883  1.00 25.30           H  
ATOM   1698  HB1 ALA A 134      18.042   6.051  -0.945  1.00 25.30           H  
ATOM   1699  HB2 ALA A 134      16.721   6.820  -0.034  1.00 25.30           H  
ATOM   1700  HB3 ALA A 134      17.373   7.608  -1.491  1.00 25.30           H  
ATOM   1701  N   ALA A 135      14.959   4.488  -0.282  1.00  9.41           N  
ATOM   1702  CA  ALA A 135      14.527   3.222   0.352  1.00 10.71           C  
ATOM   1703  C   ALA A 135      13.766   2.318  -0.632  1.00 11.25           C  
ATOM   1704  O   ALA A 135      14.160   1.177  -0.825  1.00 10.41           O  
ATOM   1705  CB  ALA A 135      13.666   3.511   1.579  1.00 12.22           C  
ATOM   1706  HN  ALA A 135      14.507   5.303   0.068  1.00 99.99           H  
ATOM   1707  HA  ALA A 135      15.418   2.688   0.682  1.00 25.66           H  
ATOM   1708  HB1 ALA A 135      13.355   2.571   2.035  1.00 25.66           H  
ATOM   1709  HB2 ALA A 135      12.784   4.078   1.280  1.00 25.66           H  
ATOM   1710  HB3 ALA A 135      14.243   4.091   2.300  1.00 25.66           H  
ATOM   1711  N   ASN A 136      12.836   2.911  -1.391  1.00 10.32           N  
ATOM   1712  CA  ASN A 136      12.080   2.169  -2.431  1.00 13.03           C  
ATOM   1713  C   ASN A 136      12.962   1.599  -3.556  1.00 13.62           C  
ATOM   1714  O   ASN A 136      12.846   0.423  -3.880  1.00 13.64           O  
ATOM   1715  CB  ASN A 136      10.978   3.026  -3.044  1.00 11.14           C  
ATOM   1716  CG  ASN A 136       9.744   3.136  -2.138  1.00 14.37           C  
ATOM   1717  OD1 ASN A 136       9.640   2.554  -1.065  1.00 13.75           O  
ATOM   1718  ND2 ASN A 136       8.778   3.889  -2.595  1.00 11.08           N  
ATOM   1719  HN  ASN A 136      12.577   3.867  -1.272  1.00 99.99           H  
ATOM   1720 1HD2 ASN A 136       7.943   3.968  -2.036  1.00 99.99           H  
ATOM   1721 2HD2 ASN A 136       8.835   4.325  -3.489  1.00 99.99           H  
ATOM   1722  HA  ASN A 136      11.597   1.325  -1.939  1.00 36.45           H  
ATOM   1723  HB1 ASN A 136      11.372   4.027  -3.221  1.00 36.45           H  
ATOM   1724  HB2 ASN A 136      10.676   2.581  -3.992  1.00 36.45           H  
ATOM   1725  N   LEU A 137      13.944   2.390  -3.979  1.00 11.48           N  
ATOM   1726  CA  LEU A 137      14.913   1.980  -5.020  1.00 12.12           C  
ATOM   1727  C   LEU A 137      15.788   0.811  -4.538  1.00 12.87           C  
ATOM   1728  O   LEU A 137      15.890  -0.209  -5.217  1.00 12.02           O  
ATOM   1729  CB  LEU A 137      15.817   3.162  -5.402  1.00 11.13           C  
ATOM   1730  CG  LEU A 137      15.429   4.074  -6.576  1.00 15.66           C  
ATOM   1731  CD1 LEU A 137      13.989   3.950  -7.099  1.00 12.99           C  
ATOM   1732  CD2 LEU A 137      15.696   5.515  -6.139  1.00 13.58           C  
ATOM   1733  HN  LEU A 137      14.136   3.272  -3.539  1.00 99.99           H  
ATOM   1734  HA  LEU A 137      14.361   1.662  -5.905  1.00 22.43           H  
ATOM   1735  HB1 LEU A 137      15.893   3.798  -4.520  1.00 22.43           H  
ATOM   1736  HB2 LEU A 137      16.797   2.746  -5.636  1.00 22.43           H  
ATOM   1737  HG  LEU A 137      16.101   3.850  -7.404  1.00 22.43           H  
ATOM   1738 1HD1 LEU A 137      13.841   4.645  -7.926  1.00 22.43           H  
ATOM   1739 2HD1 LEU A 137      13.289   4.186  -6.297  1.00 22.43           H  
ATOM   1740 3HD1 LEU A 137      13.814   2.931  -7.445  1.00 22.43           H  
ATOM   1741 1HD2 LEU A 137      15.432   6.196  -6.948  1.00 22.43           H  
ATOM   1742 2HD2 LEU A 137      16.752   5.632  -5.897  1.00 22.43           H  
ATOM   1743 3HD2 LEU A 137      15.094   5.746  -5.260  1.00 22.43           H  
ATOM   1744  N   LEU A 138      16.211   0.904  -3.283  1.00 13.62           N  
ATOM   1745  CA  LEU A 138      17.024  -0.145  -2.638  1.00 13.30           C  
ATOM   1746  C   LEU A 138      16.195  -1.413  -2.377  1.00 13.45           C  
ATOM   1747  O   LEU A 138      16.663  -2.510  -2.668  1.00 12.89           O  
ATOM   1748  CB  LEU A 138      17.616   0.377  -1.325  1.00 15.06           C  
ATOM   1749  CG  LEU A 138      19.069   0.872  -1.264  1.00 17.46           C  
ATOM   1750  CD1 LEU A 138      19.820   1.011  -2.599  1.00 13.77           C  
ATOM   1751  CD2 LEU A 138      19.054   2.196  -0.503  1.00 15.28           C  
ATOM   1752  HN  LEU A 138      15.886   1.624  -2.660  1.00 99.99           H  
ATOM   1753  HA  LEU A 138      17.845  -0.403  -3.307  1.00 23.87           H  
ATOM   1754  HB1 LEU A 138      16.989   1.211  -1.011  1.00 23.87           H  
ATOM   1755  HB2 LEU A 138      17.532  -0.434  -0.601  1.00 23.87           H  
ATOM   1756  HG  LEU A 138      19.625   0.159  -0.656  1.00 23.87           H  
ATOM   1757 1HD1 LEU A 138      20.832   1.368  -2.411  1.00 23.87           H  
ATOM   1758 2HD1 LEU A 138      19.297   1.722  -3.238  1.00 23.87           H  
ATOM   1759 3HD1 LEU A 138      19.864   0.041  -3.095  1.00 23.87           H  
ATOM   1760 1HD2 LEU A 138      20.069   2.588  -0.434  1.00 23.87           H  
ATOM   1761 2HD2 LEU A 138      18.658   2.035   0.500  1.00 23.87           H  
ATOM   1762 3HD2 LEU A 138      18.424   2.912  -1.031  1.00 23.87           H  
ATOM   1763  N   LEU A 139      14.940  -1.236  -1.961  1.00 14.07           N  
ATOM   1764  CA  LEU A 139      13.992  -2.364  -1.809  1.00 13.87           C  
ATOM   1765  C   LEU A 139      13.807  -3.147  -3.116  1.00 13.51           C  
ATOM   1766  O   LEU A 139      13.941  -4.362  -3.102  1.00 12.78           O  
ATOM   1767  CB  LEU A 139      12.614  -1.920  -1.320  1.00 13.02           C  
ATOM   1768  CG  LEU A 139      12.462  -1.852   0.202  1.00 15.18           C  
ATOM   1769  CD1 LEU A 139      11.085  -1.267   0.516  1.00 16.33           C  
ATOM   1770  CD2 LEU A 139      12.589  -3.237   0.848  1.00 14.14           C  
ATOM   1771  HN  LEU A 139      14.580  -0.342  -1.678  1.00 99.99           H  
ATOM   1772  HA  LEU A 139      14.404  -3.048  -1.067  1.00 23.65           H  
ATOM   1773  HB1 LEU A 139      12.414  -0.928  -1.725  1.00 23.65           H  
ATOM   1774  HB2 LEU A 139      11.876  -2.624  -1.703  1.00 23.65           H  
ATOM   1775  HG  LEU A 139      13.231  -1.195   0.609  1.00 23.65           H  
ATOM   1776 1HD1 LEU A 139      10.952  -1.208   1.596  1.00 23.65           H  
ATOM   1777 2HD1 LEU A 139      10.312  -1.907   0.090  1.00 23.65           H  
ATOM   1778 3HD1 LEU A 139      11.007  -0.268   0.086  1.00 23.65           H  
ATOM   1779 1HD2 LEU A 139      12.475  -3.146   1.928  1.00 23.65           H  
ATOM   1780 2HD2 LEU A 139      13.569  -3.656   0.620  1.00 23.65           H  
ATOM   1781 3HD2 LEU A 139      11.813  -3.894   0.455  1.00 23.65           H  
ATOM   1782  N   THR A 140      13.721  -2.420  -4.226  1.00 14.17           N  
ATOM   1783  CA  THR A 140      13.604  -3.037  -5.570  1.00 16.14           C  
ATOM   1784  C   THR A 140      14.853  -3.872  -5.906  1.00 16.03           C  
ATOM   1785  O   THR A 140      14.720  -5.069  -6.099  1.00 16.94           O  
ATOM   1786  CB  THR A 140      13.287  -1.955  -6.608  1.00 17.29           C  
ATOM   1787  OG1 THR A 140      12.011  -1.416  -6.259  1.00 17.26           O  
ATOM   1788  CG2 THR A 140      13.252  -2.465  -8.055  1.00 17.49           C  
ATOM   1789  HN  THR A 140      13.700  -1.419  -4.226  1.00 99.99           H  
ATOM   1790  HG1 THR A 140      11.745  -0.712  -6.916  1.00 99.99           H  
ATOM   1791  HA  THR A 140      12.755  -3.719  -5.542  1.00 35.03           H  
ATOM   1792  HB  THR A 140      14.035  -1.165  -6.532  1.00 35.03           H  
ATOM   1793 1HG2 THR A 140      13.021  -1.638  -8.727  1.00 35.03           H  
ATOM   1794 2HG2 THR A 140      12.486  -3.235  -8.151  1.00 35.03           H  
ATOM   1795 3HG2 THR A 140      14.223  -2.885  -8.316  1.00 35.03           H  
ATOM   1796  N   THR A 141      16.020  -3.266  -5.678  1.00 16.13           N  
ATOM   1797  CA  THR A 141      17.356  -3.909  -5.808  1.00 17.76           C  
ATOM   1798  C   THR A 141      17.459  -5.263  -5.063  1.00 17.88           C  
ATOM   1799  O   THR A 141      18.042  -6.211  -5.565  1.00 18.72           O  
ATOM   1800  CB  THR A 141      18.351  -2.845  -5.326  1.00 19.05           C  
ATOM   1801  OG1 THR A 141      18.567  -1.927  -6.396  1.00 25.27           O  
ATOM   1802  CG2 THR A 141      19.690  -3.308  -4.737  1.00 20.60           C  
ATOM   1803  HN  THR A 141      16.079  -2.292  -5.469  1.00 99.99           H  
ATOM   1804  HG1 THR A 141      19.252  -1.255  -6.118  1.00 99.99           H  
ATOM   1805  HA  THR A 141      17.542  -4.091  -6.867  1.00 37.27           H  
ATOM   1806  HB  THR A 141      17.846  -2.286  -4.539  1.00 37.27           H  
ATOM   1807 1HG2 THR A 141      20.279  -2.439  -4.444  1.00 37.27           H  
ATOM   1808 2HG2 THR A 141      20.237  -3.882  -5.485  1.00 37.27           H  
ATOM   1809 3HG2 THR A 141      19.506  -3.933  -3.863  1.00 37.27           H  
ATOM   1810  N   ILE A 142      16.818  -5.298  -3.902  1.00 16.87           N  
ATOM   1811  CA  ILE A 142      16.819  -6.455  -2.980  1.00 16.87           C  
ATOM   1812  C   ILE A 142      15.772  -7.555  -3.275  1.00 16.36           C  
ATOM   1813  O   ILE A 142      15.847  -8.628  -2.686  1.00 18.18           O  
ATOM   1814  CB  ILE A 142      16.836  -5.856  -1.565  1.00 20.70           C  
ATOM   1815  CG1 ILE A 142      18.211  -6.085  -0.943  1.00 21.13           C  
ATOM   1816  CG2 ILE A 142      15.708  -6.225  -0.587  1.00 20.55           C  
ATOM   1817  CD  ILE A 142      19.242  -5.163  -1.592  1.00 25.32           C  
ATOM   1818  HN  ILE A 142      16.339  -4.499  -3.552  1.00 99.99           H  
ATOM   1819  HA  ILE A 142      17.791  -6.932  -3.109  1.00 28.44           H  
ATOM   1820  HB  ILE A 142      16.757  -4.778  -1.705  1.00 28.44           H  
ATOM   1821 1HG1 ILE A 142      18.162  -5.875   0.126  1.00 28.44           H  
ATOM   1822 2HG1 ILE A 142      18.508  -7.122  -1.097  1.00 28.44           H  
ATOM   1823 1HG2 ILE A 142      15.871  -5.718   0.364  1.00 28.44           H  
ATOM   1824 2HG2 ILE A 142      15.703  -7.303  -0.427  1.00 28.44           H  
ATOM   1825 3HG2 ILE A 142      14.749  -5.915  -1.004  1.00 28.44           H  
ATOM   1826  HD1 ILE A 142      20.219  -5.335  -1.141  1.00 28.44           H  
ATOM   1827  HD2 ILE A 142      18.949  -4.124  -1.438  1.00 28.44           H  
ATOM   1828  HD3 ILE A 142      19.294  -5.371  -2.661  1.00 28.44           H  
ATOM   1829  N   GLY A 143      14.721  -7.178  -3.999  1.00 14.54           N  
ATOM   1830  CA  GLY A 143      13.607  -8.105  -4.308  1.00 14.81           C  
ATOM   1831  C   GLY A 143      12.381  -7.813  -3.419  1.00 14.50           C  
ATOM   1832  O   GLY A 143      11.505  -8.653  -3.244  1.00 15.29           O  
ATOM   1833  HN  GLY A 143      14.578  -6.247  -4.362  1.00 99.99           H  
ATOM   1834  HA1 GLY A 143      13.325  -7.986  -5.354  1.00 31.83           H  
ATOM   1835  HA2 GLY A 143      13.937  -9.129  -4.134  1.00 31.83           H  
ATOM   1836  N   GLY A 144      12.418  -6.635  -2.799  1.00 11.14           N  
ATOM   1837  CA  GLY A 144      11.260  -6.043  -2.110  1.00 14.13           C  
ATOM   1838  C   GLY A 144      11.113  -6.460  -0.635  1.00 11.71           C  
ATOM   1839  O   GLY A 144      11.929  -7.218  -0.110  1.00 12.35           O  
ATOM   1840  HN  GLY A 144      13.243  -6.055  -2.737  1.00 99.99           H  
ATOM   1841  HA1 GLY A 144      11.359  -4.958  -2.149  1.00 29.86           H  
ATOM   1842  HA2 GLY A 144      10.357  -6.345  -2.641  1.00 29.86           H  
ATOM   1843  N   PRO A 145       9.988  -6.054  -0.027  1.00 13.61           N  
ATOM   1844  CA  PRO A 145       9.703  -6.274   1.410  1.00 13.86           C  
ATOM   1845  C   PRO A 145       9.811  -7.747   1.830  1.00 16.02           C  
ATOM   1846  O   PRO A 145      10.500  -8.035   2.807  1.00 15.19           O  
ATOM   1847  CB  PRO A 145       8.278  -5.762   1.602  1.00 13.31           C  
ATOM   1848  CG  PRO A 145       8.165  -4.654   0.562  1.00 14.79           C  
ATOM   1849  CD  PRO A 145       8.897  -5.264  -0.629  1.00 12.31           C  
ATOM   1850  HA  PRO A 145      10.387  -5.675   2.011  1.00 14.16           H  
ATOM   1851  HB1 PRO A 145       7.550  -6.551   1.413  1.00 14.16           H  
ATOM   1852  HB2 PRO A 145       8.136  -5.369   2.609  1.00 14.16           H  
ATOM   1853  HG1 PRO A 145       7.123  -4.442   0.321  1.00 14.16           H  
ATOM   1854  HG2 PRO A 145       8.653  -3.741   0.902  1.00 14.16           H  
ATOM   1855  HD1 PRO A 145       8.229  -5.905  -1.204  1.00 14.16           H  
ATOM   1856  HD2 PRO A 145       9.298  -4.483  -1.275  1.00 14.16           H  
ATOM   1857  N   LYS A 146       9.333  -8.650   0.977  1.00 15.66           N  
ATOM   1858  CA  LYS A 146       9.449 -10.107   1.227  1.00 18.01           C  
ATOM   1859  C   LYS A 146      10.897 -10.605   1.384  1.00 17.70           C  
ATOM   1860  O   LYS A 146      11.176 -11.394   2.275  1.00 17.67           O  
ATOM   1861  CB  LYS A 146       8.787 -10.916   0.124  1.00 19.39           C  
ATOM   1862  CG  LYS A 146       7.281 -11.072   0.352  1.00 27.31           C  
ATOM   1863  CD  LYS A 146       6.785 -12.335  -0.358  1.00 33.58           C  
ATOM   1864  CE  LYS A 146       7.307 -13.593   0.347  1.00 38.32           C  
ATOM   1865  NZ  LYS A 146       7.180 -14.793  -0.493  1.00 40.70           N1+
ATOM   1866  HN  LYS A 146       8.829  -8.416   0.148  1.00 99.99           H  
ATOM   1867  HZ1 LYS A 146       7.530 -15.580   0.016  1.00 99.99           H  
ATOM   1868  HZ2 LYS A 146       6.223 -14.942  -0.728  1.00 99.99           H  
ATOM   1869  HZ3 LYS A 146       7.722 -14.677  -1.325  1.00 99.99           H  
ATOM   1870  HA  LYS A 146       8.923 -10.325   2.156  1.00 48.33           H  
ATOM   1871  HB1 LYS A 146       8.948 -10.410  -0.828  1.00 48.33           H  
ATOM   1872  HB2 LYS A 146       9.242 -11.906   0.092  1.00 48.33           H  
ATOM   1873  HG1 LYS A 146       7.082 -11.154   1.421  1.00 48.33           H  
ATOM   1874  HG2 LYS A 146       6.761 -10.202  -0.049  1.00 48.33           H  
ATOM   1875  HD1 LYS A 146       5.695 -12.346  -0.349  1.00 48.33           H  
ATOM   1876  HD2 LYS A 146       7.140 -12.329  -1.389  1.00 48.33           H  
ATOM   1877  HE1 LYS A 146       8.359 -13.447   0.593  1.00 48.33           H  
ATOM   1878  HE2 LYS A 146       6.736 -13.744   1.263  1.00 48.33           H  
ATOM   1879  N   GLU A 147      11.803 -10.001   0.624  1.00 17.38           N  
ATOM   1880  CA  GLU A 147      13.232 -10.369   0.689  1.00 16.89           C  
ATOM   1881  C   GLU A 147      13.960  -9.781   1.906  1.00 13.58           C  
ATOM   1882  O   GLU A 147      14.711 -10.511   2.548  1.00 14.26           O  
ATOM   1883  CB  GLU A 147      13.961 -10.056  -0.613  1.00 19.64           C  
ATOM   1884  CG  GLU A 147      13.528 -11.002  -1.742  1.00 26.91           C  
ATOM   1885  CD  GLU A 147      13.749 -12.485  -1.417  1.00 30.00           C  
ATOM   1886  OE1 GLU A 147      14.888 -12.846  -1.054  1.00 28.41           O  
ATOM   1887  OE2 GLU A 147      12.749 -13.231  -1.529  1.00 31.42           O  
ATOM   1888  HN  GLU A 147      11.609  -9.183   0.082  1.00 99.99           H  
ATOM   1889  HA  GLU A 147      13.265 -11.452   0.806  1.00 29.85           H  
ATOM   1890  HB1 GLU A 147      13.738  -9.030  -0.906  1.00 29.85           H  
ATOM   1891  HB2 GLU A 147      15.034 -10.164  -0.453  1.00 29.85           H  
ATOM   1892  HG1 GLU A 147      12.467 -10.846  -1.935  1.00 29.85           H  
ATOM   1893  HG2 GLU A 147      14.100 -10.756  -2.636  1.00 29.85           H  
ATOM   1894  N   LEU A 148      13.579  -8.575   2.324  1.00 12.39           N  
ATOM   1895  CA  LEU A 148      14.101  -8.004   3.591  1.00 10.88           C  
ATOM   1896  C   LEU A 148      13.614  -8.872   4.770  1.00 12.35           C  
ATOM   1897  O   LEU A 148      14.409  -9.283   5.602  1.00 10.87           O  
ATOM   1898  CB  LEU A 148      13.633  -6.562   3.838  1.00 12.25           C  
ATOM   1899  CG  LEU A 148      14.623  -5.605   4.533  1.00 15.10           C  
ATOM   1900  CD1 LEU A 148      13.826  -4.473   5.180  1.00 14.08           C  
ATOM   1901  CD2 LEU A 148      15.586  -6.217   5.560  1.00 15.04           C  
ATOM   1902  HN  LEU A 148      12.897  -8.022   1.845  1.00 99.99           H  
ATOM   1903  HA  LEU A 148      15.191  -8.023   3.565  1.00 22.55           H  
ATOM   1904  HB1 LEU A 148      13.384  -6.128   2.869  1.00 22.55           H  
ATOM   1905  HB2 LEU A 148      12.736  -6.610   4.456  1.00 22.55           H  
ATOM   1906  HG  LEU A 148      15.235  -5.157   3.750  1.00 22.55           H  
ATOM   1907 1HD1 LEU A 148      14.509  -3.785   5.677  1.00 22.55           H  
ATOM   1908 2HD1 LEU A 148      13.133  -4.888   5.912  1.00 22.55           H  
ATOM   1909 3HD1 LEU A 148      13.266  -3.938   4.413  1.00 22.55           H  
ATOM   1910 1HD2 LEU A 148      16.225  -5.435   5.971  1.00 22.55           H  
ATOM   1911 2HD2 LEU A 148      16.204  -6.972   5.074  1.00 22.55           H  
ATOM   1912 3HD2 LEU A 148      15.014  -6.679   6.365  1.00 22.55           H  
ATOM   1913  N   THR A 149      12.324  -9.240   4.739  1.00 10.85           N  
ATOM   1914  CA  THR A 149      11.745 -10.138   5.770  1.00 12.10           C  
ATOM   1915  C   THR A 149      12.416 -11.528   5.756  1.00 13.30           C  
ATOM   1916  O   THR A 149      12.794 -12.009   6.821  1.00 14.25           O  
ATOM   1917  CB  THR A 149      10.217 -10.227   5.647  1.00 11.47           C  
ATOM   1918  OG1 THR A 149       9.657  -8.914   5.758  1.00 12.38           O  
ATOM   1919  CG2 THR A 149       9.582 -11.097   6.742  1.00  9.73           C  
ATOM   1920  HN  THR A 149      11.664  -8.866   4.090  1.00 99.99           H  
ATOM   1921  HG1 THR A 149       8.667  -8.987   5.594  1.00 99.99           H  
ATOM   1922  HA  THR A 149      11.961  -9.690   6.740  1.00 31.56           H  
ATOM   1923  HB  THR A 149       9.962 -10.641   4.671  1.00 31.56           H  
ATOM   1924 1HG2 THR A 149       8.501 -11.123   6.605  1.00 31.56           H  
ATOM   1925 2HG2 THR A 149       9.813 -10.676   7.721  1.00 31.56           H  
ATOM   1926 3HG2 THR A 149       9.981 -12.110   6.679  1.00 31.56           H  
ATOM   1927  N   ALA A 150      12.698 -12.069   4.571  1.00 12.35           N  
ATOM   1928  CA  ALA A 150      13.438 -13.348   4.439  1.00 12.61           C  
ATOM   1929  C   ALA A 150      14.855 -13.254   5.045  1.00 13.60           C  
ATOM   1930  O   ALA A 150      15.207 -14.052   5.905  1.00 11.96           O  
ATOM   1931  CB  ALA A 150      13.513 -13.768   2.971  1.00 14.10           C  
ATOM   1932  HN  ALA A 150      12.378 -11.687   3.700  1.00 99.99           H  
ATOM   1933  HA  ALA A 150      12.887 -14.115   4.983  1.00 27.43           H  
ATOM   1934  HB1 ALA A 150      14.059 -14.708   2.889  1.00 27.43           H  
ATOM   1935  HB2 ALA A 150      14.029 -12.998   2.398  1.00 27.43           H  
ATOM   1936  HB3 ALA A 150      12.505 -13.898   2.578  1.00 27.43           H  
ATOM   1937  N   PHE A 151      15.513 -12.126   4.790  1.00 13.68           N  
ATOM   1938  CA  PHE A 151      16.842 -11.804   5.349  1.00 13.03           C  
ATOM   1939  C   PHE A 151      16.830 -11.739   6.890  1.00 13.50           C  
ATOM   1940  O   PHE A 151      17.655 -12.373   7.550  1.00 13.24           O  
ATOM   1941  CB  PHE A 151      17.314 -10.482   4.737  1.00 15.90           C  
ATOM   1942  CG  PHE A 151      18.659 -10.019   5.309  1.00 18.53           C  
ATOM   1943  CD1 PHE A 151      19.827 -10.631   4.896  1.00 19.88           C  
ATOM   1944  CD2 PHE A 151      18.694  -8.992   6.243  1.00 20.70           C  
ATOM   1945  CE1 PHE A 151      21.043 -10.205   5.399  1.00 20.69           C  
ATOM   1946  CE2 PHE A 151      19.915  -8.568   6.762  1.00 20.53           C  
ATOM   1947  CZ  PHE A 151      21.096  -9.173   6.329  1.00 21.78           C  
ATOM   1948  HN  PHE A 151      15.159 -11.439   4.145  1.00 99.99           H  
ATOM   1949  HA  PHE A 151      17.538 -12.587   5.047  1.00 24.29           H  
ATOM   1950  HB1 PHE A 151      17.418 -10.613   3.660  1.00 24.29           H  
ATOM   1951  HB2 PHE A 151      16.566  -9.716   4.940  1.00 24.29           H  
ATOM   1952  HD1 PHE A 151      19.790 -11.448   4.175  1.00 24.29           H  
ATOM   1953  HD2 PHE A 151      17.768  -8.519   6.569  1.00 24.29           H  
ATOM   1954  HE1 PHE A 151      21.965 -10.681   5.064  1.00 24.29           H  
ATOM   1955  HE2 PHE A 151      19.948  -7.768   7.502  1.00 24.29           H  
ATOM   1956  HZ  PHE A 151      22.057  -8.837   6.719  1.00 24.29           H  
ATOM   1957  N   LEU A 152      15.813 -11.082   7.435  1.00 12.98           N  
ATOM   1958  CA  LEU A 152      15.605 -10.976   8.895  1.00 14.33           C  
ATOM   1959  C   LEU A 152      15.344 -12.334   9.555  1.00 13.06           C  
ATOM   1960  O   LEU A 152      16.032 -12.695  10.509  1.00 11.65           O  
ATOM   1961  CB  LEU A 152      14.437 -10.025   9.167  1.00 14.43           C  
ATOM   1962  CG  LEU A 152      14.787  -8.563   9.482  1.00 18.59           C  
ATOM   1963  CD1 LEU A 152      16.139  -8.063   8.950  1.00 18.80           C  
ATOM   1964  CD2 LEU A 152      13.679  -7.706   8.873  1.00 18.45           C  
ATOM   1965  HN  LEU A 152      15.122 -10.621   6.870  1.00 99.99           H  
ATOM   1966  HA  LEU A 152      16.504 -10.548   9.338  1.00 24.70           H  
ATOM   1967  HB1 LEU A 152      13.799 -10.027   8.283  1.00 24.70           H  
ATOM   1968  HB2 LEU A 152      13.882 -10.421  10.018  1.00 24.70           H  
ATOM   1969  HG  LEU A 152      14.771  -8.430  10.564  1.00 24.70           H  
ATOM   1970 1HD1 LEU A 152      16.278  -7.019   9.232  1.00 24.70           H  
ATOM   1971 2HD1 LEU A 152      16.157  -8.150   7.864  1.00 24.70           H  
ATOM   1972 3HD1 LEU A 152      16.942  -8.664   9.376  1.00 24.70           H  
ATOM   1973 1HD2 LEU A 152      13.883  -6.654   9.071  1.00 24.70           H  
ATOM   1974 2HD2 LEU A 152      12.722  -7.980   9.317  1.00 24.70           H  
ATOM   1975 3HD2 LEU A 152      13.641  -7.872   7.796  1.00 24.70           H  
ATOM   1976  N   HIS A 153      14.524 -13.132   8.880  1.00 12.54           N  
ATOM   1977  CA  HIS A 153      14.189 -14.488   9.349  1.00 13.39           C  
ATOM   1978  C   HIS A 153      15.453 -15.367   9.377  1.00 14.94           C  
ATOM   1979  O   HIS A 153      15.726 -15.973  10.409  1.00 15.36           O  
ATOM   1980  CB  HIS A 153      13.138 -15.121   8.448  1.00 14.96           C  
ATOM   1981  CG  HIS A 153      12.554 -16.374   9.119  1.00 18.57           C  
ATOM   1982  ND1 HIS A 153      11.454 -16.392   9.865  1.00 21.18           N  
ATOM   1983  CD2 HIS A 153      12.998 -17.612   9.002  1.00 19.49           C  
ATOM   1984  CE1 HIS A 153      11.197 -17.647  10.182  1.00 21.89           C  
ATOM   1985  NE2 HIS A 153      12.156 -18.410   9.657  1.00 21.07           N  
ATOM   1986  HN  HIS A 153      14.140 -12.887   7.985  1.00 99.99           H  
ATOM   1987  HD1 HIS A 153      10.954 -15.582  10.189  1.00 99.99           H  
ATOM   1988  HA  HIS A 153      13.788 -14.419  10.360  1.00 31.11           H  
ATOM   1989  HB1 HIS A 153      12.338 -14.403   8.267  1.00 31.11           H  
ATOM   1990  HB2 HIS A 153      13.597 -15.401   7.500  1.00 31.11           H  
ATOM   1991  HD2 HIS A 153      13.894 -17.925   8.465  1.00 31.11           H  
ATOM   1992  HE1 HIS A 153      10.349 -17.998  10.770  1.00 31.11           H  
ATOM   1993  N   ASN A 154      16.302 -15.185   8.371  1.00 14.83           N  
ATOM   1994  CA  ASN A 154      17.543 -15.975   8.242  1.00 17.65           C  
ATOM   1995  C   ASN A 154      18.592 -15.649   9.309  1.00 17.17           C  
ATOM   1996  O   ASN A 154      19.335 -16.535   9.708  1.00 18.62           O  
ATOM   1997  CB  ASN A 154      18.167 -15.869   6.860  1.00 22.22           C  
ATOM   1998  CG  ASN A 154      17.678 -17.055   6.024  1.00 28.45           C  
ATOM   1999  OD1 ASN A 154      16.498 -17.209   5.748  1.00 32.14           O  
ATOM   2000  ND2 ASN A 154      18.566 -17.961   5.702  1.00 32.76           N  
ATOM   2001  HN  ASN A 154      16.208 -14.446   7.699  1.00 99.99           H  
ATOM   2002 1HD2 ASN A 154      18.223 -18.736   5.172  1.00 99.99           H  
ATOM   2003 2HD2 ASN A 154      19.519 -17.892   5.983  1.00 99.99           H  
ATOM   2004  HA  ASN A 154      17.266 -17.020   8.382  1.00 43.98           H  
ATOM   2005  HB1 ASN A 154      17.863 -14.935   6.388  1.00 43.98           H  
ATOM   2006  HB2 ASN A 154      19.253 -15.898   6.942  1.00 43.98           H  
ATOM   2007  N   MET A 155      18.538 -14.433   9.825  1.00 14.71           N  
ATOM   2008  CA  MET A 155      19.490 -14.059  10.889  1.00 15.36           C  
ATOM   2009  C   MET A 155      18.885 -14.226  12.301  1.00 14.66           C  
ATOM   2010  O   MET A 155      19.429 -13.714  13.269  1.00 15.69           O  
ATOM   2011  CB  MET A 155      20.064 -12.666  10.639  1.00 13.74           C  
ATOM   2012  CG  MET A 155      19.029 -11.536  10.643  1.00 16.42           C  
ATOM   2013  SD  MET A 155      19.814  -9.893  10.509  1.00 21.44           S  
ATOM   2014  CE  MET A 155      20.344  -9.705  12.196  1.00 15.53           C  
ATOM   2015  HN  MET A 155      17.799 -13.778   9.651  1.00 99.99           H  
ATOM   2016  HA  MET A 155      20.324 -14.757  10.822  1.00 25.28           H  
ATOM   2017  HB1 MET A 155      20.798 -12.457  11.417  1.00 25.28           H  
ATOM   2018  HB2 MET A 155      20.557 -12.672   9.667  1.00 25.28           H  
ATOM   2019  HG1 MET A 155      18.354 -11.674   9.798  1.00 25.28           H  
ATOM   2020  HG2 MET A 155      18.462 -11.581  11.573  1.00 25.28           H  
ATOM   2021  HE1 MET A 155      20.852  -8.748  12.313  1.00 25.28           H  
ATOM   2022  HE2 MET A 155      21.029 -10.513  12.455  1.00 25.28           H  
ATOM   2023  HE3 MET A 155      19.477  -9.739  12.856  1.00 25.28           H  
ATOM   2024  N   GLY A 156      17.784 -14.983  12.371  1.00 14.24           N  
ATOM   2025  CA  GLY A 156      17.145 -15.319  13.666  1.00 11.54           C  
ATOM   2026  C   GLY A 156      16.097 -14.310  14.176  1.00 12.49           C  
ATOM   2027  O   GLY A 156      15.535 -14.513  15.242  1.00 13.27           O  
ATOM   2028  HN  GLY A 156      17.339 -15.426  11.582  1.00 99.99           H  
ATOM   2029  HA1 GLY A 156      16.653 -16.286  13.556  1.00 30.31           H  
ATOM   2030  HA2 GLY A 156      17.931 -15.394  14.418  1.00 30.31           H  
ATOM   2031  N   ASP A 157      15.806 -13.269  13.406  1.00 12.36           N  
ATOM   2032  CA  ASP A 157      14.672 -12.384  13.752  1.00 12.05           C  
ATOM   2033  C   ASP A 157      13.397 -12.968  13.117  1.00 12.93           C  
ATOM   2034  O   ASP A 157      13.204 -12.881  11.913  1.00 11.40           O  
ATOM   2035  CB  ASP A 157      14.943 -10.964  13.253  1.00 10.56           C  
ATOM   2036  CG  ASP A 157      13.969  -9.933  13.828  1.00  9.20           C  
ATOM   2037  OD1 ASP A 157      12.837 -10.314  14.216  1.00  8.53           O  
ATOM   2038  OD2 ASP A 157      14.366  -8.745  13.835  1.00  7.22           O  
ATOM   2039  HN  ASP A 157      16.321 -13.010  12.589  1.00 99.99           H  
ATOM   2040  HA  ASP A 157      14.553 -12.364  14.835  1.00 20.47           H  
ATOM   2041  HB1 ASP A 157      15.956 -10.682  13.540  1.00 20.47           H  
ATOM   2042  HB2 ASP A 157      14.857 -10.955  12.166  1.00 20.47           H  
ATOM   2043  N   HIS A 158      12.564 -13.580  13.951  1.00 12.71           N  
ATOM   2044  CA  HIS A 158      11.272 -14.144  13.473  1.00 12.42           C  
ATOM   2045  C   HIS A 158      10.085 -13.227  13.828  1.00 13.89           C  
ATOM   2046  O   HIS A 158       8.931 -13.645  13.803  1.00 15.76           O  
ATOM   2047  CB  HIS A 158      11.041 -15.524  14.088  1.00 11.54           C  
ATOM   2048  CG  HIS A 158      12.040 -16.609  13.647  1.00 11.35           C  
ATOM   2049  ND1 HIS A 158      13.149 -16.434  12.929  1.00 14.96           N  
ATOM   2050  CD2 HIS A 158      11.978 -17.876  14.001  1.00  9.42           C  
ATOM   2051  CE1 HIS A 158      13.771 -17.593  12.840  1.00 12.11           C  
ATOM   2052  NE2 HIS A 158      13.048 -18.495  13.511  1.00 11.48           N  
ATOM   2053  HN  HIS A 158      12.745 -13.699  14.925  1.00 99.99           H  
ATOM   2054  HD1 HIS A 158      13.458 -15.561  12.534  1.00 99.99           H  
ATOM   2055  HA  HIS A 158      11.318 -14.249  12.389  1.00 27.14           H  
ATOM   2056  HB1 HIS A 158      11.105 -15.426  15.172  1.00 27.14           H  
ATOM   2057  HB2 HIS A 158      10.040 -15.854  13.811  1.00 27.14           H  
ATOM   2058  HD2 HIS A 158      11.187 -18.337  14.593  1.00 27.14           H  
ATOM   2059  HE1 HIS A 158      14.707 -17.782  12.314  1.00 27.14           H  
ATOM   2060  N   VAL A 159      10.397 -11.970  14.114  1.00 12.70           N  
ATOM   2061  CA  VAL A 159       9.383 -10.996  14.582  1.00 11.77           C  
ATOM   2062  C   VAL A 159       9.220  -9.853  13.563  1.00 11.45           C  
ATOM   2063  O   VAL A 159       8.127  -9.591  13.089  1.00 10.57           O  
ATOM   2064  CB  VAL A 159       9.749 -10.505  15.990  1.00 12.06           C  
ATOM   2065  CG1 VAL A 159       8.820  -9.380  16.460  1.00 10.71           C  
ATOM   2066  CG2 VAL A 159       9.673 -11.644  17.014  1.00 11.65           C  
ATOM   2067  HN  VAL A 159      11.328 -11.622  14.059  1.00 99.99           H  
ATOM   2068  HA  VAL A 159       8.429 -11.518  14.650  1.00 22.61           H  
ATOM   2069  HB  VAL A 159      10.770 -10.125  15.970  1.00 22.61           H  
ATOM   2070 1HG1 VAL A 159       9.112  -9.061  17.460  1.00 22.61           H  
ATOM   2071 2HG1 VAL A 159       7.792  -9.742  16.481  1.00 22.61           H  
ATOM   2072 3HG1 VAL A 159       8.894  -8.536  15.774  1.00 22.61           H  
ATOM   2073 1HG2 VAL A 159       9.938 -11.264  18.001  1.00 22.61           H  
ATOM   2074 2HG2 VAL A 159      10.368 -12.435  16.731  1.00 22.61           H  
ATOM   2075 3HG2 VAL A 159       8.659 -12.044  17.039  1.00 22.61           H  
ATOM   2076  N   THR A 160      10.316  -9.145  13.321  1.00  9.91           N  
ATOM   2077  CA  THR A 160      10.328  -7.973  12.422  1.00 11.41           C  
ATOM   2078  C   THR A 160       9.914  -8.396  11.007  1.00 10.55           C  
ATOM   2079  O   THR A 160      10.398  -9.399  10.478  1.00 10.75           O  
ATOM   2080  CB  THR A 160      11.736  -7.385  12.404  1.00 11.76           C  
ATOM   2081  OG1 THR A 160      12.155  -7.182  13.753  1.00 11.85           O  
ATOM   2082  CG2 THR A 160      11.798  -6.049  11.665  1.00  9.99           C  
ATOM   2083  HN  THR A 160      11.191  -9.326  13.760  1.00 99.99           H  
ATOM   2084  HG1 THR A 160      13.084  -6.815  13.756  1.00 99.99           H  
ATOM   2085  HA  THR A 160       9.629  -7.225  12.795  1.00 30.69           H  
ATOM   2086  HB  THR A 160      12.412  -8.091  11.922  1.00 30.69           H  
ATOM   2087 1HG2 THR A 160      12.821  -5.672  11.680  1.00 30.69           H  
ATOM   2088 2HG2 THR A 160      11.140  -5.331  12.155  1.00 30.69           H  
ATOM   2089 3HG2 THR A 160      11.478  -6.189  10.632  1.00 30.69           H  
ATOM   2090  N   ARG A 161       9.001  -7.625  10.459  1.00  9.57           N  
ATOM   2091  CA  ARG A 161       8.512  -7.849   9.085  1.00  9.90           C  
ATOM   2092  C   ARG A 161       8.307  -6.532   8.331  1.00  8.65           C  
ATOM   2093  O   ARG A 161       7.792  -5.558   8.885  1.00 12.05           O  
ATOM   2094  CB  ARG A 161       7.221  -8.668   9.140  1.00  8.60           C  
ATOM   2095  CG  ARG A 161       6.186  -8.067  10.104  1.00 10.68           C  
ATOM   2096  CD  ARG A 161       4.978  -8.974  10.249  1.00 10.20           C  
ATOM   2097  NE  ARG A 161       4.208  -8.964   8.990  1.00 14.16           N  
ATOM   2098  CZ  ARG A 161       3.092  -9.657   8.776  1.00 19.60           C  
ATOM   2099  NH1 ARG A 161       2.628 -10.496   9.689  1.00 19.74           N  
ATOM   2100  NH2 ARG A 161       2.383  -9.465   7.681  1.00 18.96           N  
ATOM   2101  HN  ARG A 161       8.472  -6.953  10.992  1.00 99.99           H  
ATOM   2102  HE  ARG A 161       4.631  -8.476   8.234  1.00 99.99           H  
ATOM   2103 1HH1 ARG A 161       1.802 -11.025   9.529  1.00 99.99           H  
ATOM   2104 2HH1 ARG A 161       3.153 -10.602  10.534  1.00 99.99           H  
ATOM   2105 1HH2 ARG A 161       1.551  -9.995   7.527  1.00 99.99           H  
ATOM   2106 2HH2 ARG A 161       2.713  -8.839   6.973  1.00 99.99           H  
ATOM   2107  HA  ARG A 161       9.261  -8.433   8.550  1.00 43.65           H  
ATOM   2108  HB1 ARG A 161       6.788  -8.706   8.141  1.00 43.65           H  
ATOM   2109  HB2 ARG A 161       7.462  -9.678   9.471  1.00 43.65           H  
ATOM   2110  HG1 ARG A 161       6.648  -7.932  11.082  1.00 43.65           H  
ATOM   2111  HG2 ARG A 161       5.861  -7.101   9.718  1.00 43.65           H  
ATOM   2112  HD1 ARG A 161       5.309  -9.990  10.465  1.00 43.65           H  
ATOM   2113  HD2 ARG A 161       4.349  -8.615  11.064  1.00 43.65           H  
ATOM   2114  N   LEU A 162       8.712  -6.540   7.075  1.00  7.83           N  
ATOM   2115  CA  LEU A 162       8.420  -5.445   6.135  1.00 10.20           C  
ATOM   2116  C   LEU A 162       7.486  -6.032   5.081  1.00  9.38           C  
ATOM   2117  O   LEU A 162       7.717  -7.117   4.540  1.00 11.71           O  
ATOM   2118  CB  LEU A 162       9.731  -4.947   5.500  1.00 11.88           C  
ATOM   2119  CG  LEU A 162       9.917  -3.440   5.236  1.00 18.19           C  
ATOM   2120  CD1 LEU A 162       9.926  -3.151   3.737  1.00 18.27           C  
ATOM   2121  CD2 LEU A 162       8.936  -2.499   5.952  1.00 13.12           C  
ATOM   2122  HN  LEU A 162       9.227  -7.310   6.675  1.00 99.99           H  
ATOM   2123  HA  LEU A 162       7.925  -4.627   6.658  1.00 22.29           H  
ATOM   2124  HB1 LEU A 162      10.541  -5.256   6.160  1.00 22.29           H  
ATOM   2125  HB2 LEU A 162       9.831  -5.453   4.540  1.00 22.29           H  
ATOM   2126  HG  LEU A 162      10.911  -3.185   5.604  1.00 22.29           H  
ATOM   2127 1HD1 LEU A 162      10.058  -2.082   3.573  1.00 22.29           H  
ATOM   2128 2HD1 LEU A 162       8.980  -3.471   3.299  1.00 22.29           H  
ATOM   2129 3HD1 LEU A 162      10.746  -3.694   3.267  1.00 22.29           H  
ATOM   2130 1HD2 LEU A 162       9.165  -1.466   5.689  1.00 22.29           H  
ATOM   2131 2HD2 LEU A 162       9.029  -2.628   7.030  1.00 22.29           H  
ATOM   2132 3HD2 LEU A 162       7.917  -2.734   5.645  1.00 22.29           H  
ATOM   2133  N   ASP A 163       6.356  -5.363   4.938  1.00  8.42           N  
ATOM   2134  CA  ASP A 163       5.251  -5.817   4.068  1.00 10.80           C  
ATOM   2135  C   ASP A 163       4.971  -4.864   2.903  1.00 13.10           C  
ATOM   2136  O   ASP A 163       4.599  -5.306   1.823  1.00 13.56           O  
ATOM   2137  CB  ASP A 163       3.982  -5.985   4.904  1.00 12.44           C  
ATOM   2138  CG  ASP A 163       4.176  -7.079   5.945  1.00 15.05           C  
ATOM   2139  OD1 ASP A 163       4.669  -6.733   7.048  1.00 14.96           O  
ATOM   2140  OD2 ASP A 163       3.863  -8.236   5.608  1.00 16.74           O  
ATOM   2141  HN  ASP A 163       6.203  -4.501   5.424  1.00 99.99           H  
ATOM   2142  HA  ASP A 163       5.519  -6.790   3.656  1.00 22.78           H  
ATOM   2143  HB1 ASP A 163       3.757  -5.045   5.408  1.00 22.78           H  
ATOM   2144  HB2 ASP A 163       3.153  -6.255   4.249  1.00 22.78           H  
ATOM   2145  N   ARG A 164       5.158  -3.571   3.153  1.00 11.96           N  
ATOM   2146  CA  ARG A 164       4.831  -2.528   2.165  1.00 13.82           C  
ATOM   2147  C   ARG A 164       6.052  -1.666   1.833  1.00 13.55           C  
ATOM   2148  O   ARG A 164       7.109  -1.783   2.457  1.00 14.89           O  
ATOM   2149  CB  ARG A 164       3.677  -1.666   2.683  1.00 11.44           C  
ATOM   2150  CG  ARG A 164       2.403  -2.506   2.770  1.00 12.70           C  
ATOM   2151  CD  ARG A 164       1.888  -2.514   4.202  1.00 16.81           C  
ATOM   2152  NE  ARG A 164       0.983  -1.363   4.348  1.00 16.68           N  
ATOM   2153  CZ  ARG A 164       0.653  -0.715   5.460  1.00 17.11           C  
ATOM   2154  NH1 ARG A 164       1.170  -0.935   6.661  1.00 13.86           N  
ATOM   2155  NH2 ARG A 164      -0.393   0.070   5.401  1.00 13.10           N  
ATOM   2156  HN  ARG A 164       5.597  -3.228   3.980  1.00 99.99           H  
ATOM   2157  HE  ARG A 164       0.517  -1.103   3.513  1.00 99.99           H  
ATOM   2158 1HH1 ARG A 164       0.847  -0.417   7.446  1.00 99.99           H  
ATOM   2159 2HH1 ARG A 164       1.916  -1.595   6.759  1.00 99.99           H  
ATOM   2160 1HH2 ARG A 164      -0.697   0.536   6.229  1.00 99.99           H  
ATOM   2161 2HH2 ARG A 164      -0.921   0.146   4.559  1.00 99.99           H  
ATOM   2162  HA  ARG A 164       4.503  -3.019   1.249  1.00 44.46           H  
ATOM   2163  HB1 ARG A 164       3.927  -1.284   3.673  1.00 44.46           H  
ATOM   2164  HB2 ARG A 164       3.514  -0.831   2.001  1.00 44.46           H  
ATOM   2165  HG1 ARG A 164       1.643  -2.080   2.115  1.00 44.46           H  
ATOM   2166  HG2 ARG A 164       2.621  -3.527   2.458  1.00 44.46           H  
ATOM   2167  HD1 ARG A 164       1.348  -3.440   4.399  1.00 44.46           H  
ATOM   2168  HD2 ARG A 164       2.722  -2.424   4.899  1.00 44.46           H  
ATOM   2169  N   TRP A 165       5.806  -0.733   0.941  1.00 12.38           N  
ATOM   2170  CA  TRP A 165       6.828   0.197   0.422  1.00 12.09           C  
ATOM   2171  C   TRP A 165       6.544   1.589   1.004  1.00 12.73           C  
ATOM   2172  O   TRP A 165       5.521   1.822   1.656  1.00 11.65           O  
ATOM   2173  CB  TRP A 165       6.698   0.230  -1.102  1.00 13.46           C  
ATOM   2174  CG  TRP A 165       6.876  -1.158  -1.736  1.00 13.55           C  
ATOM   2175  CD1 TRP A 165       6.032  -2.185  -1.661  1.00 14.33           C  
ATOM   2176  CD2 TRP A 165       7.950  -1.568  -2.498  1.00 13.25           C  
ATOM   2177  NE1 TRP A 165       6.506  -3.208  -2.360  1.00 13.63           N  
ATOM   2178  CE2 TRP A 165       7.683  -2.869  -2.886  1.00 15.05           C  
ATOM   2179  CE3 TRP A 165       9.143  -0.947  -2.891  1.00 12.65           C  
ATOM   2180  CZ2 TRP A 165       8.582  -3.572  -3.659  1.00 14.59           C  
ATOM   2181  CZ3 TRP A 165      10.015  -1.637  -3.708  1.00 11.99           C  
ATOM   2182  CH2 TRP A 165       9.749  -2.947  -4.097  1.00 14.04           C  
ATOM   2183  HN  TRP A 165       4.894  -0.583   0.565  1.00 99.99           H  
ATOM   2184  HE1 TRP A 165       6.058  -4.097  -2.469  1.00 99.99           H  
ATOM   2185  HA  TRP A 165       7.825  -0.137   0.710  1.00 24.09           H  
ATOM   2186  HB1 TRP A 165       5.709   0.608  -1.361  1.00 24.09           H  
ATOM   2187  HB2 TRP A 165       7.460   0.898  -1.504  1.00 24.09           H  
ATOM   2188  HD1 TRP A 165       5.093  -2.185  -1.108  1.00 24.09           H  
ATOM   2189  HE3 TRP A 165       9.378   0.064  -2.557  1.00 24.09           H  
ATOM   2190  HZ2 TRP A 165       8.382  -4.610  -3.926  1.00 24.09           H  
ATOM   2191  HZ3 TRP A 165      10.926  -1.149  -4.054  1.00 24.09           H  
ATOM   2192  HH2 TRP A 165      10.449  -3.481  -4.740  1.00 24.09           H  
ATOM   2193  N   GLU A 166       7.512   2.477   0.853  1.00 12.44           N  
ATOM   2194  CA  GLU A 166       7.291   3.911   1.155  1.00 13.07           C  
ATOM   2195  C   GLU A 166       6.272   4.484   0.144  1.00 14.17           C  
ATOM   2196  O   GLU A 166       6.411   4.194  -1.052  1.00 16.05           O  
ATOM   2197  CB  GLU A 166       8.601   4.693   1.062  1.00 14.16           C  
ATOM   2198  CG  GLU A 166       9.609   4.344   2.171  1.00 11.69           C  
ATOM   2199  CD  GLU A 166       9.222   4.813   3.580  1.00 15.55           C  
ATOM   2200  OE1 GLU A 166       8.116   5.378   3.755  1.00 13.91           O  
ATOM   2201  OE2 GLU A 166      10.021   4.534   4.495  1.00 14.34           O  
ATOM   2202  HN  GLU A 166       8.375   2.259   0.385  1.00 99.99           H  
ATOM   2203  HA  GLU A 166       6.888   4.007   2.163  1.00 22.54           H  
ATOM   2204  HB1 GLU A 166       9.062   4.479   0.098  1.00 22.54           H  
ATOM   2205  HB2 GLU A 166       8.372   5.757   1.127  1.00 22.54           H  
ATOM   2206  HG1 GLU A 166       9.720   3.260   2.196  1.00 22.54           H  
ATOM   2207  HG2 GLU A 166      10.564   4.802   1.914  1.00 22.54           H  
ATOM   2208  N   PRO A 167       5.309   5.283   0.590  1.00 14.21           N  
ATOM   2209  CA  PRO A 167       5.103   5.709   2.003  1.00 14.28           C  
ATOM   2210  C   PRO A 167       4.061   4.904   2.799  1.00 15.47           C  
ATOM   2211  O   PRO A 167       3.877   5.170   3.994  1.00 14.70           O  
ATOM   2212  CB  PRO A 167       4.647   7.156   1.841  1.00 15.15           C  
ATOM   2213  CG  PRO A 167       3.746   7.089   0.605  1.00 15.49           C  
ATOM   2214  CD  PRO A 167       4.485   6.114  -0.312  1.00 12.50           C  
ATOM   2215  HA  PRO A 167       6.057   5.687   2.530  1.00 14.54           H  
ATOM   2216  HB1 PRO A 167       4.090   7.493   2.715  1.00 14.54           H  
ATOM   2217  HB2 PRO A 167       5.496   7.819   1.673  1.00 14.54           H  
ATOM   2218  HG1 PRO A 167       2.757   6.710   0.862  1.00 14.54           H  
ATOM   2219  HG2 PRO A 167       3.650   8.069   0.138  1.00 14.54           H  
ATOM   2220  HD1 PRO A 167       3.776   5.494  -0.861  1.00 14.54           H  
ATOM   2221  HD2 PRO A 167       5.117   6.656  -1.016  1.00 14.54           H  
ATOM   2222  N   GLU A 168       3.502   3.855   2.203  1.00 12.52           N  
ATOM   2223  CA  GLU A 168       2.407   3.043   2.797  1.00 15.25           C  
ATOM   2224  C   GLU A 168       2.736   2.428   4.171  1.00 14.42           C  
ATOM   2225  O   GLU A 168       1.917   2.475   5.073  1.00 12.67           O  
ATOM   2226  CB  GLU A 168       1.977   1.904   1.870  1.00 18.27           C  
ATOM   2227  CG  GLU A 168       1.179   2.362   0.640  1.00 28.73           C  
ATOM   2228  CD  GLU A 168       2.001   3.154  -0.381  1.00 34.27           C  
ATOM   2229  OE1 GLU A 168       3.169   2.759  -0.620  1.00 38.93           O  
ATOM   2230  OE2 GLU A 168       1.486   4.195  -0.833  1.00 39.57           O  
ATOM   2231  HN  GLU A 168       3.854   3.496   1.337  1.00 99.99           H  
ATOM   2232  HA  GLU A 168       1.547   3.700   2.930  1.00 31.46           H  
ATOM   2233  HB1 GLU A 168       2.873   1.388   1.524  1.00 31.46           H  
ATOM   2234  HB2 GLU A 168       1.357   1.213   2.442  1.00 31.46           H  
ATOM   2235  HG1 GLU A 168       0.778   1.478   0.144  1.00 31.46           H  
ATOM   2236  HG2 GLU A 168       0.358   2.992   0.981  1.00 31.46           H  
ATOM   2237  N   LEU A 169       4.012   2.054   4.336  1.00 12.02           N  
ATOM   2238  CA  LEU A 169       4.487   1.365   5.557  1.00 12.32           C  
ATOM   2239  C   LEU A 169       4.379   2.182   6.864  1.00 12.15           C  
ATOM   2240  O   LEU A 169       4.423   1.610   7.945  1.00 14.51           O  
ATOM   2241  CB  LEU A 169       5.884   0.767   5.333  1.00 12.27           C  
ATOM   2242  CG  LEU A 169       7.048   1.739   5.084  1.00 11.49           C  
ATOM   2243  CD1 LEU A 169       7.703   2.193   6.392  1.00 13.08           C  
ATOM   2244  CD2 LEU A 169       8.086   1.062   4.190  1.00 11.00           C  
ATOM   2245  HN  LEU A 169       4.713   2.247   3.658  1.00 99.99           H  
ATOM   2246  HA  LEU A 169       3.821   0.512   5.689  1.00 22.09           H  
ATOM   2247  HB1 LEU A 169       6.133   0.182   6.218  1.00 22.09           H  
ATOM   2248  HB2 LEU A 169       5.820   0.108   4.467  1.00 22.09           H  
ATOM   2249  HG  LEU A 169       6.663   2.617   4.565  1.00 22.09           H  
ATOM   2250 1HD1 LEU A 169       8.521   2.879   6.171  1.00 22.09           H  
ATOM   2251 2HD1 LEU A 169       8.092   1.325   6.925  1.00 22.09           H  
ATOM   2252 3HD1 LEU A 169       6.963   2.699   7.013  1.00 22.09           H  
ATOM   2253 1HD2 LEU A 169       8.914   1.748   4.010  1.00 22.09           H  
ATOM   2254 2HD2 LEU A 169       7.626   0.791   3.239  1.00 22.09           H  
ATOM   2255 3HD2 LEU A 169       8.459   0.164   4.682  1.00 22.09           H  
ATOM   2256  N   ASN A 170       4.155   3.491   6.733  1.00 12.24           N  
ATOM   2257  CA  ASN A 170       4.034   4.415   7.885  1.00 14.01           C  
ATOM   2258  C   ASN A 170       2.611   4.554   8.458  1.00 16.17           C  
ATOM   2259  O   ASN A 170       2.395   5.287   9.420  1.00 15.46           O  
ATOM   2260  CB  ASN A 170       4.512   5.803   7.469  1.00 12.24           C  
ATOM   2261  CG  ASN A 170       5.994   5.782   7.088  1.00 15.99           C  
ATOM   2262  OD1 ASN A 170       6.853   5.289   7.805  1.00 13.53           O  
ATOM   2263  ND2 ASN A 170       6.268   6.247   5.900  1.00 11.99           N  
ATOM   2264  HN  ASN A 170       4.037   3.925   5.839  1.00 99.99           H  
ATOM   2265 1HD2 ASN A 170       7.231   6.229   5.618  1.00 99.99           H  
ATOM   2266 2HD2 ASN A 170       5.549   6.578   5.296  1.00 99.99           H  
ATOM   2267  HA  ASN A 170       4.687   4.055   8.680  1.00 37.42           H  
ATOM   2268  HB1 ASN A 170       3.929   6.139   6.612  1.00 37.42           H  
ATOM   2269  HB2 ASN A 170       4.368   6.493   8.300  1.00 37.42           H  
ATOM   2270  N   GLU A 171       1.675   3.821   7.865  1.00 18.71           N  
ATOM   2271  CA  GLU A 171       0.233   3.931   8.167  1.00 20.58           C  
ATOM   2272  C   GLU A 171      -0.106   3.710   9.655  1.00 18.79           C  
ATOM   2273  O   GLU A 171      -0.992   4.383  10.175  1.00 22.07           O  
ATOM   2274  CB  GLU A 171      -0.465   2.920   7.266  1.00 20.89           C  
ATOM   2275  CG  GLU A 171      -1.848   3.394   6.816  1.00 26.30           C  
ATOM   2276  CD  GLU A 171      -2.398   2.452   5.752  1.00 26.68           C  
ATOM   2277  OE1 GLU A 171      -2.826   1.343   6.152  1.00 27.35           O  
ATOM   2278  OE2 GLU A 171      -2.304   2.806   4.556  1.00 30.01           O  
ATOM   2279  HN  GLU A 171       1.888   3.193   7.115  1.00 99.99           H  
ATOM   2280  HA  GLU A 171      -0.101   4.929   7.884  1.00 31.14           H  
ATOM   2281  HB1 GLU A 171       0.152   2.754   6.383  1.00 31.14           H  
ATOM   2282  HB2 GLU A 171      -0.577   1.984   7.813  1.00 31.14           H  
ATOM   2283  HG1 GLU A 171      -2.522   3.405   7.672  1.00 31.14           H  
ATOM   2284  HG2 GLU A 171      -1.768   4.399   6.402  1.00 31.14           H  
ATOM   2285  N   ALA A 172       0.599   2.775  10.297  1.00 17.15           N  
ATOM   2286  CA  ALA A 172       0.485   2.503  11.754  1.00 14.10           C  
ATOM   2287  C   ALA A 172      -0.962   2.271  12.219  1.00 14.62           C  
ATOM   2288  O   ALA A 172      -1.398   2.726  13.270  1.00 13.45           O  
ATOM   2289  CB  ALA A 172       1.157   3.637  12.543  1.00 12.12           C  
ATOM   2290  HN  ALA A 172       1.279   2.217   9.834  1.00 99.99           H  
ATOM   2291  HA  ALA A 172       1.043   1.589  11.959  1.00 28.57           H  
ATOM   2292  HB1 ALA A 172       1.073   3.437  13.611  1.00 28.57           H  
ATOM   2293  HB2 ALA A 172       0.666   4.582  12.311  1.00 28.57           H  
ATOM   2294  HB3 ALA A 172       2.210   3.698  12.267  1.00 28.57           H  
ATOM   2295  N   ILE A 173      -1.677   1.451  11.447  1.00 13.88           N  
ATOM   2296  CA  ILE A 173      -3.093   1.187  11.793  1.00 17.32           C  
ATOM   2297  C   ILE A 173      -3.140   0.252  13.025  1.00 17.75           C  
ATOM   2298  O   ILE A 173      -2.297  -0.647  13.120  1.00 16.81           O  
ATOM   2299  CB  ILE A 173      -3.954   0.889  10.564  1.00 20.87           C  
ATOM   2300  CG1 ILE A 173      -3.381  -0.158   9.578  1.00 25.78           C  
ATOM   2301  CG2 ILE A 173      -4.184   2.234   9.861  1.00 24.33           C  
ATOM   2302  CD  ILE A 173      -4.294  -0.488   8.393  1.00 25.81           C  
ATOM   2303  HN  ILE A 173      -1.275   0.802  10.820  1.00 99.99           H  
ATOM   2304  HA  ILE A 173      -3.466   2.142  12.162  1.00 29.17           H  
ATOM   2305  HB  ILE A 173      -4.920   0.525  10.913  1.00 29.17           H  
ATOM   2306 1HG1 ILE A 173      -2.440   0.226   9.185  1.00 29.17           H  
ATOM   2307 2HG1 ILE A 173      -3.196  -1.079  10.131  1.00 29.17           H  
ATOM   2308 1HG2 ILE A 173      -4.796   2.080   8.972  1.00 29.17           H  
ATOM   2309 2HG2 ILE A 173      -3.224   2.662   9.571  1.00 29.17           H  
ATOM   2310 3HG2 ILE A 173      -4.695   2.917  10.540  1.00 29.17           H  
ATOM   2311  HD1 ILE A 173      -3.811  -1.229   7.757  1.00 29.17           H  
ATOM   2312  HD2 ILE A 173      -4.483   0.417   7.816  1.00 29.17           H  
ATOM   2313  HD3 ILE A 173      -5.239  -0.887   8.762  1.00 29.17           H  
ATOM   2314  N   PRO A 174      -3.911   0.621  14.058  1.00 19.61           N  
ATOM   2315  CA  PRO A 174      -3.884  -0.041  15.381  1.00 18.97           C  
ATOM   2316  C   PRO A 174      -4.035  -1.561  15.214  1.00 18.30           C  
ATOM   2317  O   PRO A 174      -4.831  -1.990  14.374  1.00 19.10           O  
ATOM   2318  CB  PRO A 174      -5.102   0.523  16.118  1.00 17.90           C  
ATOM   2319  CG  PRO A 174      -5.275   1.912  15.509  1.00 16.67           C  
ATOM   2320  CD  PRO A 174      -4.933   1.691  14.037  1.00 17.51           C  
ATOM   2321  HA  PRO A 174      -2.964   0.199  15.914  1.00 18.29           H  
ATOM   2322  HB1 PRO A 174      -5.984  -0.093  15.941  1.00 18.29           H  
ATOM   2323  HB2 PRO A 174      -4.913   0.588  17.190  1.00 18.29           H  
ATOM   2324  HG1 PRO A 174      -6.300   2.264  15.624  1.00 18.29           H  
ATOM   2325  HG2 PRO A 174      -4.591   2.627  15.966  1.00 18.29           H  
ATOM   2326  HD1 PRO A 174      -5.814   1.373  13.479  1.00 18.29           H  
ATOM   2327  HD2 PRO A 174      -4.530   2.601  13.593  1.00 18.29           H  
ATOM   2328  N   ASN A 175      -3.193  -2.329  15.897  1.00 20.12           N  
ATOM   2329  CA  ASN A 175      -3.204  -3.829  15.875  1.00 22.08           C  
ATOM   2330  C   ASN A 175      -2.711  -4.473  14.565  1.00 19.85           C  
ATOM   2331  O   ASN A 175      -2.690  -5.698  14.437  1.00 21.91           O  
ATOM   2332  CB  ASN A 175      -4.583  -4.429  16.147  1.00 24.56           C  
ATOM   2333  CG  ASN A 175      -5.222  -3.839  17.402  1.00 30.21           C  
ATOM   2334  OD1 ASN A 175      -4.679  -3.898  18.493  1.00 31.17           O  
ATOM   2335  ND2 ASN A 175      -6.301  -3.129  17.204  1.00 31.52           N  
ATOM   2336  HN  ASN A 175      -2.484  -1.948  16.488  1.00 99.99           H  
ATOM   2337 1HD2 ASN A 175      -6.732  -2.731  18.010  1.00 99.99           H  
ATOM   2338 2HD2 ASN A 175      -6.668  -3.006  16.283  1.00 99.99           H  
ATOM   2339  HA  ASN A 175      -2.541  -4.169  16.671  1.00 45.58           H  
ATOM   2340  HB1 ASN A 175      -5.230  -4.227  15.294  1.00 45.58           H  
ATOM   2341  HB2 ASN A 175      -4.479  -5.506  16.277  1.00 45.58           H  
ATOM   2342  N   ASP A 176      -2.284  -3.656  13.622  1.00 18.17           N  
ATOM   2343  CA  ASP A 176      -1.775  -4.192  12.350  1.00 14.34           C  
ATOM   2344  C   ASP A 176      -0.330  -4.651  12.588  1.00 13.89           C  
ATOM   2345  O   ASP A 176       0.482  -3.881  13.097  1.00 13.65           O  
ATOM   2346  CB  ASP A 176      -1.865  -3.083  11.308  1.00 16.42           C  
ATOM   2347  CG  ASP A 176      -1.543  -3.531   9.889  1.00 18.16           C  
ATOM   2348  OD1 ASP A 176      -1.291  -4.745   9.676  1.00 15.75           O  
ATOM   2349  OD2 ASP A 176      -1.492  -2.629   9.038  1.00 17.61           O  
ATOM   2350  HN  ASP A 176      -2.134  -2.677  13.764  1.00 99.99           H  
ATOM   2351  HA  ASP A 176      -2.384  -5.040  12.038  1.00 25.33           H  
ATOM   2352  HB1 ASP A 176      -2.880  -2.686  11.319  1.00 25.33           H  
ATOM   2353  HB2 ASP A 176      -1.163  -2.296  11.585  1.00 25.33           H  
ATOM   2354  N   GLU A 177      -0.065  -5.904  12.251  1.00 13.11           N  
ATOM   2355  CA  GLU A 177       1.302  -6.476  12.365  1.00 15.15           C  
ATOM   2356  C   GLU A 177       2.220  -6.102  11.192  1.00 14.01           C  
ATOM   2357  O   GLU A 177       3.430  -6.276  11.271  1.00 14.29           O  
ATOM   2358  CB  GLU A 177       1.275  -7.994  12.497  1.00 18.69           C  
ATOM   2359  CG  GLU A 177       0.571  -8.433  13.784  1.00 27.76           C  
ATOM   2360  CD  GLU A 177       0.695  -9.935  14.047  1.00 34.96           C  
ATOM   2361  OE1 GLU A 177       0.552 -10.721  13.084  1.00 36.79           O  
ATOM   2362  OE2 GLU A 177       0.851 -10.266  15.243  1.00 39.96           O  
ATOM   2363  HN  GLU A 177      -0.760  -6.538  11.921  1.00 99.99           H  
ATOM   2364  HA  GLU A 177       1.751  -6.075  13.274  1.00 31.47           H  
ATOM   2365  HB1 GLU A 177       0.745  -8.414  11.642  1.00 31.47           H  
ATOM   2366  HB2 GLU A 177       2.299  -8.367  12.509  1.00 31.47           H  
ATOM   2367  HG1 GLU A 177       1.013  -7.895  14.623  1.00 31.47           H  
ATOM   2368  HG2 GLU A 177      -0.486  -8.180  13.706  1.00 31.47           H  
ATOM   2369  N   ARG A 178       1.641  -5.601  10.108  1.00 12.98           N  
ATOM   2370  CA  ARG A 178       2.447  -5.244   8.919  1.00 11.20           C  
ATOM   2371  C   ARG A 178       3.457  -4.155   9.291  1.00 10.31           C  
ATOM   2372  O   ARG A 178       3.126  -3.218  10.014  1.00 11.54           O  
ATOM   2373  CB  ARG A 178       1.567  -4.712   7.797  1.00  8.85           C  
ATOM   2374  CG  ARG A 178       0.708  -5.820   7.189  1.00 11.69           C  
ATOM   2375  CD  ARG A 178      -0.166  -5.264   6.068  1.00 12.44           C  
ATOM   2376  NE  ARG A 178      -1.162  -4.316   6.608  1.00 12.45           N  
ATOM   2377  CZ  ARG A 178      -1.984  -3.554   5.886  1.00 14.73           C  
ATOM   2378  NH1 ARG A 178      -1.975  -3.605   4.564  1.00 15.78           N  
ATOM   2379  NH2 ARG A 178      -2.813  -2.713   6.478  1.00 14.51           N  
ATOM   2380  HN  ARG A 178       0.702  -5.271  10.101  1.00 99.99           H  
ATOM   2381  HE  ARG A 178      -1.243  -4.291   7.599  1.00 99.99           H  
ATOM   2382 1HH1 ARG A 178      -2.593  -3.043   4.027  1.00 99.99           H  
ATOM   2383 2HH1 ARG A 178      -1.329  -4.233   4.131  1.00 99.99           H  
ATOM   2384 1HH2 ARG A 178      -3.428  -2.144   5.937  1.00 99.99           H  
ATOM   2385 2HH2 ARG A 178      -2.782  -2.605   7.473  1.00 99.99           H  
ATOM   2386  HA  ARG A 178       2.982  -6.127   8.569  1.00 43.32           H  
ATOM   2387  HB1 ARG A 178       0.914  -3.936   8.196  1.00 43.32           H  
ATOM   2388  HB2 ARG A 178       2.202  -4.288   7.019  1.00 43.32           H  
ATOM   2389  HG1 ARG A 178       1.358  -6.597   6.786  1.00 43.32           H  
ATOM   2390  HG2 ARG A 178       0.070  -6.245   7.964  1.00 43.32           H  
ATOM   2391  HD1 ARG A 178       0.465  -4.747   5.345  1.00 43.32           H  
ATOM   2392  HD2 ARG A 178      -0.685  -6.087   5.576  1.00 43.32           H  
ATOM   2393  N   ASP A 179       4.687  -4.354   8.833  1.00  8.79           N  
ATOM   2394  CA  ASP A 179       5.780  -3.353   8.964  1.00  7.90           C  
ATOM   2395  C   ASP A 179       6.117  -3.002  10.434  1.00  9.36           C  
ATOM   2396  O   ASP A 179       6.426  -1.868  10.780  1.00 10.95           O  
ATOM   2397  CB  ASP A 179       5.438  -2.064   8.198  1.00  8.68           C  
ATOM   2398  CG  ASP A 179       4.905  -2.337   6.802  1.00 11.54           C  
ATOM   2399  OD1 ASP A 179       5.658  -2.918   5.979  1.00 10.52           O  
ATOM   2400  OD2 ASP A 179       3.716  -2.063   6.591  1.00 10.19           O  
ATOM   2401  HN  ASP A 179       4.966  -5.246   8.469  1.00 99.99           H  
ATOM   2402  HA  ASP A 179       6.675  -3.779   8.512  1.00 19.77           H  
ATOM   2403  HB1 ASP A 179       4.682  -1.515   8.759  1.00 19.77           H  
ATOM   2404  HB2 ASP A 179       6.340  -1.458   8.115  1.00 19.77           H  
ATOM   2405  N   THR A 180       6.008  -4.017  11.290  1.00  9.14           N  
ATOM   2406  CA  THR A 180       6.289  -3.831  12.728  1.00  8.23           C  
ATOM   2407  C   THR A 180       7.498  -4.679  13.151  1.00  8.01           C  
ATOM   2408  O   THR A 180       8.020  -5.517  12.413  1.00  7.50           O  
ATOM   2409  CB  THR A 180       5.097  -4.204  13.615  1.00 10.73           C  
ATOM   2410  OG1 THR A 180       4.863  -5.604  13.498  1.00 13.10           O  
ATOM   2411  CG2 THR A 180       3.832  -3.389  13.316  1.00  8.79           C  
ATOM   2412  HN  THR A 180       5.688  -4.929  11.055  1.00 99.99           H  
ATOM   2413  HG1 THR A 180       4.030  -5.884  13.976  1.00 99.99           H  
ATOM   2414  HA  THR A 180       6.529  -2.781  12.898  1.00 29.50           H  
ATOM   2415  HB  THR A 180       5.381  -4.003  14.648  1.00 29.50           H  
ATOM   2416 1HG2 THR A 180       3.029  -3.706  13.981  1.00 29.50           H  
ATOM   2417 2HG2 THR A 180       3.531  -3.551  12.281  1.00 29.50           H  
ATOM   2418 3HG2 THR A 180       4.036  -2.330  13.473  1.00 29.50           H  
ATOM   2419  N   THR A 181       7.992  -4.261  14.291  1.00  7.61           N  
ATOM   2420  CA  THR A 181       8.990  -5.001  15.085  1.00  7.03           C  
ATOM   2421  C   THR A 181       8.498  -4.959  16.542  1.00  7.60           C  
ATOM   2422  O   THR A 181       7.512  -4.289  16.867  1.00  9.23           O  
ATOM   2423  CB  THR A 181      10.383  -4.366  14.916  1.00  6.87           C  
ATOM   2424  OG1 THR A 181      11.356  -5.190  15.562  1.00  6.98           O  
ATOM   2425  CG2 THR A 181      10.502  -2.937  15.467  1.00  5.36           C  
ATOM   2426  HN  THR A 181       7.580  -3.491  14.787  1.00 99.99           H  
ATOM   2427  HG1 THR A 181      12.261  -4.837  15.332  1.00 99.99           H  
ATOM   2428  HA  THR A 181       9.023  -6.036  14.746  1.00 27.85           H  
ATOM   2429  HB  THR A 181      10.616  -4.339  13.851  1.00 27.85           H  
ATOM   2430 1HG2 THR A 181      11.515  -2.568  15.306  1.00 27.85           H  
ATOM   2431 2HG2 THR A 181      10.282  -2.939  16.535  1.00 27.85           H  
ATOM   2432 3HG2 THR A 181       9.793  -2.288  14.952  1.00 27.85           H  
ATOM   2433  N   MET A 182       9.264  -5.594  17.398  1.00  6.30           N  
ATOM   2434  CA  MET A 182       9.158  -5.415  18.859  1.00  8.92           C  
ATOM   2435  C   MET A 182      10.480  -4.779  19.317  1.00  7.91           C  
ATOM   2436  O   MET A 182      11.521  -5.112  18.739  1.00  7.47           O  
ATOM   2437  CB  MET A 182       9.001  -6.774  19.530  1.00 10.12           C  
ATOM   2438  CG  MET A 182       7.665  -7.444  19.220  1.00 10.94           C  
ATOM   2439  SD  MET A 182       7.708  -9.160  19.846  1.00 16.97           S  
ATOM   2440  CE  MET A 182       6.102  -9.722  19.331  1.00 13.48           C  
ATOM   2441  HN  MET A 182      10.067  -6.103  17.080  1.00 99.99           H  
ATOM   2442  HA  MET A 182       8.316  -4.767  19.105  1.00 20.23           H  
ATOM   2443  HB1 MET A 182       9.804  -7.426  19.186  1.00 20.23           H  
ATOM   2444  HB2 MET A 182       9.079  -6.639  20.609  1.00 20.23           H  
ATOM   2445  HG1 MET A 182       6.859  -6.896  19.708  1.00 20.23           H  
ATOM   2446  HG2 MET A 182       7.500  -7.451  18.143  1.00 20.23           H  
ATOM   2447  HE1 MET A 182       5.964 -10.759  19.637  1.00 20.23           H  
ATOM   2448  HE2 MET A 182       6.022  -9.650  18.246  1.00 20.23           H  
ATOM   2449  HE3 MET A 182       5.334  -9.102  19.794  1.00 20.23           H  
ATOM   2450  N   PRO A 183      10.479  -3.951  20.367  1.00  8.91           N  
ATOM   2451  CA  PRO A 183      11.721  -3.319  20.870  1.00  9.43           C  
ATOM   2452  C   PRO A 183      12.851  -4.335  21.139  1.00 11.02           C  
ATOM   2453  O   PRO A 183      13.930  -4.172  20.586  1.00  8.81           O  
ATOM   2454  CB  PRO A 183      11.288  -2.569  22.125  1.00  8.08           C  
ATOM   2455  CG  PRO A 183       9.861  -2.151  21.777  1.00  8.35           C  
ATOM   2456  CD  PRO A 183       9.308  -3.378  21.050  1.00  7.67           C  
ATOM   2457  HA  PRO A 183      12.069  -2.596  20.133  1.00  8.90           H  
ATOM   2458  HB1 PRO A 183      11.307  -3.219  23.000  1.00  8.90           H  
ATOM   2459  HB2 PRO A 183      11.921  -1.700  22.304  1.00  8.90           H  
ATOM   2460  HG1 PRO A 183       9.285  -1.937  22.678  1.00  8.90           H  
ATOM   2461  HG2 PRO A 183       9.857  -1.276  21.127  1.00  8.90           H  
ATOM   2462  HD1 PRO A 183       8.887  -4.091  21.759  1.00  8.90           H  
ATOM   2463  HD2 PRO A 183       8.544  -3.088  20.329  1.00  8.90           H  
ATOM   2464  N   ALA A 184      12.511  -5.471  21.760  1.00 10.36           N  
ATOM   2465  CA  ALA A 184      13.487  -6.564  21.997  1.00 12.20           C  
ATOM   2466  C   ALA A 184      14.039  -7.201  20.706  1.00 13.33           C  
ATOM   2467  O   ALA A 184      15.250  -7.311  20.557  1.00 13.13           O  
ATOM   2468  CB  ALA A 184      12.890  -7.645  22.899  1.00 11.80           C  
ATOM   2469  HN  ALA A 184      11.607  -5.624  22.163  1.00 99.99           H  
ATOM   2470  HA  ALA A 184      14.333  -6.131  22.530  1.00 26.80           H  
ATOM   2471  HB1 ALA A 184      13.625  -8.434  23.057  1.00 26.80           H  
ATOM   2472  HB2 ALA A 184      12.003  -8.065  22.425  1.00 26.80           H  
ATOM   2473  HB3 ALA A 184      12.616  -7.207  23.859  1.00 26.80           H  
ATOM   2474  N   ALA A 185      13.163  -7.407  19.720  1.00 12.36           N  
ATOM   2475  CA  ALA A 185      13.584  -7.978  18.417  1.00 11.98           C  
ATOM   2476  C   ALA A 185      14.509  -7.012  17.657  1.00  9.62           C  
ATOM   2477  O   ALA A 185      15.637  -7.380  17.342  1.00  8.86           O  
ATOM   2478  CB  ALA A 185      12.375  -8.341  17.556  1.00  9.41           C  
ATOM   2479  HN  ALA A 185      12.225  -7.079  19.754  1.00 99.99           H  
ATOM   2480  HA  ALA A 185      14.143  -8.893  18.615  1.00 25.37           H  
ATOM   2481  HB1 ALA A 185      12.715  -8.757  16.608  1.00 25.37           H  
ATOM   2482  HB2 ALA A 185      11.781  -7.447  17.368  1.00 25.37           H  
ATOM   2483  HB3 ALA A 185      11.765  -9.079  18.078  1.00 25.37           H  
ATOM   2484  N   MET A 186      14.113  -5.741  17.594  1.00  8.12           N  
ATOM   2485  CA  MET A 186      14.920  -4.700  16.911  1.00  8.32           C  
ATOM   2486  C   MET A 186      16.312  -4.520  17.551  1.00  9.74           C  
ATOM   2487  O   MET A 186      17.304  -4.531  16.826  1.00 11.30           O  
ATOM   2488  CB  MET A 186      14.137  -3.386  16.853  1.00 10.12           C  
ATOM   2489  CG  MET A 186      14.909  -2.260  16.151  1.00  9.68           C  
ATOM   2490  SD  MET A 186      15.466  -2.624  14.445  1.00 15.44           S  
ATOM   2491  CE  MET A 186      14.085  -2.008  13.506  1.00 13.02           C  
ATOM   2492  HN  MET A 186      13.266  -5.414  18.015  1.00 99.99           H  
ATOM   2493  HA  MET A 186      15.075  -5.031  15.884  1.00 20.64           H  
ATOM   2494  HB1 MET A 186      13.207  -3.559  16.312  1.00 20.64           H  
ATOM   2495  HB2 MET A 186      13.912  -3.070  17.872  1.00 20.64           H  
ATOM   2496  HG1 MET A 186      14.262  -1.384  16.112  1.00 20.64           H  
ATOM   2497  HG2 MET A 186      15.791  -2.035  16.750  1.00 20.64           H  
ATOM   2498  HE1 MET A 186      14.272  -2.158  12.443  1.00 20.64           H  
ATOM   2499  HE2 MET A 186      13.955  -0.944  13.705  1.00 20.64           H  
ATOM   2500  HE3 MET A 186      13.181  -2.544  13.794  1.00 20.64           H  
ATOM   2501  N   ALA A 187      16.363  -4.489  18.881  1.00 10.25           N  
ATOM   2502  CA  ALA A 187      17.639  -4.359  19.628  1.00 10.71           C  
ATOM   2503  C   ALA A 187      18.610  -5.525  19.366  1.00 10.68           C  
ATOM   2504  O   ALA A 187      19.746  -5.298  18.975  1.00  8.92           O  
ATOM   2505  CB  ALA A 187      17.360  -4.243  21.124  1.00  7.99           C  
ATOM   2506  HN  ALA A 187      15.546  -4.517  19.457  1.00 99.99           H  
ATOM   2507  HA  ALA A 187      18.125  -3.438  19.305  1.00 24.76           H  
ATOM   2508  HB1 ALA A 187      18.302  -4.148  21.664  1.00 24.76           H  
ATOM   2509  HB2 ALA A 187      16.834  -5.134  21.466  1.00 24.76           H  
ATOM   2510  HB3 ALA A 187      16.744  -3.364  21.312  1.00 24.76           H  
ATOM   2511  N   THR A 188      18.060  -6.744  19.400  1.00 10.96           N  
ATOM   2512  CA  THR A 188      18.831  -7.984  19.143  1.00 12.23           C  
ATOM   2513  C   THR A 188      19.351  -8.037  17.692  1.00 11.54           C  
ATOM   2514  O   THR A 188      20.534  -8.259  17.470  1.00 12.95           O  
ATOM   2515  CB  THR A 188      17.959  -9.189  19.518  1.00 14.38           C  
ATOM   2516  OG1 THR A 188      17.680  -9.105  20.919  1.00 19.99           O  
ATOM   2517  CG2 THR A 188      18.590 -10.552  19.204  1.00 21.20           C  
ATOM   2518  HN  THR A 188      17.113  -6.906  19.669  1.00 99.99           H  
ATOM   2519  HG1 THR A 188      17.157  -9.905  21.208  1.00 99.99           H  
ATOM   2520  HA  THR A 188      19.696  -7.981  19.806  1.00 33.69           H  
ATOM   2521  HB  THR A 188      17.017  -9.113  18.975  1.00 33.69           H  
ATOM   2522 1HG2 THR A 188      17.906 -11.347  19.501  1.00 33.69           H  
ATOM   2523 2HG2 THR A 188      19.526 -10.655  19.753  1.00 33.69           H  
ATOM   2524 3HG2 THR A 188      18.787 -10.624  18.134  1.00 33.69           H  
ATOM   2525  N   THR A 189      18.490  -7.654  16.752  1.00 10.24           N  
ATOM   2526  CA  THR A 189      18.849  -7.599  15.315  1.00  9.04           C  
ATOM   2527  C   THR A 189      19.930  -6.546  15.035  1.00  8.19           C  
ATOM   2528  O   THR A 189      20.924  -6.851  14.387  1.00  8.99           O  
ATOM   2529  CB  THR A 189      17.579  -7.371  14.494  1.00  8.03           C  
ATOM   2530  OG1 THR A 189      16.809  -8.554  14.670  1.00  6.41           O  
ATOM   2531  CG2 THR A 189      17.786  -7.106  12.996  1.00  8.98           C  
ATOM   2532  HN  THR A 189      17.529  -7.453  16.950  1.00 99.99           H  
ATOM   2533  HG1 THR A 189      15.939  -8.456  14.175  1.00 99.99           H  
ATOM   2534  HA  THR A 189      19.254  -8.572  15.037  1.00 28.87           H  
ATOM   2535  HB  THR A 189      17.032  -6.532  14.924  1.00 28.87           H  
ATOM   2536 1HG2 THR A 189      16.819  -6.959  12.515  1.00 28.87           H  
ATOM   2537 2HG2 THR A 189      18.291  -7.959  12.542  1.00 28.87           H  
ATOM   2538 3HG2 THR A 189      18.395  -6.212  12.866  1.00 28.87           H  
ATOM   2539  N   LEU A 190      19.752  -5.368  15.633  1.00  9.57           N  
ATOM   2540  CA  LEU A 190      20.733  -4.270  15.512  1.00 12.46           C  
ATOM   2541  C   LEU A 190      22.109  -4.723  16.035  1.00 13.22           C  
ATOM   2542  O   LEU A 190      23.095  -4.619  15.317  1.00 11.23           O  
ATOM   2543  CB  LEU A 190      20.293  -3.044  16.319  1.00 14.68           C  
ATOM   2544  CG  LEU A 190      20.482  -1.661  15.661  1.00 20.15           C  
ATOM   2545  CD1 LEU A 190      20.864  -0.643  16.736  1.00 17.48           C  
ATOM   2546  CD2 LEU A 190      21.463  -1.590  14.485  1.00 18.26           C  
ATOM   2547  HN  LEU A 190      18.940  -5.152  16.176  1.00 99.99           H  
ATOM   2548  HA  LEU A 190      20.826  -3.990  14.463  1.00 24.12           H  
ATOM   2549  HB1 LEU A 190      19.232  -3.160  16.539  1.00 24.12           H  
ATOM   2550  HB2 LEU A 190      20.860  -3.044  17.250  1.00 24.12           H  
ATOM   2551  HG  LEU A 190      19.508  -1.361  15.276  1.00 24.12           H  
ATOM   2552 1HD1 LEU A 190      20.999   0.337  16.278  1.00 24.12           H  
ATOM   2553 2HD1 LEU A 190      21.794  -0.951  17.215  1.00 24.12           H  
ATOM   2554 3HD1 LEU A 190      20.072  -0.588  17.483  1.00 24.12           H  
ATOM   2555 1HD2 LEU A 190      21.508  -0.568  14.110  1.00 24.12           H  
ATOM   2556 2HD2 LEU A 190      21.126  -2.254  13.689  1.00 24.12           H  
ATOM   2557 3HD2 LEU A 190      22.454  -1.898  14.819  1.00 24.12           H  
ATOM   2558  N   ARG A 191      22.097  -5.368  17.201  1.00 13.41           N  
ATOM   2559  CA  ARG A 191      23.330  -5.925  17.798  1.00 15.34           C  
ATOM   2560  C   ARG A 191      24.026  -6.937  16.873  1.00 15.78           C  
ATOM   2561  O   ARG A 191      25.199  -6.754  16.565  1.00 15.51           O  
ATOM   2562  CB  ARG A 191      23.024  -6.594  19.130  1.00 16.65           C  
ATOM   2563  CG  ARG A 191      24.333  -6.860  19.871  1.00 21.23           C  
ATOM   2564  CD  ARG A 191      24.053  -7.663  21.130  1.00 24.95           C  
ATOM   2565  NE  ARG A 191      24.343  -9.088  20.888  1.00 33.01           N  
ATOM   2566  CZ  ARG A 191      25.427  -9.715  21.346  1.00 31.71           C  
ATOM   2567  NH1 ARG A 191      26.317  -9.081  22.095  1.00 35.72           N  
ATOM   2568  NH2 ARG A 191      25.681 -10.962  20.999  1.00 35.95           N  
ATOM   2569  HN  ARG A 191      21.295  -5.388  17.803  1.00 99.99           H  
ATOM   2570  HE  ARG A 191      23.620  -9.621  20.463  1.00 99.99           H  
ATOM   2571 1HH1 ARG A 191      27.128  -9.542  22.452  1.00 99.99           H  
ATOM   2572 2HH1 ARG A 191      26.190  -8.102  22.259  1.00 99.99           H  
ATOM   2573 1HH2 ARG A 191      26.501 -11.404  21.364  1.00 99.99           H  
ATOM   2574 2HH2 ARG A 191      25.077 -11.449  20.375  1.00 99.99           H  
ATOM   2575  HA  ARG A 191      24.020  -5.102  17.982  1.00 50.54           H  
ATOM   2576  HB1 ARG A 191      22.392  -5.939  19.730  1.00 50.54           H  
ATOM   2577  HB2 ARG A 191      22.507  -7.537  18.954  1.00 50.54           H  
ATOM   2578  HG1 ARG A 191      25.007  -7.422  19.225  1.00 50.54           H  
ATOM   2579  HG2 ARG A 191      24.796  -5.911  20.142  1.00 50.54           H  
ATOM   2580  HD1 ARG A 191      24.684  -7.298  21.940  1.00 50.54           H  
ATOM   2581  HD2 ARG A 191      23.005  -7.549  21.406  1.00 50.54           H  
ATOM   2582  N   LYS A 192      23.250  -7.841  16.289  1.00 12.30           N  
ATOM   2583  CA  LYS A 192      23.825  -8.871  15.391  1.00 13.52           C  
ATOM   2584  C   LYS A 192      24.427  -8.224  14.127  1.00 12.79           C  
ATOM   2585  O   LYS A 192      25.557  -8.527  13.765  1.00 14.67           O  
ATOM   2586  CB  LYS A 192      22.795  -9.887  14.923  1.00 13.28           C  
ATOM   2587  CG  LYS A 192      22.084 -10.691  16.009  1.00 16.79           C  
ATOM   2588  CD  LYS A 192      21.138 -11.640  15.270  1.00 22.82           C  
ATOM   2589  CE  LYS A 192      20.023 -12.225  16.129  1.00 23.75           C  
ATOM   2590  NZ  LYS A 192      20.564 -13.049  17.226  1.00 29.94           N1+
ATOM   2591  HN  LYS A 192      22.251  -7.839  16.366  1.00 99.99           H  
ATOM   2592  HZ1 LYS A 192      19.811 -13.473  17.719  1.00 99.99           H  
ATOM   2593  HZ2 LYS A 192      21.159 -13.750  16.836  1.00 99.99           H  
ATOM   2594  HZ3 LYS A 192      21.089 -12.456  17.832  1.00 99.99           H  
ATOM   2595  HA  LYS A 192      24.617  -9.397  15.925  1.00 43.06           H  
ATOM   2596  HB1 LYS A 192      22.034  -9.349  14.358  1.00 43.06           H  
ATOM   2597  HB2 LYS A 192      23.303 -10.594  14.267  1.00 43.06           H  
ATOM   2598  HG1 LYS A 192      22.807 -11.257  16.597  1.00 43.06           H  
ATOM   2599  HG2 LYS A 192      21.520 -10.028  16.665  1.00 43.06           H  
ATOM   2600  HD1 LYS A 192      20.680 -11.090  14.448  1.00 43.06           H  
ATOM   2601  HD2 LYS A 192      21.728 -12.465  14.872  1.00 43.06           H  
ATOM   2602  HE1 LYS A 192      19.438 -11.409  16.554  1.00 43.06           H  
ATOM   2603  HE2 LYS A 192      19.382 -12.845  15.503  1.00 43.06           H  
ATOM   2604  N   LEU A 193      23.727  -7.234  13.593  1.00 12.58           N  
ATOM   2605  CA  LEU A 193      24.134  -6.510  12.368  1.00 13.72           C  
ATOM   2606  C   LEU A 193      25.449  -5.733  12.593  1.00 16.55           C  
ATOM   2607  O   LEU A 193      26.349  -5.774  11.764  1.00 16.70           O  
ATOM   2608  CB  LEU A 193      22.974  -5.562  12.061  1.00 17.78           C  
ATOM   2609  CG  LEU A 193      22.415  -5.511  10.634  1.00 20.45           C  
ATOM   2610  CD1 LEU A 193      22.326  -6.872   9.932  1.00 21.34           C  
ATOM   2611  CD2 LEU A 193      20.994  -4.964  10.767  1.00 19.40           C  
ATOM   2612  HN  LEU A 193      22.895  -6.872  14.022  1.00 99.99           H  
ATOM   2613  HA  LEU A 193      24.259  -7.216  11.547  1.00 26.50           H  
ATOM   2614  HB1 LEU A 193      22.150  -5.842  12.717  1.00 26.50           H  
ATOM   2615  HB2 LEU A 193      23.310  -4.555  12.309  1.00 26.50           H  
ATOM   2616  HG  LEU A 193      23.014  -4.828  10.032  1.00 26.50           H  
ATOM   2617 1HD1 LEU A 193      21.920  -6.738   8.929  1.00 26.50           H  
ATOM   2618 2HD1 LEU A 193      21.674  -7.534  10.502  1.00 26.50           H  
ATOM   2619 3HD1 LEU A 193      23.321  -7.313   9.865  1.00 26.50           H  
ATOM   2620 1HD2 LEU A 193      20.534  -4.901   9.781  1.00 26.50           H  
ATOM   2621 2HD2 LEU A 193      21.027  -3.971  11.216  1.00 26.50           H  
ATOM   2622 3HD2 LEU A 193      20.406  -5.629  11.400  1.00 26.50           H  
ATOM   2623  N   LEU A 194      25.530  -5.132  13.773  1.00 15.67           N  
ATOM   2624  CA  LEU A 194      26.668  -4.297  14.208  1.00 17.72           C  
ATOM   2625  C   LEU A 194      27.911  -5.035  14.730  1.00 19.32           C  
ATOM   2626  O   LEU A 194      28.999  -4.478  14.646  1.00 21.75           O  
ATOM   2627  CB  LEU A 194      26.139  -3.313  15.256  1.00 18.31           C  
ATOM   2628  CG  LEU A 194      25.874  -1.881  14.767  1.00 20.47           C  
ATOM   2629  CD1 LEU A 194      25.138  -1.782  13.424  1.00 18.90           C  
ATOM   2630  CD2 LEU A 194      25.038  -1.181  15.837  1.00 20.31           C  
ATOM   2631  HN  LEU A 194      24.774  -5.155  14.430  1.00 99.99           H  
ATOM   2632  HA  LEU A 194      26.983  -3.709  13.346  1.00 28.05           H  
ATOM   2633  HB1 LEU A 194      25.201  -3.711  15.643  1.00 28.05           H  
ATOM   2634  HB2 LEU A 194      26.871  -3.259  16.062  1.00 28.05           H  
ATOM   2635  HG  LEU A 194      26.829  -1.362  14.678  1.00 28.05           H  
ATOM   2636 1HD1 LEU A 194      24.997  -0.733  13.163  1.00 28.05           H  
ATOM   2637 2HD1 LEU A 194      24.166  -2.270  13.505  1.00 28.05           H  
ATOM   2638 3HD1 LEU A 194      25.727  -2.273  12.649  1.00 28.05           H  
ATOM   2639 1HD2 LEU A 194      24.829  -0.158  15.524  1.00 28.05           H  
ATOM   2640 2HD2 LEU A 194      25.589  -1.167  16.778  1.00 28.05           H  
ATOM   2641 3HD2 LEU A 194      24.099  -1.717  15.974  1.00 28.05           H  
ATOM   2642  N   THR A 195      27.737  -6.219  15.321  1.00 17.71           N  
ATOM   2643  CA  THR A 195      28.875  -6.906  16.005  1.00 19.35           C  
ATOM   2644  C   THR A 195      29.084  -8.380  15.590  1.00 19.76           C  
ATOM   2645  O   THR A 195      30.107  -8.960  15.928  1.00 20.77           O  
ATOM   2646  CB  THR A 195      28.766  -6.843  17.528  1.00 18.11           C  
ATOM   2647  OG1 THR A 195      27.620  -7.584  17.960  1.00 20.35           O  
ATOM   2648  CG2 THR A 195      28.728  -5.407  18.075  1.00 16.65           C  
ATOM   2649  HN  THR A 195      26.863  -6.684  15.393  1.00 99.99           H  
ATOM   2650  HG1 THR A 195      27.548  -7.551  18.957  1.00 99.99           H  
ATOM   2651  HA  THR A 195      29.782  -6.368  15.730  1.00 36.96           H  
ATOM   2652  HB  THR A 195      29.649  -7.330  17.942  1.00 36.96           H  
ATOM   2653 1HG2 THR A 195      28.650  -5.434  19.162  1.00 36.96           H  
ATOM   2654 2HG2 THR A 195      27.866  -4.883  17.662  1.00 36.96           H  
ATOM   2655 3HG2 THR A 195      29.641  -4.885  17.789  1.00 36.96           H  
ATOM   2656  N   GLY A 196      28.033  -8.981  15.025  1.00 18.23           N  
ATOM   2657  CA  GLY A 196      28.052 -10.412  14.626  1.00 19.43           C  
ATOM   2658  C   GLY A 196      28.941 -10.651  13.397  1.00 20.12           C  
ATOM   2659  O   GLY A 196      29.369  -9.727  12.718  1.00 18.84           O  
ATOM   2660  HN  GLY A 196      27.198  -8.513  14.722  1.00 99.99           H  
ATOM   2661  HA1 GLY A 196      28.433 -11.005  15.457  1.00 35.32           H  
ATOM   2662  HA2 GLY A 196      27.035 -10.726  14.392  1.00 35.32           H  
ATOM   2663  N   GLU A 197      29.036 -11.920  13.034  1.00 19.48           N  
ATOM   2664  CA  GLU A 197      29.786 -12.326  11.815  1.00 19.61           C  
ATOM   2665  C   GLU A 197      28.955 -12.247  10.514  1.00 21.28           C  
ATOM   2666  O   GLU A 197      29.476 -12.558   9.449  1.00 23.25           O  
ATOM   2667  CB  GLU A 197      30.355 -13.735  11.978  1.00 18.52           C  
ATOM   2668  CG  GLU A 197      31.374 -13.851  13.123  1.00 23.13           C  
ATOM   2669  CD  GLU A 197      31.956 -15.259  13.303  1.00 24.45           C  
ATOM   2670  OE1 GLU A 197      31.344 -16.235  12.813  1.00 26.62           O  
ATOM   2671  OE2 GLU A 197      33.015 -15.337  13.965  1.00 26.21           O  
ATOM   2672  HN  GLU A 197      28.676 -12.665  13.584  1.00 99.99           H  
ATOM   2673  HA  GLU A 197      30.629 -11.643  11.707  1.00 30.25           H  
ATOM   2674  HB1 GLU A 197      29.531 -14.420  12.178  1.00 30.25           H  
ATOM   2675  HB2 GLU A 197      30.847 -14.019  11.048  1.00 30.25           H  
ATOM   2676  HG1 GLU A 197      32.196 -13.164  12.921  1.00 30.25           H  
ATOM   2677  HG2 GLU A 197      30.880 -13.564  14.051  1.00 30.25           H  
ATOM   2678  N   LEU A 198      27.704 -11.788  10.603  1.00 21.67           N  
ATOM   2679  CA  LEU A 198      26.785 -11.711   9.438  1.00 22.63           C  
ATOM   2680  C   LEU A 198      27.354 -10.808   8.324  1.00 20.41           C  
ATOM   2681  O   LEU A 198      27.310 -11.150   7.144  1.00 21.28           O  
ATOM   2682  CB  LEU A 198      25.450 -11.123   9.899  1.00 26.93           C  
ATOM   2683  CG  LEU A 198      24.167 -11.681   9.260  1.00 30.70           C  
ATOM   2684  CD1 LEU A 198      23.056 -10.703   9.615  1.00 30.86           C  
ATOM   2685  CD2 LEU A 198      24.190 -11.880   7.740  1.00 32.78           C  
ATOM   2686  HN  LEU A 198      27.313 -11.468  11.462  1.00 99.99           H  
ATOM   2687  HA  LEU A 198      26.620 -12.713   9.041  1.00 34.14           H  
ATOM   2688  HB1 LEU A 198      25.376 -11.286  10.974  1.00 34.14           H  
ATOM   2689  HB2 LEU A 198      25.477 -10.053   9.694  1.00 34.14           H  
ATOM   2690  HG  LEU A 198      23.941 -12.640   9.727  1.00 34.14           H  
ATOM   2691 1HD1 LEU A 198      22.116 -11.049   9.186  1.00 34.14           H  
ATOM   2692 2HD1 LEU A 198      23.297  -9.718   9.215  1.00 34.14           H  
ATOM   2693 3HD1 LEU A 198      22.959 -10.641  10.699  1.00 34.14           H  
ATOM   2694 1HD2 LEU A 198      23.230 -12.277   7.410  1.00 34.14           H  
ATOM   2695 2HD2 LEU A 198      24.982 -12.581   7.477  1.00 34.14           H  
ATOM   2696 3HD2 LEU A 198      24.374 -10.924   7.251  1.00 34.14           H  
ATOM   2697  N   LEU A 199      27.872  -9.658   8.733  1.00 18.92           N  
ATOM   2698  CA  LEU A 199      28.507  -8.687   7.827  1.00 18.06           C  
ATOM   2699  C   LEU A 199      30.012  -8.710   8.068  1.00 16.28           C  
ATOM   2700  O   LEU A 199      30.488  -8.951   9.173  1.00 16.41           O  
ATOM   2701  CB  LEU A 199      27.964  -7.296   8.170  1.00 17.72           C  
ATOM   2702  CG  LEU A 199      27.021  -6.616   7.169  1.00 22.76           C  
ATOM   2703  CD1 LEU A 199      26.054  -7.566   6.455  1.00 20.66           C  
ATOM   2704  CD2 LEU A 199      26.197  -5.600   7.964  1.00 20.61           C  
ATOM   2705  HN  LEU A 199      27.936  -9.410   9.699  1.00 99.99           H  
ATOM   2706  HA  LEU A 199      28.285  -8.935   6.789  1.00 27.93           H  
ATOM   2707  HB1 LEU A 199      27.424  -7.384   9.113  1.00 27.93           H  
ATOM   2708  HB2 LEU A 199      28.823  -6.638   8.302  1.00 27.93           H  
ATOM   2709  HG  LEU A 199      27.615  -6.087   6.424  1.00 27.93           H  
ATOM   2710 1HD1 LEU A 199      25.427  -6.998   5.768  1.00 27.93           H  
ATOM   2711 2HD1 LEU A 199      25.425  -8.066   7.191  1.00 27.93           H  
ATOM   2712 3HD1 LEU A 199      26.621  -8.311   5.897  1.00 27.93           H  
ATOM   2713 1HD2 LEU A 199      25.507  -5.087   7.294  1.00 27.93           H  
ATOM   2714 2HD2 LEU A 199      26.864  -4.872   8.425  1.00 27.93           H  
ATOM   2715 3HD2 LEU A 199      25.632  -6.117   8.740  1.00 27.93           H  
ATOM   2716  N   THR A 200      30.720  -8.419   6.993  1.00 15.60           N  
ATOM   2717  CA  THR A 200      32.174  -8.168   7.002  1.00 17.15           C  
ATOM   2718  C   THR A 200      32.440  -6.945   7.904  1.00 16.83           C  
ATOM   2719  O   THR A 200      31.632  -6.013   7.903  1.00 16.00           O  
ATOM   2720  CB  THR A 200      32.509  -8.010   5.510  1.00 15.84           C  
ATOM   2721  OG1 THR A 200      33.377  -9.070   5.132  1.00 17.40           O  
ATOM   2722  CG2 THR A 200      33.032  -6.655   5.015  1.00 11.82           C  
ATOM   2723  HN  THR A 200      30.279  -8.319   6.103  1.00 99.99           H  
ATOM   2724  HG1 THR A 200      33.519  -9.049   4.141  1.00 99.99           H  
ATOM   2725  HA  THR A 200      32.693  -9.038   7.403  1.00 34.51           H  
ATOM   2726  HB  THR A 200      31.576  -8.183   4.975  1.00 34.51           H  
ATOM   2727 1HG2 THR A 200      33.220  -6.707   3.943  1.00 34.51           H  
ATOM   2728 2HG2 THR A 200      33.959  -6.411   5.535  1.00 34.51           H  
ATOM   2729 3HG2 THR A 200      32.289  -5.883   5.216  1.00 34.51           H  
ATOM   2730  N   LEU A 201      33.587  -6.891   8.572  1.00 18.11           N  
ATOM   2731  CA  LEU A 201      33.914  -5.725   9.426  1.00 18.97           C  
ATOM   2732  C   LEU A 201      33.883  -4.367   8.692  1.00 16.92           C  
ATOM   2733  O   LEU A 201      33.233  -3.442   9.164  1.00 14.46           O  
ATOM   2734  CB  LEU A 201      35.240  -5.998  10.141  1.00 20.02           C  
ATOM   2735  CG  LEU A 201      35.693  -5.006  11.225  1.00 21.93           C  
ATOM   2736  CD1 LEU A 201      34.565  -4.456  12.110  1.00 20.68           C  
ATOM   2737  CD2 LEU A 201      36.658  -5.775  12.128  1.00 25.31           C  
ATOM   2738  HN  LEU A 201      34.167  -7.691   8.717  1.00 99.99           H  
ATOM   2739  HA  LEU A 201      33.147  -5.679  10.199  1.00 28.49           H  
ATOM   2740  HB1 LEU A 201      35.159  -6.978  10.612  1.00 28.49           H  
ATOM   2741  HB2 LEU A 201      36.019  -6.024   9.379  1.00 28.49           H  
ATOM   2742  HG  LEU A 201      36.221  -4.176  10.756  1.00 28.49           H  
ATOM   2743 1HD1 LEU A 201      34.982  -3.766  12.843  1.00 28.49           H  
ATOM   2744 2HD1 LEU A 201      34.073  -5.280  12.626  1.00 28.49           H  
ATOM   2745 3HD1 LEU A 201      33.839  -3.931  11.489  1.00 28.49           H  
ATOM   2746 1HD2 LEU A 201      37.015  -5.119  12.921  1.00 28.49           H  
ATOM   2747 2HD2 LEU A 201      37.505  -6.127  11.539  1.00 28.49           H  
ATOM   2748 3HD2 LEU A 201      36.142  -6.629  12.568  1.00 28.49           H  
ATOM   2749  N   ALA A 202      34.354  -4.357   7.441  1.00 15.23           N  
ATOM   2750  CA  ALA A 202      34.272  -3.160   6.566  1.00 15.00           C  
ATOM   2751  C   ALA A 202      32.816  -2.726   6.287  1.00 15.62           C  
ATOM   2752  O   ALA A 202      32.502  -1.540   6.303  1.00 14.25           O  
ATOM   2753  CB  ALA A 202      35.005  -3.427   5.251  1.00 16.88           C  
ATOM   2754  HN  ALA A 202      34.802  -5.146   7.035  1.00 99.99           H  
ATOM   2755  HA  ALA A 202      34.777  -2.338   7.072  1.00 29.50           H  
ATOM   2756  HB1 ALA A 202      34.941  -2.545   4.613  1.00 29.49           H  
ATOM   2757  HB2 ALA A 202      34.545  -4.275   4.744  1.00 29.49           H  
ATOM   2758  HB3 ALA A 202      36.052  -3.651   5.457  1.00 29.49           H  
ATOM   2759  N   SER A 203      31.923  -3.708   6.208  1.00 15.79           N  
ATOM   2760  CA  SER A 203      30.476  -3.468   6.015  1.00 14.99           C  
ATOM   2761  C   SER A 203      29.765  -3.028   7.294  1.00 12.28           C  
ATOM   2762  O   SER A 203      29.016  -2.058   7.258  1.00 10.37           O  
ATOM   2763  CB  SER A 203      29.758  -4.688   5.457  1.00 17.81           C  
ATOM   2764  OG  SER A 203      30.202  -4.821   4.112  1.00 25.87           O  
ATOM   2765  HN  SER A 203      32.166  -4.663   6.379  1.00 99.99           H  
ATOM   2766  HG  SER A 203      29.814  -5.648   3.699  1.00 99.99           H  
ATOM   2767  HA  SER A 203      30.371  -2.663   5.287  1.00 37.14           H  
ATOM   2768  HB1 SER A 203      30.019  -5.577   6.032  1.00 37.14           H  
ATOM   2769  HB2 SER A 203      28.679  -4.539   5.487  1.00 37.14           H  
ATOM   2770  N   ARG A 204      30.123  -3.647   8.417  1.00 13.15           N  
ATOM   2771  CA  ARG A 204      29.591  -3.240   9.735  1.00 14.36           C  
ATOM   2772  C   ARG A 204      29.964  -1.779  10.022  1.00 13.49           C  
ATOM   2773  O   ARG A 204      29.088  -0.942  10.219  1.00 11.63           O  
ATOM   2774  CB  ARG A 204      30.164  -4.078  10.871  1.00 15.78           C  
ATOM   2775  CG  ARG A 204      29.625  -5.499  10.887  1.00 19.23           C  
ATOM   2776  CD  ARG A 204      30.263  -6.200  12.076  1.00 20.68           C  
ATOM   2777  NE  ARG A 204      30.858  -7.449  11.590  1.00 28.12           N  
ATOM   2778  CZ  ARG A 204      31.998  -8.002  11.998  1.00 30.20           C  
ATOM   2779  NH1 ARG A 204      32.747  -7.448  12.940  1.00 32.28           N  
ATOM   2780  NH2 ARG A 204      32.359  -9.163  11.480  1.00 30.81           N  
ATOM   2781  HN  ARG A 204      30.806  -4.386   8.438  1.00 99.99           H  
ATOM   2782  HE  ARG A 204      30.293  -7.972  10.957  1.00 99.99           H  
ATOM   2783 1HH1 ARG A 204      33.578  -7.891  13.260  1.00 99.99           H  
ATOM   2784 2HH1 ARG A 204      32.430  -6.592  13.349  1.00 99.99           H  
ATOM   2785 1HH2 ARG A 204      33.185  -9.624  11.790  1.00 99.99           H  
ATOM   2786 2HH2 ARG A 204      31.763  -9.583  10.790  1.00 99.99           H  
ATOM   2787  HA  ARG A 204      28.505  -3.338   9.729  1.00 48.80           H  
ATOM   2788  HB1 ARG A 204      31.248  -4.118  10.761  1.00 48.80           H  
ATOM   2789  HB2 ARG A 204      29.912  -3.600  11.817  1.00 48.80           H  
ATOM   2790  HG1 ARG A 204      28.541  -5.487  10.997  1.00 48.80           H  
ATOM   2791  HG2 ARG A 204      29.892  -6.011   9.963  1.00 48.80           H  
ATOM   2792  HD1 ARG A 204      31.035  -5.565  12.510  1.00 48.80           H  
ATOM   2793  HD2 ARG A 204      29.505  -6.418  12.829  1.00 48.80           H  
ATOM   2794  N   GLN A 205      31.238  -1.481   9.768  1.00 12.72           N  
ATOM   2795  CA  GLN A 205      31.749  -0.100   9.859  1.00 14.63           C  
ATOM   2796  C   GLN A 205      31.040   0.872   8.899  1.00 14.26           C  
ATOM   2797  O   GLN A 205      30.650   1.955   9.338  1.00 15.10           O  
ATOM   2798  CB  GLN A 205      33.266  -0.057   9.660  1.00 12.53           C  
ATOM   2799  CG  GLN A 205      33.832   1.302  10.097  1.00 13.58           C  
ATOM   2800  CD  GLN A 205      33.504   1.629  11.563  1.00 13.49           C  
ATOM   2801  OE1 GLN A 205      33.616   0.816  12.468  1.00 18.35           O  
ATOM   2802  NE2 GLN A 205      33.074   2.842  11.816  1.00 11.99           N  
ATOM   2803  HN  GLN A 205      31.940  -2.190   9.664  1.00 99.99           H  
ATOM   2804 1HE2 GLN A 205      32.874   3.057  12.767  1.00 99.99           H  
ATOM   2805 2HE2 GLN A 205      32.962   3.526  11.095  1.00 99.99           H  
ATOM   2806  HA  GLN A 205      31.549   0.249  10.872  1.00 35.55           H  
ATOM   2807  HB1 GLN A 205      33.727  -0.845  10.255  1.00 35.55           H  
ATOM   2808  HB2 GLN A 205      33.493  -0.217   8.606  1.00 35.55           H  
ATOM   2809  HG1 GLN A 205      34.915   1.285   9.976  1.00 35.55           H  
ATOM   2810  HG2 GLN A 205      33.407   2.079   9.462  1.00 35.55           H  
ATOM   2811  N   GLN A 206      30.734   0.436   7.680  1.00 13.36           N  
ATOM   2812  CA  GLN A 206      29.994   1.294   6.724  1.00 13.80           C  
ATOM   2813  C   GLN A 206      28.561   1.601   7.219  1.00 14.25           C  
ATOM   2814  O   GLN A 206      28.120   2.747   7.141  1.00 13.49           O  
ATOM   2815  CB  GLN A 206      29.980   0.684   5.321  1.00 15.59           C  
ATOM   2816  CG  GLN A 206      29.187   1.526   4.310  1.00 16.71           C  
ATOM   2817  CD  GLN A 206      29.761   2.935   4.079  1.00 22.24           C  
ATOM   2818  OE1 GLN A 206      30.543   3.159   3.171  1.00 26.40           O  
ATOM   2819  NE2 GLN A 206      29.354   3.920   4.843  1.00 19.64           N  
ATOM   2820  HN  GLN A 206      30.937  -0.489   7.351  1.00 99.99           H  
ATOM   2821 1HE2 GLN A 206      29.745   4.819   4.658  1.00 99.99           H  
ATOM   2822 2HE2 GLN A 206      28.684   3.772   5.579  1.00 99.99           H  
ATOM   2823  HA  GLN A 206      30.526   2.243   6.660  1.00 37.95           H  
ATOM   2824  HB1 GLN A 206      31.008   0.597   4.970  1.00 37.95           H  
ATOM   2825  HB2 GLN A 206      29.529  -0.307   5.377  1.00 37.95           H  
ATOM   2826  HG1 GLN A 206      29.180   0.999   3.356  1.00 37.95           H  
ATOM   2827  HG2 GLN A 206      28.166   1.628   4.676  1.00 37.95           H  
ATOM   2828  N   LEU A 207      27.940   0.621   7.861  1.00 12.82           N  
ATOM   2829  CA  LEU A 207      26.564   0.772   8.372  1.00 11.95           C  
ATOM   2830  C   LEU A 207      26.569   1.744   9.568  1.00 11.18           C  
ATOM   2831  O   LEU A 207      25.838   2.732   9.576  1.00 12.37           O  
ATOM   2832  CB  LEU A 207      26.045  -0.600   8.827  1.00 11.73           C  
ATOM   2833  CG  LEU A 207      24.564  -0.942   8.613  1.00 18.48           C  
ATOM   2834  CD1 LEU A 207      24.119  -1.816   9.785  1.00 15.40           C  
ATOM   2835  CD2 LEU A 207      23.596   0.233   8.409  1.00 14.16           C  
ATOM   2836  HN  LEU A 207      28.412  -0.216   8.158  1.00 99.99           H  
ATOM   2837  HA  LEU A 207      25.921   1.164   7.584  1.00 23.12           H  
ATOM   2838  HB1 LEU A 207      26.627  -1.354   8.297  1.00 23.12           H  
ATOM   2839  HB2 LEU A 207      26.239  -0.676   9.897  1.00 23.12           H  
ATOM   2840  HG  LEU A 207      24.507  -1.560   7.717  1.00 23.12           H  
ATOM   2841 1HD1 LEU A 207      23.068  -2.078   9.665  1.00 23.12           H  
ATOM   2842 2HD1 LEU A 207      24.252  -1.268  10.718  1.00 23.12           H  
ATOM   2843 3HD1 LEU A 207      24.719  -2.725   9.809  1.00 23.12           H  
ATOM   2844 1HD2 LEU A 207      22.585  -0.149   8.270  1.00 23.12           H  
ATOM   2845 2HD2 LEU A 207      23.894   0.801   7.528  1.00 23.12           H  
ATOM   2846 3HD2 LEU A 207      23.621   0.882   9.285  1.00 23.12           H  
ATOM   2847  N   ILE A 208      27.558   1.550  10.443  1.00 10.27           N  
ATOM   2848  CA  ILE A 208      27.806   2.407  11.628  1.00 11.85           C  
ATOM   2849  C   ILE A 208      28.101   3.862  11.195  1.00 12.20           C  
ATOM   2850  O   ILE A 208      27.485   4.784  11.712  1.00 11.84           O  
ATOM   2851  CB  ILE A 208      28.925   1.785  12.478  1.00 14.57           C  
ATOM   2852  CG1 ILE A 208      28.416   0.475  13.102  1.00 16.29           C  
ATOM   2853  CG2 ILE A 208      29.436   2.732  13.579  1.00 18.97           C  
ATOM   2854  CD  ILE A 208      29.529  -0.466  13.578  1.00 18.70           C  
ATOM   2855  HN  ILE A 208      28.183   0.769  10.362  1.00 99.99           H  
ATOM   2856  HA  ILE A 208      26.897   2.416  12.229  1.00 23.85           H  
ATOM   2857  HB  ILE A 208      29.760   1.546  11.819  1.00 23.85           H  
ATOM   2858 1HG1 ILE A 208      27.790   0.725  13.958  1.00 23.85           H  
ATOM   2859 2HG1 ILE A 208      27.820  -0.050  12.356  1.00 23.85           H  
ATOM   2860 1HG2 ILE A 208      30.225   2.238  14.146  1.00 23.85           H  
ATOM   2861 2HG2 ILE A 208      28.615   2.989  14.248  1.00 23.85           H  
ATOM   2862 3HG2 ILE A 208      29.831   3.640  13.123  1.00 23.85           H  
ATOM   2863  HD1 ILE A 208      29.087  -1.366  14.005  1.00 23.85           H  
ATOM   2864  HD2 ILE A 208      30.131   0.036  14.335  1.00 23.85           H  
ATOM   2865  HD3 ILE A 208      30.161  -0.738  12.733  1.00 23.85           H  
ATOM   2866  N   ASP A 209      28.986   4.016  10.214  1.00 12.85           N  
ATOM   2867  CA  ASP A 209      29.299   5.344   9.639  1.00 14.96           C  
ATOM   2868  C   ASP A 209      28.066   6.096   9.098  1.00 13.64           C  
ATOM   2869  O   ASP A 209      27.881   7.258   9.447  1.00 13.26           O  
ATOM   2870  CB  ASP A 209      30.374   5.255   8.551  1.00 17.07           C  
ATOM   2871  CG  ASP A 209      31.755   4.876   9.091  1.00 20.35           C  
ATOM   2872  OD1 ASP A 209      32.031   5.138  10.282  1.00 24.08           O  
ATOM   2873  OD2 ASP A 209      32.536   4.322   8.285  1.00 23.72           O  
ATOM   2874  HN  ASP A 209      29.592   3.262   9.935  1.00 99.99           H  
ATOM   2875  HA  ASP A 209      29.712   5.950  10.445  1.00 26.66           H  
ATOM   2876  HB1 ASP A 209      30.069   4.502   7.824  1.00 26.66           H  
ATOM   2877  HB2 ASP A 209      30.449   6.225   8.060  1.00 26.66           H  
ATOM   2878  N   TRP A 210      27.178   5.382   8.413  1.00 11.35           N  
ATOM   2879  CA  TRP A 210      25.905   5.960   7.919  1.00 11.39           C  
ATOM   2880  C   TRP A 210      25.003   6.446   9.069  1.00 12.23           C  
ATOM   2881  O   TRP A 210      24.584   7.600   9.088  1.00 12.57           O  
ATOM   2882  CB  TRP A 210      25.143   4.957   7.050  1.00 11.85           C  
ATOM   2883  CG  TRP A 210      25.765   4.775   5.653  1.00 11.01           C  
ATOM   2884  CD1 TRP A 210      26.397   5.720   4.973  1.00 15.14           C  
ATOM   2885  CD2 TRP A 210      25.701   3.652   4.842  1.00 11.38           C  
ATOM   2886  NE1 TRP A 210      26.719   5.268   3.771  1.00 15.29           N  
ATOM   2887  CE2 TRP A 210      26.334   4.005   3.659  1.00 13.60           C  
ATOM   2888  CE3 TRP A 210      25.223   2.346   4.999  1.00 10.98           C  
ATOM   2889  CZ2 TRP A 210      26.531   3.072   2.652  1.00 11.99           C  
ATOM   2890  CZ3 TRP A 210      25.397   1.420   3.981  1.00 11.48           C  
ATOM   2891  CH2 TRP A 210      26.063   1.774   2.808  1.00 10.78           C  
ATOM   2892  HN  TRP A 210      27.292   4.405   8.209  1.00 99.99           H  
ATOM   2893  HE1 TRP A 210      27.212   5.788   3.066  1.00 99.99           H  
ATOM   2894  HA  TRP A 210      26.148   6.822   7.298  1.00 23.19           H  
ATOM   2895  HB1 TRP A 210      25.139   3.992   7.556  1.00 23.19           H  
ATOM   2896  HB2 TRP A 210      24.119   5.309   6.930  1.00 23.19           H  
ATOM   2897  HD1 TRP A 210      26.619   6.720   5.347  1.00 23.19           H  
ATOM   2898  HE3 TRP A 210      24.715   2.057   5.919  1.00 23.19           H  
ATOM   2899  HZ2 TRP A 210      27.053   3.357   1.739  1.00 23.19           H  
ATOM   2900  HZ3 TRP A 210      25.010   0.408   4.099  1.00 23.19           H  
ATOM   2901  HH2 TRP A 210      26.215   1.037   2.019  1.00 23.19           H  
ATOM   2902  N   MET A 211      24.910   5.612  10.096  1.00  9.37           N  
ATOM   2903  CA  MET A 211      24.073   5.897  11.278  1.00  9.45           C  
ATOM   2904  C   MET A 211      24.634   7.058  12.113  1.00 11.54           C  
ATOM   2905  O   MET A 211      23.892   7.952  12.512  1.00  9.33           O  
ATOM   2906  CB  MET A 211      23.933   4.646  12.140  1.00  8.58           C  
ATOM   2907  CG  MET A 211      23.130   3.544  11.448  1.00 10.11           C  
ATOM   2908  SD  MET A 211      22.964   2.049  12.489  1.00 12.59           S  
ATOM   2909  CE  MET A 211      21.905   2.655  13.787  1.00  9.44           C  
ATOM   2910  HN  MET A 211      25.446   4.762  10.148  1.00 99.99           H  
ATOM   2911  HA  MET A 211      23.080   6.180  10.929  1.00 20.04           H  
ATOM   2912  HB1 MET A 211      24.929   4.264  12.365  1.00 20.04           H  
ATOM   2913  HB2 MET A 211      23.428   4.916  13.068  1.00 20.04           H  
ATOM   2914  HG1 MET A 211      22.134   3.926  11.221  1.00 20.04           H  
ATOM   2915  HG2 MET A 211      23.635   3.272  10.521  1.00 20.04           H  
ATOM   2916  HE1 MET A 211      21.712   1.856  14.502  1.00 20.04           H  
ATOM   2917  HE2 MET A 211      20.962   2.994  13.359  1.00 20.04           H  
ATOM   2918  HE3 MET A 211      22.392   3.487  14.295  1.00 20.04           H  
ATOM   2919  N   GLU A 212      25.954   7.078  12.257  1.00 12.20           N  
ATOM   2920  CA  GLU A 212      26.677   8.179  12.925  1.00 14.02           C  
ATOM   2921  C   GLU A 212      26.467   9.527  12.199  1.00 12.33           C  
ATOM   2922  O   GLU A 212      26.328  10.554  12.854  1.00 11.93           O  
ATOM   2923  CB  GLU A 212      28.158   7.824  12.954  1.00 16.35           C  
ATOM   2924  CG  GLU A 212      28.877   8.610  14.055  1.00 25.03           C  
ATOM   2925  CD  GLU A 212      30.395   8.594  13.895  1.00 32.65           C  
ATOM   2926  OE1 GLU A 212      30.948   7.542  13.496  1.00 34.39           O  
ATOM   2927  OE2 GLU A 212      30.988   9.655  14.191  1.00 37.16           O  
ATOM   2928  HN  GLU A 212      26.538   6.303  11.995  1.00 99.99           H  
ATOM   2929  HA  GLU A 212      26.315   8.269  13.949  1.00 29.60           H  
ATOM   2930  HB1 GLU A 212      28.267   6.757  13.146  1.00 29.60           H  
ATOM   2931  HB2 GLU A 212      28.604   8.068  11.990  1.00 29.60           H  
ATOM   2932  HG1 GLU A 212      28.534   9.644  14.025  1.00 29.61           H  
ATOM   2933  HG2 GLU A 212      28.624   8.170  15.020  1.00 29.61           H  
ATOM   2934  N   ALA A 213      26.365   9.477  10.873  1.00 11.84           N  
ATOM   2935  CA  ALA A 213      26.148  10.672  10.029  1.00 11.71           C  
ATOM   2936  C   ALA A 213      24.670  11.091   9.885  1.00 12.95           C  
ATOM   2937  O   ALA A 213      24.351  11.973   9.093  1.00 13.00           O  
ATOM   2938  CB  ALA A 213      26.773  10.415   8.655  1.00 10.33           C  
ATOM   2939  HN  ALA A 213      26.450   8.624  10.356  1.00 99.99           H  
ATOM   2940  HA  ALA A 213      26.685  11.503  10.487  1.00 26.64           H  
ATOM   2941  HB1 ALA A 213      26.623  11.287   8.018  1.00 26.64           H  
ATOM   2942  HB2 ALA A 213      26.301   9.546   8.197  1.00 26.64           H  
ATOM   2943  HB3 ALA A 213      27.841  10.230   8.770  1.00 26.64           H  
ATOM   2944  N   ASP A 214      23.775  10.480  10.664  1.00 11.56           N  
ATOM   2945  CA  ASP A 214      22.344  10.861  10.717  1.00 12.19           C  
ATOM   2946  C   ASP A 214      22.230  12.382  10.952  1.00 13.24           C  
ATOM   2947  O   ASP A 214      22.745  12.909  11.937  1.00 14.98           O  
ATOM   2948  CB  ASP A 214      21.695  10.080  11.868  1.00 10.94           C  
ATOM   2949  CG  ASP A 214      20.161  10.107  11.923  1.00 13.30           C  
ATOM   2950  OD1 ASP A 214      19.547  10.778  11.062  1.00 13.02           O  
ATOM   2951  OD2 ASP A 214      19.610   9.544  12.897  1.00 12.42           O  
ATOM   2952  HN  ASP A 214      24.022   9.700  11.235  1.00 99.99           H  
ATOM   2953  HA  ASP A 214      21.860  10.598   9.777  1.00 22.40           H  
ATOM   2954  HB1 ASP A 214      22.007   9.039  11.781  1.00 22.40           H  
ATOM   2955  HB2 ASP A 214      22.069  10.495  12.804  1.00 22.40           H  
ATOM   2956  N   LYS A 215      21.469  13.034  10.091  1.00 12.80           N  
ATOM   2957  CA  LYS A 215      21.333  14.517  10.120  1.00 12.79           C  
ATOM   2958  C   LYS A 215      19.949  14.947  10.634  1.00 13.13           C  
ATOM   2959  O   LYS A 215      19.688  16.124  10.869  1.00 13.85           O  
ATOM   2960  CB  LYS A 215      21.447  15.125   8.722  1.00 15.54           C  
ATOM   2961  CG  LYS A 215      22.698  14.775   7.916  1.00 19.51           C  
ATOM   2962  CD  LYS A 215      24.012  15.176   8.593  1.00 25.32           C  
ATOM   2963  CE  LYS A 215      25.184  15.085   7.615  1.00 28.11           C  
ATOM   2964  NZ  LYS A 215      25.363  13.730   7.047  1.00 26.97           N1+
ATOM   2965  HN  LYS A 215      20.930  12.574   9.382  1.00 99.99           H  
ATOM   2966  HZ1 LYS A 215      26.140  13.720   6.428  1.00 99.99           H  
ATOM   2967  HZ2 LYS A 215      25.506  13.081   7.799  1.00 99.99           H  
ATOM   2968  HZ3 LYS A 215      24.532  13.456   6.568  1.00 99.99           H  
ATOM   2969  HA  LYS A 215      22.105  14.939  10.763  1.00 43.69           H  
ATOM   2970  HB1 LYS A 215      20.582  14.794   8.147  1.00 43.69           H  
ATOM   2971  HB2 LYS A 215      21.418  16.209   8.831  1.00 43.69           H  
ATOM   2972  HG1 LYS A 215      22.711  13.697   7.756  1.00 43.69           H  
ATOM   2973  HG2 LYS A 215      22.639  15.285   6.955  1.00 43.69           H  
ATOM   2974  HD1 LYS A 215      23.928  16.201   8.954  1.00 43.69           H  
ATOM   2975  HD2 LYS A 215      24.197  14.508   9.434  1.00 43.69           H  
ATOM   2976  HE1 LYS A 215      25.008  15.783   6.797  1.00 43.69           H  
ATOM   2977  HE2 LYS A 215      26.097  15.364   8.141  1.00 43.69           H  
ATOM   2978  N   VAL A 216      19.099  13.962  10.841  1.00 12.86           N  
ATOM   2979  CA  VAL A 216      17.654  14.212  10.951  1.00 12.80           C  
ATOM   2980  C   VAL A 216      17.088  13.818  12.340  1.00 13.58           C  
ATOM   2981  O   VAL A 216      15.895  13.940  12.576  1.00 14.55           O  
ATOM   2982  CB  VAL A 216      17.075  13.536   9.699  1.00 15.34           C  
ATOM   2983  CG1 VAL A 216      16.308  12.221   9.911  1.00 13.76           C  
ATOM   2984  CG2 VAL A 216      16.322  14.557   8.846  1.00 13.08           C  
ATOM   2985  HN  VAL A 216      19.382  13.007  10.950  1.00 99.99           H  
ATOM   2986  HA  VAL A 216      17.504  15.285  10.835  1.00 24.49           H  
ATOM   2987  HB  VAL A 216      17.945  13.260   9.103  1.00 24.49           H  
ATOM   2988 1HG1 VAL A 216      15.952  11.848   8.950  1.00 24.49           H  
ATOM   2989 2HG1 VAL A 216      15.457  12.398  10.569  1.00 24.49           H  
ATOM   2990 3HG1 VAL A 216      16.970  11.483  10.364  1.00 24.49           H  
ATOM   2991 1HG2 VAL A 216      15.917  14.065   7.962  1.00 24.49           H  
ATOM   2992 2HG2 VAL A 216      17.005  15.349   8.539  1.00 24.49           H  
ATOM   2993 3HG2 VAL A 216      15.506  14.986   9.428  1.00 24.49           H  
ATOM   2994  N   ALA A 217      17.988  13.489  13.266  1.00 11.89           N  
ATOM   2995  CA  ALA A 217      17.612  13.044  14.625  1.00 10.18           C  
ATOM   2996  C   ALA A 217      18.114  13.979  15.754  1.00 10.52           C  
ATOM   2997  O   ALA A 217      18.043  13.627  16.931  1.00  9.33           O  
ATOM   2998  CB  ALA A 217      18.135  11.621  14.828  1.00  9.62           C  
ATOM   2999  HN  ALA A 217      18.973  13.515  13.090  1.00 99.99           H  
ATOM   3000  HA  ALA A 217      16.524  13.011  14.677  1.00 25.25           H  
ATOM   3001  HB1 ALA A 217      17.868  11.274  15.826  1.00 25.26           H  
ATOM   3002  HB2 ALA A 217      19.220  11.613  14.720  1.00 25.26           H  
ATOM   3003  HB3 ALA A 217      17.691  10.960  14.083  1.00 25.26           H  
ATOM   3004  N   GLY A 218      18.388  15.230  15.373  1.00 11.55           N  
ATOM   3005  CA  GLY A 218      18.884  16.284  16.297  1.00 12.02           C  
ATOM   3006  C   GLY A 218      18.057  16.437  17.601  1.00 13.49           C  
ATOM   3007  O   GLY A 218      18.635  16.234  18.663  1.00 13.96           O  
ATOM   3008  HN  GLY A 218      18.313  15.560  14.425  1.00 99.99           H  
ATOM   3009  HA1 GLY A 218      19.910  16.041  16.571  1.00 30.20           H  
ATOM   3010  HA2 GLY A 218      18.865  17.237  15.768  1.00 30.20           H  
ATOM   3011  N   PRO A 219      16.736  16.659  17.536  1.00 14.72           N  
ATOM   3012  CA  PRO A 219      15.914  16.843  18.757  1.00 15.20           C  
ATOM   3013  C   PRO A 219      15.612  15.577  19.587  1.00 14.47           C  
ATOM   3014  O   PRO A 219      14.886  15.677  20.569  1.00 13.63           O  
ATOM   3015  CB  PRO A 219      14.624  17.484  18.247  1.00 13.76           C  
ATOM   3016  CG  PRO A 219      14.456  16.856  16.865  1.00 14.84           C  
ATOM   3017  CD  PRO A 219      15.889  16.834  16.334  1.00 14.18           C  
ATOM   3018  HA  PRO A 219      16.419  17.561  19.403  1.00 14.40           H  
ATOM   3019  HB1 PRO A 219      13.782  17.239  18.894  1.00 14.40           H  
ATOM   3020  HB2 PRO A 219      14.725  18.567  18.176  1.00 14.40           H  
ATOM   3021  HG1 PRO A 219      14.048  15.848  16.938  1.00 14.40           H  
ATOM   3022  HG2 PRO A 219      13.811  17.465  16.232  1.00 14.40           H  
ATOM   3023  HD1 PRO A 219      16.029  16.004  15.642  1.00 14.40           H  
ATOM   3024  HD2 PRO A 219      16.126  17.771  15.831  1.00 14.40           H  
ATOM   3025  N   LEU A 220      16.259  14.456  19.273  1.00 11.60           N  
ATOM   3026  CA  LEU A 220      15.936  13.170  19.942  1.00 12.76           C  
ATOM   3027  C   LEU A 220      17.042  12.808  20.953  1.00 12.19           C  
ATOM   3028  O   LEU A 220      17.410  13.663  21.751  1.00  9.96           O  
ATOM   3029  CB  LEU A 220      15.641  12.091  18.891  1.00 12.35           C  
ATOM   3030  CG  LEU A 220      14.398  12.366  18.029  1.00 13.55           C  
ATOM   3031  CD1 LEU A 220      14.231  11.243  17.009  1.00 15.25           C  
ATOM   3032  CD2 LEU A 220      13.120  12.462  18.865  1.00 16.98           C  
ATOM   3033  HN  LEU A 220      17.076  14.440  18.703  1.00 99.99           H  
ATOM   3034  HA  LEU A 220      15.019  13.325  20.510  1.00 22.74           H  
ATOM   3035  HB1 LEU A 220      16.504  12.015  18.230  1.00 22.74           H  
ATOM   3036  HB2 LEU A 220      15.494  11.143  19.408  1.00 22.74           H  
ATOM   3037  HG  LEU A 220      14.541  13.306  17.496  1.00 22.74           H  
ATOM   3038 1HD1 LEU A 220      13.350  11.436  16.397  1.00 22.74           H  
ATOM   3039 2HD1 LEU A 220      14.110  10.293  17.530  1.00 22.74           H  
ATOM   3040 3HD1 LEU A 220      15.114  11.197  16.371  1.00 22.74           H  
ATOM   3041 1HD2 LEU A 220      12.271  12.657  18.210  1.00 22.74           H  
ATOM   3042 2HD2 LEU A 220      13.217  13.274  19.585  1.00 22.74           H  
ATOM   3043 3HD2 LEU A 220      12.961  11.523  19.396  1.00 22.74           H  
ATOM   3044  N   LEU A 221      17.625  11.618  20.891  1.00 10.24           N  
ATOM   3045  CA  LEU A 221      18.739  11.255  21.805  1.00 13.32           C  
ATOM   3046  C   LEU A 221      19.972  12.180  21.710  1.00 12.59           C  
ATOM   3047  O   LEU A 221      20.564  12.499  22.729  1.00 11.36           O  
ATOM   3048  CB  LEU A 221      19.177   9.801  21.641  1.00 12.87           C  
ATOM   3049  CG  LEU A 221      18.099   8.750  21.950  1.00 15.98           C  
ATOM   3050  CD1 LEU A 221      18.724   7.359  21.874  1.00 15.94           C  
ATOM   3051  CD2 LEU A 221      17.456   8.937  23.325  1.00 13.40           C  
ATOM   3052  HN  LEU A 221      17.270  10.870  20.335  1.00 99.99           H  
ATOM   3053  HA  LEU A 221      18.354  11.352  22.820  1.00 22.85           H  
ATOM   3054  HB1 LEU A 221      19.497   9.661  20.609  1.00 22.85           H  
ATOM   3055  HB2 LEU A 221      20.019   9.626  22.310  1.00 22.85           H  
ATOM   3056  HG  LEU A 221      17.320   8.821  21.191  1.00 22.85           H  
ATOM   3057 1HD1 LEU A 221      17.966   6.607  22.092  1.00 22.85           H  
ATOM   3058 2HD1 LEU A 221      19.531   7.282  22.603  1.00 22.85           H  
ATOM   3059 3HD1 LEU A 221      19.122   7.193  20.873  1.00 22.85           H  
ATOM   3060 1HD2 LEU A 221      16.704   8.164  23.483  1.00 22.85           H  
ATOM   3061 2HD2 LEU A 221      16.984   9.918  23.376  1.00 22.85           H  
ATOM   3062 3HD2 LEU A 221      18.221   8.862  24.098  1.00 22.85           H  
ATOM   3063  N   ARG A 222      20.201  12.738  20.518  1.00 11.62           N  
ATOM   3064  CA  ARG A 222      21.363  13.624  20.268  1.00 12.56           C  
ATOM   3065  C   ARG A 222      21.362  14.906  21.118  1.00 13.28           C  
ATOM   3066  O   ARG A 222      22.405  15.293  21.621  1.00 11.23           O  
ATOM   3067  CB  ARG A 222      21.480  13.971  18.785  1.00 12.88           C  
ATOM   3068  CG  ARG A 222      22.028  12.774  18.010  1.00 10.60           C  
ATOM   3069  CD  ARG A 222      21.976  13.015  16.503  1.00  9.39           C  
ATOM   3070  NE  ARG A 222      22.451  11.795  15.833  1.00 10.24           N  
ATOM   3071  CZ  ARG A 222      23.613  11.639  15.198  1.00 12.03           C  
ATOM   3072  NH1 ARG A 222      24.517  12.605  15.124  1.00 10.65           N  
ATOM   3073  NH2 ARG A 222      23.924  10.464  14.677  1.00 11.78           N  
ATOM   3074  HN  ARG A 222      19.552  12.685  19.768  1.00 99.99           H  
ATOM   3075  HE  ARG A 222      21.860  10.997  15.923  1.00 99.99           H  
ATOM   3076 1HH1 ARG A 222      25.373  12.446  14.634  1.00 99.99           H  
ATOM   3077 2HH1 ARG A 222      24.332  13.485  15.556  1.00 99.99           H  
ATOM   3078 1HH2 ARG A 222      24.802  10.361  14.205  1.00 99.99           H  
ATOM   3079 2HH2 ARG A 222      23.282   9.703  14.723  1.00 99.99           H  
ATOM   3080  HA  ARG A 222      22.258  13.062  20.537  1.00 42.72           H  
ATOM   3081  HB1 ARG A 222      20.496  14.232  18.397  1.00 42.72           H  
ATOM   3082  HB2 ARG A 222      22.155  14.818  18.665  1.00 42.72           H  
ATOM   3083  HG1 ARG A 222      23.063  12.604  18.306  1.00 42.72           H  
ATOM   3084  HG2 ARG A 222      21.431  11.894  18.249  1.00 42.72           H  
ATOM   3085  HD1 ARG A 222      20.952  13.230  16.198  1.00 42.72           H  
ATOM   3086  HD2 ARG A 222      22.618  13.856  16.240  1.00 42.72           H  
ATOM   3087  N   SER A 223      20.172  15.456  21.368  1.00 14.18           N  
ATOM   3088  CA  SER A 223      20.026  16.629  22.265  1.00 15.12           C  
ATOM   3089  C   SER A 223      20.385  16.353  23.741  1.00 14.50           C  
ATOM   3090  O   SER A 223      20.760  17.280  24.453  1.00 15.80           O  
ATOM   3091  CB  SER A 223      18.633  17.252  22.148  1.00 15.32           C  
ATOM   3092  OG  SER A 223      17.633  16.321  22.561  1.00 16.92           O  
ATOM   3093  HN  SER A 223      19.321  15.157  20.947  1.00 99.99           H  
ATOM   3094  HG  SER A 223      16.719  16.712  22.445  1.00 99.99           H  
ATOM   3095  HA  SER A 223      20.732  17.380  21.910  1.00 36.48           H  
ATOM   3096  HB1 SER A 223      18.582  18.138  22.781  1.00 36.48           H  
ATOM   3097  HB2 SER A 223      18.453  17.535  21.111  1.00 36.48           H  
ATOM   3098  N   ALA A 224      20.334  15.088  24.155  1.00 13.08           N  
ATOM   3099  CA  ALA A 224      20.725  14.671  25.526  1.00 15.35           C  
ATOM   3100  C   ALA A 224      22.163  14.116  25.649  1.00 15.63           C  
ATOM   3101  O   ALA A 224      22.665  13.941  26.756  1.00 15.23           O  
ATOM   3102  CB  ALA A 224      19.722  13.636  26.031  1.00 15.56           C  
ATOM   3103  HN  ALA A 224      19.995  14.348  23.579  1.00 99.99           H  
ATOM   3104  HA  ALA A 224      20.651  15.546  26.172  1.00 29.14           H  
ATOM   3105  HB1 ALA A 224      19.999  13.322  27.037  1.00 29.14           H  
ATOM   3106  HB2 ALA A 224      19.726  12.771  25.367  1.00 29.14           H  
ATOM   3107  HB3 ALA A 224      18.724  14.075  26.049  1.00 29.14           H  
ATOM   3108  N   LEU A 225      22.812  13.863  24.515  1.00 12.77           N  
ATOM   3109  CA  LEU A 225      24.139  13.210  24.444  1.00 14.87           C  
ATOM   3110  C   LEU A 225      25.226  14.159  24.995  1.00 14.27           C  
ATOM   3111  O   LEU A 225      25.274  15.318  24.571  1.00 13.71           O  
ATOM   3112  CB  LEU A 225      24.314  12.904  22.944  1.00 16.78           C  
ATOM   3113  CG  LEU A 225      25.035  11.640  22.452  1.00 22.37           C  
ATOM   3114  CD1 LEU A 225      26.443  11.987  21.972  1.00 22.01           C  
ATOM   3115  CD2 LEU A 225      25.029  10.467  23.441  1.00 21.81           C  
ATOM   3116  HN  LEU A 225      22.504  14.233  23.640  1.00 99.99           H  
ATOM   3117  HA  LEU A 225      24.129  12.282  25.016  1.00 26.51           H  
ATOM   3118  HB1 LEU A 225      23.310  12.867  22.521  1.00 26.51           H  
ATOM   3119  HB2 LEU A 225      24.857  13.749  22.521  1.00 26.51           H  
ATOM   3120  HG  LEU A 225      24.488  11.300  21.572  1.00 26.51           H  
ATOM   3121 1HD1 LEU A 225      26.943  11.082  21.626  1.00 26.51           H  
ATOM   3122 2HD1 LEU A 225      27.010  12.423  22.794  1.00 26.51           H  
ATOM   3123 3HD1 LEU A 225      26.382  12.703  21.153  1.00 26.51           H  
ATOM   3124 1HD2 LEU A 225      25.561   9.621  23.006  1.00 26.51           H  
ATOM   3125 2HD2 LEU A 225      24.000  10.177  23.655  1.00 26.51           H  
ATOM   3126 3HD2 LEU A 225      25.521  10.768  24.366  1.00 26.51           H  
ATOM   3127  N   PRO A 226      26.021  13.747  25.991  1.00 13.55           N  
ATOM   3128  CA  PRO A 226      27.145  14.577  26.492  1.00 14.82           C  
ATOM   3129  C   PRO A 226      28.242  14.698  25.426  1.00 15.43           C  
ATOM   3130  O   PRO A 226      28.365  13.850  24.535  1.00 15.60           O  
ATOM   3131  CB  PRO A 226      27.677  13.844  27.721  1.00 13.13           C  
ATOM   3132  CG  PRO A 226      26.468  13.049  28.200  1.00 14.39           C  
ATOM   3133  CD  PRO A 226      25.799  12.608  26.896  1.00 15.42           C  
ATOM   3134  HA  PRO A 226      26.784  15.567  26.773  1.00 14.62           H  
ATOM   3135  HB1 PRO A 226      28.501  13.181  27.455  1.00 14.62           H  
ATOM   3136  HB2 PRO A 226      28.009  14.549  28.484  1.00 14.62           H  
ATOM   3137  HG1 PRO A 226      26.777  12.187  28.791  1.00 14.62           H  
ATOM   3138  HG2 PRO A 226      25.798  13.674  28.790  1.00 14.62           H  
ATOM   3139  HD1 PRO A 226      26.266  11.704  26.505  1.00 14.62           H  
ATOM   3140  HD2 PRO A 226      24.734  12.432  27.045  1.00 14.62           H  
ATOM   3141  N   ALA A 227      29.038  15.750  25.541  1.00 14.98           N  
ATOM   3142  CA  ALA A 227      30.238  15.958  24.690  1.00 14.45           C  
ATOM   3143  C   ALA A 227      31.207  14.763  24.815  1.00 13.23           C  
ATOM   3144  O   ALA A 227      31.384  14.223  25.908  1.00 14.97           O  
ATOM   3145  CB  ALA A 227      30.953  17.229  25.141  1.00 12.65           C  
ATOM   3146  HN  ALA A 227      28.870  16.474  26.207  1.00 99.99           H  
ATOM   3147  HA  ALA A 227      29.930  16.066  23.650  1.00 28.38           H  
ATOM   3148  HB1 ALA A 227      31.835  17.389  24.522  1.00 28.38           H  
ATOM   3149  HB2 ALA A 227      31.255  17.126  26.183  1.00 28.38           H  
ATOM   3150  HB3 ALA A 227      30.280  18.080  25.041  1.00 28.38           H  
ATOM   3151  N   GLY A 228      31.740  14.326  23.673  1.00 14.25           N  
ATOM   3152  CA  GLY A 228      32.706  13.195  23.656  1.00 14.37           C  
ATOM   3153  C   GLY A 228      32.071  11.801  23.486  1.00 15.89           C  
ATOM   3154  O   GLY A 228      32.787  10.827  23.284  1.00 15.38           O  
ATOM   3155  HN  GLY A 228      31.562  14.717  22.765  1.00 99.99           H  
ATOM   3156  HA1 GLY A 228      33.399  13.354  22.830  1.00 31.98           H  
ATOM   3157  HA2 GLY A 228      33.255  13.204  24.598  1.00 31.98           H  
ATOM   3158  N   TRP A 229      30.771  11.696  23.739  1.00 13.66           N  
ATOM   3159  CA  TRP A 229      30.043  10.427  23.512  1.00 13.72           C  
ATOM   3160  C   TRP A 229      29.833  10.130  22.025  1.00 13.25           C  
ATOM   3161  O   TRP A 229      29.782  11.028  21.183  1.00 14.16           O  
ATOM   3162  CB  TRP A 229      28.694  10.451  24.217  1.00 16.00           C  
ATOM   3163  CG  TRP A 229      28.828  10.279  25.724  1.00 15.77           C  
ATOM   3164  CD1 TRP A 229      29.680  10.893  26.538  1.00 14.73           C  
ATOM   3165  CD2 TRP A 229      28.017   9.463  26.492  1.00 14.01           C  
ATOM   3166  NE1 TRP A 229      29.468  10.473  27.782  1.00 14.16           N  
ATOM   3167  CE2 TRP A 229      28.456   9.616  27.790  1.00 14.88           C  
ATOM   3168  CE3 TRP A 229      26.931   8.642  26.188  1.00 14.86           C  
ATOM   3169  CZ2 TRP A 229      27.802   8.944  28.816  1.00 17.12           C  
ATOM   3170  CZ3 TRP A 229      26.305   7.951  27.206  1.00 16.10           C  
ATOM   3171  CH2 TRP A 229      26.727   8.106  28.524  1.00 13.18           C  
ATOM   3172  HN  TRP A 229      30.197  12.447  24.057  1.00 99.99           H  
ATOM   3173  HE1 TRP A 229      30.002  10.762  28.582  1.00 99.99           H  
ATOM   3174  HA  TRP A 229      30.634   9.617  23.939  1.00 25.35           H  
ATOM   3175  HB1 TRP A 229      28.210  11.406  24.015  1.00 25.35           H  
ATOM   3176  HB2 TRP A 229      28.079   9.641  23.825  1.00 25.35           H  
ATOM   3177  HD1 TRP A 229      30.431  11.623  26.235  1.00 25.35           H  
ATOM   3178  HE3 TRP A 229      26.581   8.547  25.160  1.00 25.35           H  
ATOM   3179  HZ2 TRP A 229      28.129   9.072  29.848  1.00 25.35           H  
ATOM   3180  HZ3 TRP A 229      25.476   7.281  26.977  1.00 25.35           H  
ATOM   3181  HH2 TRP A 229      26.217   7.573  29.326  1.00 25.35           H  
ATOM   3182  N   PHE A 230      29.698   8.845  21.767  1.00 13.31           N  
ATOM   3183  CA  PHE A 230      29.397   8.325  20.414  1.00 13.79           C  
ATOM   3184  C   PHE A 230      27.888   8.075  20.320  1.00 12.58           C  
ATOM   3185  O   PHE A 230      27.288   7.565  21.271  1.00 12.02           O  
ATOM   3186  CB  PHE A 230      30.138   6.999  20.267  1.00 16.77           C  
ATOM   3187  CG  PHE A 230      29.903   6.338  18.902  1.00 13.73           C  
ATOM   3188  CD1 PHE A 230      30.739   6.644  17.846  1.00 15.88           C  
ATOM   3189  CD2 PHE A 230      28.842   5.459  18.736  1.00 13.09           C  
ATOM   3190  CE1 PHE A 230      30.505   6.092  16.600  1.00 16.26           C  
ATOM   3191  CE2 PHE A 230      28.611   4.886  17.491  1.00 12.44           C  
ATOM   3192  CZ  PHE A 230      29.442   5.212  16.417  1.00 12.38           C  
ATOM   3193  HN  PHE A 230      29.675   8.158  22.493  1.00 99.99           H  
ATOM   3194  HA  PHE A 230      29.718   9.032  19.649  1.00 21.02           H  
ATOM   3195  HB1 PHE A 230      31.206   7.181  20.387  1.00 21.02           H  
ATOM   3196  HB2 PHE A 230      29.795   6.319  21.047  1.00 21.02           H  
ATOM   3197  HD1 PHE A 230      31.582   7.319  17.995  1.00 21.02           H  
ATOM   3198  HD2 PHE A 230      28.193   5.219  19.578  1.00 21.02           H  
ATOM   3199  HE1 PHE A 230      31.153   6.346  15.761  1.00 21.02           H  
ATOM   3200  HE2 PHE A 230      27.786   4.187  17.354  1.00 21.02           H  
ATOM   3201  HZ  PHE A 230      29.258   4.777  15.435  1.00 21.02           H  
ATOM   3202  N   ILE A 231      27.308   8.486  19.205  1.00 10.07           N  
ATOM   3203  CA  ILE A 231      25.953   8.005  18.837  1.00 10.25           C  
ATOM   3204  C   ILE A 231      25.896   7.614  17.343  1.00  9.65           C  
ATOM   3205  O   ILE A 231      26.437   8.301  16.480  1.00 10.15           O  
ATOM   3206  CB  ILE A 231      24.883   9.015  19.259  1.00 10.74           C  
ATOM   3207  CG1 ILE A 231      23.492   8.355  19.188  1.00 13.12           C  
ATOM   3208  CG2 ILE A 231      24.960  10.333  18.456  1.00 12.98           C  
ATOM   3209  CD  ILE A 231      22.379   9.135  19.892  1.00 14.87           C  
ATOM   3210  HN  ILE A 231      27.658   9.223  18.634  1.00 99.99           H  
ATOM   3211  HA  ILE A 231      25.773   7.095  19.410  1.00 21.31           H  
ATOM   3212  HB  ILE A 231      25.069   9.263  20.304  1.00 21.31           H  
ATOM   3213 1HG1 ILE A 231      23.220   8.248  18.138  1.00 21.31           H  
ATOM   3214 2HG1 ILE A 231      23.560   7.369  19.649  1.00 21.31           H  
ATOM   3215 1HG2 ILE A 231      24.179  11.013  18.796  1.00 21.31           H  
ATOM   3216 2HG2 ILE A 231      24.821  10.122  17.396  1.00 21.31           H  
ATOM   3217 3HG2 ILE A 231      25.935  10.796  18.609  1.00 21.31           H  
ATOM   3218  HD1 ILE A 231      21.437   8.596  19.791  1.00 21.31           H  
ATOM   3219  HD2 ILE A 231      22.283  10.122  19.439  1.00 21.31           H  
ATOM   3220  HD3 ILE A 231      22.623   9.243  20.949  1.00 21.31           H  
ATOM   3221  N   ALA A 232      25.281   6.476  17.099  1.00  8.55           N  
ATOM   3222  CA  ALA A 232      24.879   6.034  15.752  1.00  9.16           C  
ATOM   3223  C   ALA A 232      23.401   5.661  15.841  1.00  7.88           C  
ATOM   3224  O   ALA A 232      23.028   4.858  16.702  1.00  9.46           O  
ATOM   3225  CB  ALA A 232      25.709   4.821  15.319  1.00  8.57           C  
ATOM   3226  HN  ALA A 232      25.043   5.834  17.846  1.00 99.99           H  
ATOM   3227  HA  ALA A 232      25.013   6.848  15.040  1.00 23.93           H  
ATOM   3228  HB1 ALA A 232      25.401   4.506  14.322  1.00 23.93           H  
ATOM   3229  HB2 ALA A 232      25.552   4.003  16.022  1.00 23.93           H  
ATOM   3230  HB3 ALA A 232      26.765   5.090  15.304  1.00 23.93           H  
ATOM   3231  N   ASP A 233      22.561   6.417  15.150  1.00  8.59           N  
ATOM   3232  CA  ASP A 233      21.096   6.242  15.279  1.00  9.20           C  
ATOM   3233  C   ASP A 233      20.331   6.329  13.953  1.00  8.07           C  
ATOM   3234  O   ASP A 233      20.910   6.636  12.902  1.00  7.12           O  
ATOM   3235  CB  ASP A 233      20.560   7.240  16.318  1.00  8.15           C  
ATOM   3236  CG  ASP A 233      20.832   8.722  16.017  1.00 11.17           C  
ATOM   3237  OD1 ASP A 233      21.335   9.025  14.923  1.00 10.28           O  
ATOM   3238  OD2 ASP A 233      20.494   9.541  16.902  1.00 12.90           O  
ATOM   3239  HN  ASP A 233      22.848   7.110  14.487  1.00 99.99           H  
ATOM   3240  HA  ASP A 233      20.928   5.242  15.680  1.00 19.50           H  
ATOM   3241  HB1 ASP A 233      19.481   7.105  16.387  1.00 19.50           H  
ATOM   3242  HB2 ASP A 233      21.019   7.003  17.278  1.00 19.50           H  
ATOM   3243  N   LYS A 234      19.031   6.141  14.057  1.00  6.84           N  
ATOM   3244  CA  LYS A 234      18.080   6.257  12.933  1.00  7.74           C  
ATOM   3245  C   LYS A 234      16.697   6.468  13.538  1.00  7.61           C  
ATOM   3246  O   LYS A 234      16.252   5.690  14.393  1.00  7.82           O  
ATOM   3247  CB  LYS A 234      18.071   4.987  12.076  1.00  8.97           C  
ATOM   3248  CG  LYS A 234      17.119   5.098  10.878  1.00  7.23           C  
ATOM   3249  CD  LYS A 234      17.647   6.096   9.846  1.00 12.05           C  
ATOM   3250  CE  LYS A 234      16.552   6.579   8.899  1.00 12.58           C  
ATOM   3251  NZ  LYS A 234      15.742   7.644   9.519  1.00 11.86           N1+
ATOM   3252  HN  LYS A 234      18.600   5.914  14.934  1.00 99.99           H  
ATOM   3253  HZ1 LYS A 234      15.064   7.939   8.844  1.00 99.99           H  
ATOM   3254  HZ2 LYS A 234      15.270   7.286  10.329  1.00 99.99           H  
ATOM   3255  HZ3 LYS A 234      16.333   8.409   9.763  1.00 99.99           H  
ATOM   3256  HA  LYS A 234      18.345   7.115  12.315  1.00 37.13           H  
ATOM   3257  HB1 LYS A 234      19.080   4.807  11.706  1.00 37.13           H  
ATOM   3258  HB2 LYS A 234      17.756   4.148  12.697  1.00 37.13           H  
ATOM   3259  HG1 LYS A 234      17.022   4.119  10.409  1.00 37.13           H  
ATOM   3260  HG2 LYS A 234      16.143   5.432  11.229  1.00 37.13           H  
ATOM   3261  HD1 LYS A 234      18.062   6.957  10.370  1.00 37.13           H  
ATOM   3262  HD2 LYS A 234      18.430   5.614   9.260  1.00 37.13           H  
ATOM   3263  HE1 LYS A 234      17.013   6.967   7.991  1.00 37.13           H  
ATOM   3264  HE2 LYS A 234      15.903   5.740   8.648  1.00 37.13           H  
ATOM   3265  N   SER A 235      16.113   7.582  13.154  1.00  9.29           N  
ATOM   3266  CA  SER A 235      14.766   7.952  13.615  1.00  9.14           C  
ATOM   3267  C   SER A 235      13.689   7.492  12.625  1.00  8.91           C  
ATOM   3268  O   SER A 235      13.966   6.898  11.574  1.00  9.57           O  
ATOM   3269  CB  SER A 235      14.698   9.463  13.832  1.00 11.43           C  
ATOM   3270  OG  SER A 235      15.049  10.157  12.630  1.00 10.29           O  
ATOM   3271  HN  SER A 235      16.509   8.223  12.492  1.00 99.99           H  
ATOM   3272  HG  SER A 235      15.013  11.144  12.806  1.00 99.99           H  
ATOM   3273  HA  SER A 235      14.584   7.461  14.571  1.00 32.33           H  
ATOM   3274  HB1 SER A 235      13.684   9.739  14.122  1.00 32.33           H  
ATOM   3275  HB2 SER A 235      15.392   9.743  14.624  1.00 32.33           H  
ATOM   3276  N   GLY A 236      12.466   7.628  13.088  1.00 10.31           N  
ATOM   3277  CA  GLY A 236      11.270   7.344  12.275  1.00  9.67           C  
ATOM   3278  C   GLY A 236      10.062   8.062  12.874  1.00 12.10           C  
ATOM   3279  O   GLY A 236      10.021   8.330  14.078  1.00 11.24           O  
ATOM   3280  HN  GLY A 236      12.265   7.883  14.049  1.00 99.99           H  
ATOM   3281  HA1 GLY A 236      11.432   7.695  11.256  1.00 28.66           H  
ATOM   3282  HA2 GLY A 236      11.085   6.270  12.265  1.00 28.66           H  
ATOM   3283  N   ALA A 237       9.266   8.565  11.966  1.00  8.93           N  
ATOM   3284  CA  ALA A 237       7.935   9.130  12.274  1.00  8.91           C  
ATOM   3285  C   ALA A 237       6.927   8.503  11.302  1.00 13.75           C  
ATOM   3286  O   ALA A 237       7.316   8.100  10.197  1.00 12.78           O  
ATOM   3287  CB  ALA A 237       7.989  10.643  12.091  1.00  9.57           C  
ATOM   3288  HN  ALA A 237       9.476   8.561  10.986  1.00 99.99           H  
ATOM   3289  HA  ALA A 237       7.659   8.890  13.301  1.00 25.65           H  
ATOM   3290  HB1 ALA A 237       7.012  11.072  12.315  1.00 25.65           H  
ATOM   3291  HB2 ALA A 237       8.259  10.875  11.061  1.00 25.65           H  
ATOM   3292  HB3 ALA A 237       8.734  11.065  12.766  1.00 25.65           H  
ATOM   3293  N   GLY A 238       5.720   8.276  11.791  1.00 10.82           N  
ATOM   3294  CA  GLY A 238       4.622   7.776  10.928  1.00 11.65           C  
ATOM   3295  C   GLY A 238       3.293   8.409  11.334  1.00 13.68           C  
ATOM   3296  O   GLY A 238       3.240   9.357  12.120  1.00 14.54           O  
ATOM   3297  HN  GLY A 238       5.440   8.454  12.747  1.00 99.99           H  
ATOM   3298  HA1 GLY A 238       4.838   8.029   9.890  1.00 30.14           H  
ATOM   3299  HA2 GLY A 238       4.550   6.693  11.031  1.00 30.14           H  
ATOM   3300  N   GLU A 240       2.237   7.752  10.901  1.00 13.67           N  
ATOM   3301  CA  GLU A 240       0.866   8.216  11.222  1.00 16.65           C  
ATOM   3302  C   GLU A 240       0.480   7.835  12.655  1.00 16.47           C  
ATOM   3303  O   GLU A 240       1.254   7.176  13.343  1.00 14.07           O  
ATOM   3304  CB  GLU A 240      -0.113   7.680  10.187  1.00 20.25           C  
ATOM   3305  CG  GLU A 240       0.215   8.377   8.865  1.00 27.61           C  
ATOM   3306  CD  GLU A 240      -0.726   8.084   7.697  1.00 35.19           C  
ATOM   3307  OE1 GLU A 240      -1.801   7.490   7.914  1.00 40.34           O  
ATOM   3308  OE2 GLU A 240      -0.323   8.489   6.584  1.00 39.48           O  
ATOM   3309  HN  GLU A 240       2.294   6.846  10.473  1.00 99.99           H  
ATOM   3310  HA  GLU A 240       0.859   9.304  11.154  1.00 32.37           H  
ATOM   3311  HB1 GLU A 240       0.005   6.602  10.082  1.00 32.37           H  
ATOM   3312  HB2 GLU A 240      -1.136   7.906  10.486  1.00 32.37           H  
ATOM   3313  HG1 GLU A 240       0.199   9.452   9.043  1.00 32.37           H  
ATOM   3314  HG2 GLU A 240       1.218   8.072   8.568  1.00 32.37           H  
ATOM   3315  N   ARG A 241      -0.596   8.440  13.139  1.00 15.85           N  
ATOM   3316  CA  ARG A 241      -1.176   8.134  14.476  1.00 16.98           C  
ATOM   3317  C   ARG A 241      -0.179   8.370  15.633  1.00 15.09           C  
ATOM   3318  O   ARG A 241      -0.004   7.546  16.518  1.00 17.01           O  
ATOM   3319  CB  ARG A 241      -1.726   6.705  14.497  1.00 19.80           C  
ATOM   3320  CG  ARG A 241      -2.767   6.509  13.399  1.00 23.16           C  
ATOM   3321  CD  ARG A 241      -3.355   5.113  13.500  1.00 26.61           C  
ATOM   3322  NE  ARG A 241      -4.094   4.838  12.261  1.00 30.27           N  
ATOM   3323  CZ  ARG A 241      -5.420   4.888  12.119  1.00 32.42           C  
ATOM   3324  NH1 ARG A 241      -6.216   5.174  13.141  1.00 32.45           N  
ATOM   3325  NH2 ARG A 241      -5.953   4.681  10.927  1.00 35.48           N  
ATOM   3326  HN  ARG A 241      -1.148   9.066  12.593  1.00 99.99           H  
ATOM   3327  HE  ARG A 241      -3.536   4.497  11.510  1.00 99.99           H  
ATOM   3328 1HH1 ARG A 241      -7.204   5.203  13.038  1.00 99.99           H  
ATOM   3329 2HH1 ARG A 241      -5.790   5.371  14.027  1.00 99.99           H  
ATOM   3330 1HH2 ARG A 241      -6.942   4.701  10.809  1.00 99.99           H  
ATOM   3331 2HH2 ARG A 241      -5.355   4.501  10.147  1.00 99.99           H  
ATOM   3332  HA  ARG A 241      -2.018   8.809  14.628  1.00 50.89           H  
ATOM   3333  HB1 ARG A 241      -0.906   6.004  14.341  1.00 50.89           H  
ATOM   3334  HB2 ARG A 241      -2.188   6.514  15.466  1.00 50.89           H  
ATOM   3335  HG1 ARG A 241      -3.561   7.247  13.516  1.00 50.89           H  
ATOM   3336  HG2 ARG A 241      -2.295   6.634  12.425  1.00 50.89           H  
ATOM   3337  HD1 ARG A 241      -2.555   4.383  13.622  1.00 50.89           H  
ATOM   3338  HD2 ARG A 241      -4.031   5.058  14.353  1.00 50.89           H  
ATOM   3339  N   GLY A 242       0.581   9.456  15.480  1.00 13.14           N  
ATOM   3340  CA  GLY A 242       1.608   9.885  16.452  1.00 11.34           C  
ATOM   3341  C   GLY A 242       2.824   8.949  16.587  1.00 11.75           C  
ATOM   3342  O   GLY A 242       3.581   9.076  17.542  1.00 13.62           O  
ATOM   3343  HN  GLY A 242       0.514  10.068  14.691  1.00 99.99           H  
ATOM   3344  HA1 GLY A 242       1.972  10.866  16.146  1.00 29.97           H  
ATOM   3345  HA2 GLY A 242       1.133   9.962  17.430  1.00 29.97           H  
ATOM   3346  N   SER A 243       3.046   8.083  15.596  1.00 10.69           N  
ATOM   3347  CA  SER A 243       4.231   7.194  15.606  1.00 11.51           C  
ATOM   3348  C   SER A 243       5.528   7.994  15.477  1.00 11.75           C  
ATOM   3349  O   SER A 243       5.692   8.820  14.577  1.00 10.18           O  
ATOM   3350  CB  SER A 243       4.177   6.181  14.469  1.00  9.52           C  
ATOM   3351  OG  SER A 243       3.011   5.379  14.611  1.00 16.35           O  
ATOM   3352  HN  SER A 243       2.379   7.861  14.887  1.00 99.99           H  
ATOM   3353  HG  SER A 243       2.887   4.804  13.808  1.00 99.99           H  
ATOM   3354  HA  SER A 243       4.250   6.653  16.552  1.00 33.75           H  
ATOM   3355  HB1 SER A 243       4.144   6.706  13.514  1.00 33.75           H  
ATOM   3356  HB2 SER A 243       5.062   5.546  14.504  1.00 33.75           H  
ATOM   3357  N   ARG A 244       6.434   7.671  16.373  1.00 11.90           N  
ATOM   3358  CA  ARG A 244       7.786   8.265  16.460  1.00 12.60           C  
ATOM   3359  C   ARG A 244       8.674   7.177  17.089  1.00 12.05           C  
ATOM   3360  O   ARG A 244       8.171   6.315  17.830  1.00 13.01           O  
ATOM   3361  CB  ARG A 244       7.654   9.508  17.348  1.00 12.21           C  
ATOM   3362  CG  ARG A 244       8.898  10.387  17.536  1.00 15.04           C  
ATOM   3363  CD  ARG A 244       9.092  11.528  16.540  1.00 20.78           C  
ATOM   3364  NE  ARG A 244       9.932  11.069  15.424  1.00 21.90           N  
ATOM   3365  CZ  ARG A 244      10.900  11.742  14.798  1.00 17.86           C  
ATOM   3366  NH1 ARG A 244      11.286  12.975  15.100  1.00 17.65           N  
ATOM   3367  NH2 ARG A 244      11.443  11.180  13.735  1.00 16.79           N  
ATOM   3368  HN  ARG A 244       6.231   7.010  17.100  1.00 99.99           H  
ATOM   3369  HE  ARG A 244       9.764  10.130  15.140  1.00 99.99           H  
ATOM   3370 1HH1 ARG A 244      12.021  13.410  14.584  1.00 99.99           H  
ATOM   3371 2HH1 ARG A 244      10.858  13.458  15.870  1.00 99.99           H  
ATOM   3372 1HH2 ARG A 244      12.161  11.655  13.236  1.00 99.99           H  
ATOM   3373 2HH2 ARG A 244      11.092  10.296  13.437  1.00 99.99           H  
ATOM   3374  HA  ARG A 244       8.152   8.536  15.470  1.00 45.40           H  
ATOM   3375  HB1 ARG A 244       6.875  10.135  16.915  1.00 45.40           H  
ATOM   3376  HB2 ARG A 244       7.342   9.170  18.336  1.00 45.40           H  
ATOM   3377  HG1 ARG A 244       8.844  10.825  18.533  1.00 45.40           H  
ATOM   3378  HG2 ARG A 244       9.772   9.739  17.470  1.00 45.40           H  
ATOM   3379  HD1 ARG A 244       8.122  11.845  16.158  1.00 45.40           H  
ATOM   3380  HD2 ARG A 244       9.578  12.367  17.039  1.00 45.40           H  
ATOM   3381  N   GLY A 245       9.910   7.106  16.632  1.00 10.38           N  
ATOM   3382  CA  GLY A 245      10.853   6.091  17.143  1.00 10.24           C  
ATOM   3383  C   GLY A 245      12.304   6.398  16.800  1.00  9.62           C  
ATOM   3384  O   GLY A 245      12.598   7.245  15.946  1.00  7.96           O  
ATOM   3385  HN  GLY A 245      10.261   7.621  15.830  1.00 99.99           H  
ATOM   3386  HA1 GLY A 245      10.756   6.042  18.228  1.00 27.64           H  
ATOM   3387  HA2 GLY A 245      10.591   5.125  16.710  1.00 27.64           H  
ATOM   3388  N   ILE A 246      13.157   5.700  17.518  1.00  8.30           N  
ATOM   3389  CA  ILE A 246      14.624   5.798  17.349  1.00  7.91           C  
ATOM   3390  C   ILE A 246      15.291   4.485  17.797  1.00  8.74           C  
ATOM   3391  O   ILE A 246      14.882   3.865  18.782  1.00  8.52           O  
ATOM   3392  CB  ILE A 246      15.170   7.044  18.065  1.00  7.29           C  
ATOM   3393  CG1 ILE A 246      16.626   7.282  17.634  1.00  7.84           C  
ATOM   3394  CG2 ILE A 246      15.022   6.980  19.602  1.00  6.72           C  
ATOM   3395  CD  ILE A 246      17.103   8.726  17.804  1.00 10.23           C  
ATOM   3396  HN  ILE A 246      12.853   5.053  18.221  1.00 99.99           H  
ATOM   3397  HA  ILE A 246      14.823   5.919  16.284  1.00 18.39           H  
ATOM   3398  HB  ILE A 246      14.587   7.897  17.719  1.00 18.39           H  
ATOM   3399 1HG1 ILE A 246      17.269   6.637  18.233  1.00 18.39           H  
ATOM   3400 2HG1 ILE A 246      16.719   7.013  16.582  1.00 18.39           H  
ATOM   3401 1HG2 ILE A 246      15.427   7.890  20.045  1.00 18.39           H  
ATOM   3402 2HG2 ILE A 246      15.567   6.117  19.984  1.00 18.39           H  
ATOM   3403 3HG2 ILE A 246      13.968   6.888  19.862  1.00 18.39           H  
ATOM   3404  HD1 ILE A 246      18.140   8.808  17.477  1.00 18.39           H  
ATOM   3405  HD2 ILE A 246      17.030   9.012  18.853  1.00 18.39           H  
ATOM   3406  HD3 ILE A 246      16.480   9.388  17.203  1.00 18.39           H  
ATOM   3407  N   ILE A 247      16.221   4.061  16.968  1.00 10.14           N  
ATOM   3408  CA  ILE A 247      17.158   2.962  17.288  1.00 10.83           C  
ATOM   3409  C   ILE A 247      18.556   3.607  17.353  1.00 10.02           C  
ATOM   3410  O   ILE A 247      18.834   4.515  16.567  1.00  9.20           O  
ATOM   3411  CB  ILE A 247      17.103   1.816  16.261  1.00 10.65           C  
ATOM   3412  CG1 ILE A 247      17.566   2.236  14.846  1.00 12.37           C  
ATOM   3413  CG2 ILE A 247      15.689   1.217  16.261  1.00  9.97           C  
ATOM   3414  CD  ILE A 247      17.677   1.102  13.821  1.00 14.44           C  
ATOM   3415  HN  ILE A 247      16.395   4.519  16.086  1.00 99.99           H  
ATOM   3416  HA  ILE A 247      16.909   2.564  18.272  1.00 20.85           H  
ATOM   3417  HB  ILE A 247      17.784   1.038  16.607  1.00 20.85           H  
ATOM   3418 1HG1 ILE A 247      16.853   2.965  14.463  1.00 20.85           H  
ATOM   3419 2HG1 ILE A 247      18.547   2.701  14.939  1.00 20.85           H  
ATOM   3420 1HG2 ILE A 247      15.638   0.404  15.537  1.00 20.85           H  
ATOM   3421 2HG2 ILE A 247      14.967   1.988  15.992  1.00 20.85           H  
ATOM   3422 3HG2 ILE A 247      15.456   0.833  17.254  1.00 20.85           H  
ATOM   3423  HD1 ILE A 247      18.009   1.507  12.865  1.00 20.85           H  
ATOM   3424  HD2 ILE A 247      16.703   0.628  13.696  1.00 20.85           H  
ATOM   3425  HD3 ILE A 247      18.398   0.364  14.172  1.00 20.85           H  
ATOM   3426  N   ALA A 248      19.326   3.251  18.364  1.00 10.17           N  
ATOM   3427  CA  ALA A 248      20.652   3.870  18.567  1.00  9.74           C  
ATOM   3428  C   ALA A 248      21.659   2.934  19.246  1.00 10.82           C  
ATOM   3429  O   ALA A 248      21.293   2.139  20.107  1.00 10.00           O  
ATOM   3430  CB  ALA A 248      20.491   5.127  19.425  1.00 11.30           C  
ATOM   3431  HN  ALA A 248      19.007   2.664  19.119  1.00 99.99           H  
ATOM   3432  HA  ALA A 248      21.051   4.162  17.595  1.00 25.34           H  
ATOM   3433  HB1 ALA A 248      21.466   5.590  19.579  1.00 25.34           H  
ATOM   3434  HB2 ALA A 248      20.061   4.857  20.389  1.00 25.34           H  
ATOM   3435  HB3 ALA A 248      19.831   5.831  18.918  1.00 25.34           H  
ATOM   3436  N   ALA A 249      22.907   3.110  18.854  1.00  9.29           N  
ATOM   3437  CA  ALA A 249      24.076   2.518  19.532  1.00 10.46           C  
ATOM   3438  C   ALA A 249      24.909   3.713  20.012  1.00 10.35           C  
ATOM   3439  O   ALA A 249      25.191   4.622  19.226  1.00  9.87           O  
ATOM   3440  CB  ALA A 249      24.883   1.671  18.551  1.00  8.86           C  
ATOM   3441  HN  ALA A 249      23.145   3.743  18.108  1.00 99.99           H  
ATOM   3442  HA  ALA A 249      23.756   1.914  20.381  1.00 24.80           H  
ATOM   3443  HB1 ALA A 249      25.743   1.240  19.064  1.00 24.80           H  
ATOM   3444  HB2 ALA A 249      25.228   2.297  17.728  1.00 24.80           H  
ATOM   3445  HB3 ALA A 249      24.255   0.870  18.160  1.00 24.80           H  
ATOM   3446  N   LEU A 250      24.990   3.836  21.320  1.00 10.60           N  
ATOM   3447  CA  LEU A 250      25.670   4.984  21.949  1.00  9.31           C  
ATOM   3448  C   LEU A 250      26.549   4.523  23.115  1.00 10.35           C  
ATOM   3449  O   LEU A 250      26.395   3.391  23.606  1.00  7.61           O  
ATOM   3450  CB  LEU A 250      24.646   6.051  22.379  1.00 10.72           C  
ATOM   3451  CG  LEU A 250      23.833   5.771  23.649  1.00 14.92           C  
ATOM   3452  CD1 LEU A 250      23.055   7.034  24.017  1.00 15.07           C  
ATOM   3453  CD2 LEU A 250      22.852   4.605  23.490  1.00 15.67           C  
ATOM   3454  HN  LEU A 250      24.656   3.140  21.964  1.00 99.99           H  
ATOM   3455  HA  LEU A 250      26.322   5.434  21.200  1.00 21.58           H  
ATOM   3456  HB1 LEU A 250      25.190   6.982  22.537  1.00 21.58           H  
ATOM   3457  HB2 LEU A 250      23.939   6.177  21.559  1.00 21.58           H  
ATOM   3458  HG  LEU A 250      24.523   5.538  24.460  1.00 21.58           H  
ATOM   3459 1HD1 LEU A 250      22.471   6.852  24.919  1.00 21.58           H  
ATOM   3460 2HD1 LEU A 250      22.386   7.300  23.199  1.00 21.58           H  
ATOM   3461 3HD1 LEU A 250      23.753   7.852  24.196  1.00 21.58           H  
ATOM   3462 1HD2 LEU A 250      22.308   4.458  24.423  1.00 21.58           H  
ATOM   3463 2HD2 LEU A 250      23.403   3.697  23.244  1.00 21.58           H  
ATOM   3464 3HD2 LEU A 250      22.147   4.829  22.690  1.00 21.58           H  
ATOM   3465  N   GLY A 251      27.445   5.402  23.512  1.00 12.07           N  
ATOM   3466  CA  GLY A 251      28.382   5.093  24.609  1.00 13.39           C  
ATOM   3467  C   GLY A 251      29.358   6.243  24.894  1.00 15.50           C  
ATOM   3468  O   GLY A 251      29.485   7.149  24.061  1.00 14.01           O  
ATOM   3469  HN  GLY A 251      27.538   6.345  23.144  1.00 99.99           H  
ATOM   3470  HA1 GLY A 251      27.807   4.891  25.513  1.00 30.99           H  
ATOM   3471  HA2 GLY A 251      28.956   4.207  24.338  1.00 30.99           H  
ATOM   3472  N   PRO A 252      29.956   6.247  26.084  1.00 15.07           N  
ATOM   3473  CA  PRO A 252      30.978   7.244  26.456  1.00 18.15           C  
ATOM   3474  C   PRO A 252      32.308   6.995  25.725  1.00 17.89           C  
ATOM   3475  O   PRO A 252      32.500   5.971  25.070  1.00 16.78           O  
ATOM   3476  CB  PRO A 252      31.115   7.103  27.970  1.00 16.98           C  
ATOM   3477  CG  PRO A 252      30.828   5.622  28.218  1.00 18.24           C  
ATOM   3478  CD  PRO A 252      29.726   5.307  27.209  1.00 15.72           C  
ATOM   3479  HA  PRO A 252      30.614   8.243  26.216  1.00 16.98           H  
ATOM   3480  HB1 PRO A 252      32.122   7.365  28.296  1.00 16.98           H  
ATOM   3481  HB2 PRO A 252      30.390   7.732  28.487  1.00 16.98           H  
ATOM   3482  HG1 PRO A 252      31.714   5.016  28.031  1.00 16.98           H  
ATOM   3483  HG2 PRO A 252      30.483   5.456  29.238  1.00 16.98           H  
ATOM   3484  HD1 PRO A 252      29.803   4.275  26.868  1.00 16.98           H  
ATOM   3485  HD2 PRO A 252      28.743   5.472  27.651  1.00 16.98           H  
ATOM   3486  N   ASP A 254      33.133   8.035  25.727  1.00 20.49           N  
ATOM   3487  CA  ASP A 254      34.536   7.992  25.228  1.00 22.60           C  
ATOM   3488  C   ASP A 254      34.655   7.555  23.745  1.00 21.45           C  
ATOM   3489  O   ASP A 254      35.523   6.767  23.381  1.00 21.88           O  
ATOM   3490  CB  ASP A 254      35.391   7.092  26.134  1.00 26.80           C  
ATOM   3491  CG  ASP A 254      35.351   7.512  27.606  1.00 33.48           C  
ATOM   3492  OD1 ASP A 254      35.646   8.698  27.873  1.00 35.60           O  
ATOM   3493  OD2 ASP A 254      34.914   6.669  28.418  1.00 34.40           O  
ATOM   3494  HN  ASP A 254      32.840   8.930  26.059  1.00 99.99           H  
ATOM   3495  HA  ASP A 254      34.938   9.002  25.302  1.00 35.19           H  
ATOM   3496  HB1 ASP A 254      35.022   6.069  26.055  1.00 35.19           H  
ATOM   3497  HB2 ASP A 254      36.424   7.134  25.789  1.00 35.19           H  
ATOM   3498  N   GLY A 255      33.673   7.990  22.956  1.00 18.96           N  
ATOM   3499  CA  GLY A 255      33.621   7.723  21.501  1.00 17.84           C  
ATOM   3500  C   GLY A 255      33.499   6.243  21.072  1.00 15.99           C  
ATOM   3501  O   GLY A 255      33.788   5.949  19.918  1.00 18.49           O  
ATOM   3502  HN  GLY A 255      32.920   8.582  23.267  1.00 99.99           H  
ATOM   3503  HA1 GLY A 255      32.760   8.256  21.098  1.00 34.25           H  
ATOM   3504  HA2 GLY A 255      34.535   8.121  21.059  1.00 34.25           H  
ATOM   3505  N   LYS A 256      33.000   5.369  21.942  1.00 15.56           N  
ATOM   3506  CA  LYS A 256      32.668   3.970  21.559  1.00 17.10           C  
ATOM   3507  C   LYS A 256      31.182   3.693  21.861  1.00 14.80           C  
ATOM   3508  O   LYS A 256      30.723   4.133  22.913  1.00 13.13           O  
ATOM   3509  CB  LYS A 256      33.418   2.917  22.377  1.00 19.92           C  
ATOM   3510  CG  LYS A 256      34.947   2.864  22.292  1.00 30.18           C  
ATOM   3511  CD  LYS A 256      35.443   1.417  22.457  1.00 33.73           C  
ATOM   3512  CE  LYS A 256      35.045   0.724  23.768  1.00 37.50           C  
ATOM   3513  NZ  LYS A 256      35.441  -0.694  23.747  1.00 39.21           N1+
ATOM   3514  HN  LYS A 256      32.842   5.583  22.909  1.00 99.99           H  
ATOM   3515  HZ1 LYS A 256      35.178  -1.134  24.605  1.00 99.99           H  
ATOM   3516  HZ2 LYS A 256      34.986  -1.154  22.984  1.00 99.99           H  
ATOM   3517  HZ3 LYS A 256      36.431  -0.754  23.627  1.00 99.99           H  
ATOM   3518  HA  LYS A 256      32.863   3.821  20.497  1.00 47.78           H  
ATOM   3519  HB1 LYS A 256      33.161   3.083  23.423  1.00 47.78           H  
ATOM   3520  HB2 LYS A 256      33.046   1.942  22.061  1.00 47.78           H  
ATOM   3521  HG1 LYS A 256      35.266   3.245  21.322  1.00 47.78           H  
ATOM   3522  HG2 LYS A 256      35.372   3.482  23.083  1.00 47.78           H  
ATOM   3523  HD1 LYS A 256      35.041   0.829  21.632  1.00 47.78           H  
ATOM   3524  HD2 LYS A 256      36.531   1.427  22.400  1.00 47.78           H  
ATOM   3525  HE1 LYS A 256      35.541   1.222  24.601  1.00 47.78           H  
ATOM   3526  HE2 LYS A 256      33.965   0.792  23.895  1.00 47.78           H  
ATOM   3527  N   PRO A 257      30.459   2.920  21.040  1.00 13.77           N  
ATOM   3528  CA  PRO A 257      29.116   2.449  21.431  1.00 14.25           C  
ATOM   3529  C   PRO A 257      29.267   1.291  22.432  1.00 12.85           C  
ATOM   3530  O   PRO A 257      30.160   0.456  22.295  1.00 14.76           O  
ATOM   3531  CB  PRO A 257      28.474   1.979  20.128  1.00 12.77           C  
ATOM   3532  CG  PRO A 257      29.667   1.486  19.307  1.00 13.50           C  
ATOM   3533  CD  PRO A 257      30.790   2.463  19.672  1.00 12.82           C  
ATOM   3534  HA  PRO A 257      28.538   3.262  21.871  1.00 13.53           H  
ATOM   3535  HB1 PRO A 257      27.765   1.171  20.311  1.00 13.53           H  
ATOM   3536  HB2 PRO A 257      27.966   2.801  19.624  1.00 13.53           H  
ATOM   3537  HG1 PRO A 257      29.934   0.466  19.584  1.00 13.53           H  
ATOM   3538  HG2 PRO A 257      29.448   1.527  18.240  1.00 13.53           H  
ATOM   3539  HD1 PRO A 257      31.757   1.960  19.658  1.00 13.53           H  
ATOM   3540  HD2 PRO A 257      30.808   3.304  18.979  1.00 13.53           H  
ATOM   3541  N   SER A 258      28.487   1.336  23.494  1.00 10.93           N  
ATOM   3542  CA  SER A 258      28.437   0.176  24.415  1.00 12.37           C  
ATOM   3543  C   SER A 258      27.026  -0.353  24.717  1.00 12.43           C  
ATOM   3544  O   SER A 258      26.883  -1.419  25.300  1.00 14.70           O  
ATOM   3545  CB  SER A 258      29.199   0.471  25.702  1.00 11.81           C  
ATOM   3546  OG  SER A 258      28.598   1.586  26.357  1.00 18.29           O  
ATOM   3547  HN  SER A 258      28.093   2.181  23.860  1.00 99.99           H  
ATOM   3548  HG  SER A 258      29.090   1.755  27.210  1.00 99.99           H  
ATOM   3549  HA  SER A 258      28.971  -0.635  23.919  1.00 35.06           H  
ATOM   3550  HB1 SER A 258      29.161  -0.400  26.356  1.00 35.06           H  
ATOM   3551  HB2 SER A 258      30.237   0.703  25.466  1.00 35.06           H  
ATOM   3552  N   ARG A 259      26.008   0.423  24.329  1.00 11.62           N  
ATOM   3553  CA  ARG A 259      24.600   0.010  24.539  1.00 10.30           C  
ATOM   3554  C   ARG A 259      23.799   0.348  23.277  1.00 10.85           C  
ATOM   3555  O   ARG A 259      24.117   1.277  22.540  1.00  8.93           O  
ATOM   3556  CB  ARG A 259      23.942   0.728  25.726  1.00 14.37           C  
ATOM   3557  CG  ARG A 259      24.904   0.893  26.907  1.00 21.09           C  
ATOM   3558  CD  ARG A 259      24.496   0.219  28.205  1.00 25.87           C  
ATOM   3559  NE  ARG A 259      23.777   1.139  29.112  1.00 27.98           N  
ATOM   3560  CZ  ARG A 259      24.223   1.564  30.297  1.00 26.66           C  
ATOM   3561  NH1 ARG A 259      25.398   1.203  30.794  1.00 26.38           N  
ATOM   3562  NH2 ARG A 259      23.444   2.302  31.070  1.00 28.21           N  
ATOM   3563  HN  ARG A 259      26.117   1.306  23.884  1.00 99.99           H  
ATOM   3564  HE  ARG A 259      22.830   1.336  28.881  1.00 99.99           H  
ATOM   3565 1HH1 ARG A 259      25.670   1.543  31.696  1.00 99.99           H  
ATOM   3566 2HH1 ARG A 259      25.994   0.608  30.266  1.00 99.99           H  
ATOM   3567 1HH2 ARG A 259      23.784   2.599  31.965  1.00 99.99           H  
ATOM   3568 2HH2 ARG A 259      22.526   2.553  30.774  1.00 99.99           H  
ATOM   3569  HA  ARG A 259      24.564  -1.066  24.708  1.00 47.78           H  
ATOM   3570  HB1 ARG A 259      23.613   1.715  25.401  1.00 47.78           H  
ATOM   3571  HB2 ARG A 259      23.080   0.147  26.054  1.00 47.78           H  
ATOM   3572  HG1 ARG A 259      25.869   0.483  26.609  1.00 47.78           H  
ATOM   3573  HG2 ARG A 259      25.007   1.960  27.105  1.00 47.78           H  
ATOM   3574  HD1 ARG A 259      23.845  -0.624  27.973  1.00 47.78           H  
ATOM   3575  HD2 ARG A 259      25.392  -0.141  28.710  1.00 47.78           H  
ATOM   3576  N   ILE A 260      22.790  -0.484  23.076  1.00  9.93           N  
ATOM   3577  CA  ILE A 260      21.717  -0.214  22.100  1.00  9.90           C  
ATOM   3578  C   ILE A 260      20.477   0.214  22.888  1.00  9.96           C  
ATOM   3579  O   ILE A 260      20.071  -0.439  23.852  1.00 11.53           O  
ATOM   3580  CB  ILE A 260      21.475  -1.461  21.229  1.00 11.73           C  
ATOM   3581  CG1 ILE A 260      22.704  -1.657  20.330  1.00 11.06           C  
ATOM   3582  CG2 ILE A 260      20.163  -1.375  20.422  1.00  9.25           C  
ATOM   3583  CD  ILE A 260      22.668  -2.916  19.461  1.00 14.46           C  
ATOM   3584  HN  ILE A 260      22.713  -1.347  23.575  1.00 99.99           H  
ATOM   3585  HA  ILE A 260      22.026   0.610  21.457  1.00 20.87           H  
ATOM   3586  HB  ILE A 260      21.404  -2.323  21.892  1.00 20.87           H  
ATOM   3587 1HG1 ILE A 260      22.784  -0.792  19.671  1.00 20.87           H  
ATOM   3588 2HG1 ILE A 260      23.586  -1.711  20.968  1.00 20.87           H  
ATOM   3589 1HG2 ILE A 260      20.042  -2.280  19.826  1.00 20.87           H  
ATOM   3590 2HG2 ILE A 260      20.198  -0.508  19.762  1.00 20.87           H  
ATOM   3591 3HG2 ILE A 260      19.321  -1.277  21.107  1.00 20.87           H  
ATOM   3592  HD1 ILE A 260      23.576  -2.970  18.861  1.00 20.87           H  
ATOM   3593  HD2 ILE A 260      21.800  -2.879  18.803  1.00 20.87           H  
ATOM   3594  HD3 ILE A 260      22.602  -3.797  20.099  1.00 20.87           H  
ATOM   3595  N   VAL A 261      19.908   1.313  22.423  1.00 10.91           N  
ATOM   3596  CA  VAL A 261      18.620   1.829  22.934  1.00 10.85           C  
ATOM   3597  C   VAL A 261      17.656   1.843  21.744  1.00 10.53           C  
ATOM   3598  O   VAL A 261      18.027   2.226  20.628  1.00  9.58           O  
ATOM   3599  CB  VAL A 261      18.803   3.228  23.547  1.00 11.49           C  
ATOM   3600  CG1 VAL A 261      17.475   3.825  24.031  1.00 14.14           C  
ATOM   3601  CG2 VAL A 261      19.750   3.186  24.750  1.00 15.72           C  
ATOM   3602  HN  VAL A 261      20.277   1.803  21.632  1.00 99.99           H  
ATOM   3603  HA  VAL A 261      18.239   1.150  23.697  1.00 22.90           H  
ATOM   3604  HB  VAL A 261      19.228   3.888  22.791  1.00 22.90           H  
ATOM   3605 1HG1 VAL A 261      17.654   4.813  24.456  1.00 22.90           H  
ATOM   3606 2HG1 VAL A 261      17.040   3.176  24.791  1.00 22.90           H  
ATOM   3607 3HG1 VAL A 261      16.787   3.911  23.190  1.00 22.90           H  
ATOM   3608 1HG2 VAL A 261      19.860   4.189  25.162  1.00 22.90           H  
ATOM   3609 2HG2 VAL A 261      20.725   2.815  24.433  1.00 22.90           H  
ATOM   3610 3HG2 VAL A 261      19.340   2.523  25.513  1.00 22.90           H  
ATOM   3611  N   VAL A 262      16.481   1.302  21.993  1.00  7.61           N  
ATOM   3612  CA  VAL A 262      15.349   1.335  21.039  1.00  9.91           C  
ATOM   3613  C   VAL A 262      14.165   1.958  21.798  1.00 10.49           C  
ATOM   3614  O   VAL A 262      13.892   1.562  22.934  1.00  9.67           O  
ATOM   3615  CB  VAL A 262      15.040  -0.096  20.557  1.00 10.54           C  
ATOM   3616  CG1 VAL A 262      13.824  -0.137  19.633  1.00 11.68           C  
ATOM   3617  CG2 VAL A 262      16.217  -0.733  19.807  1.00  8.17           C  
ATOM   3618  HN  VAL A 262      16.275   0.872  22.875  1.00 99.99           H  
ATOM   3619  HA  VAL A 262      15.607   1.961  20.185  1.00 21.01           H  
ATOM   3620  HB  VAL A 262      14.823  -0.709  21.431  1.00 21.01           H  
ATOM   3621 1HG1 VAL A 262      13.642  -1.164  19.317  1.00 21.01           H  
ATOM   3622 2HG1 VAL A 262      14.011   0.484  18.757  1.00 21.01           H  
ATOM   3623 3HG1 VAL A 262      12.950   0.239  20.165  1.00 21.01           H  
ATOM   3624 1HG2 VAL A 262      15.945  -1.740  19.490  1.00 21.01           H  
ATOM   3625 2HG2 VAL A 262      17.084  -0.782  20.465  1.00 21.01           H  
ATOM   3626 3HG2 VAL A 262      16.460  -0.130  18.932  1.00 21.01           H  
ATOM   3627  N   ILE A 263      13.559   2.972  21.194  1.00 10.55           N  
ATOM   3628  CA  ILE A 263      12.349   3.639  21.740  1.00 10.67           C  
ATOM   3629  C   ILE A 263      11.342   3.763  20.584  1.00  9.50           C  
ATOM   3630  O   ILE A 263      11.692   4.285  19.527  1.00 10.46           O  
ATOM   3631  CB  ILE A 263      12.648   5.041  22.312  1.00 10.44           C  
ATOM   3632  CG1 ILE A 263      13.785   5.017  23.350  1.00 12.38           C  
ATOM   3633  CG2 ILE A 263      11.380   5.636  22.953  1.00 11.75           C  
ATOM   3634  CD  ILE A 263      14.408   6.390  23.632  1.00 14.06           C  
ATOM   3635  HN  ILE A 263      13.845   3.297  20.286  1.00 99.99           H  
ATOM   3636  HA  ILE A 263      11.919   3.016  22.524  1.00 21.09           H  
ATOM   3637  HB  ILE A 263      12.951   5.688  21.489  1.00 21.09           H  
ATOM   3638 1HG1 ILE A 263      13.386   4.624  24.285  1.00 21.09           H  
ATOM   3639 2HG1 ILE A 263      14.569   4.355  22.983  1.00 21.09           H  
ATOM   3640 1HG2 ILE A 263      11.604   6.625  23.353  1.00 21.09           H  
ATOM   3641 2HG2 ILE A 263      11.041   4.987  23.760  1.00 21.09           H  
ATOM   3642 3HG2 ILE A 263      10.596   5.718  22.200  1.00 21.09           H  
ATOM   3643  HD1 ILE A 263      15.200   6.285  24.373  1.00 21.09           H  
ATOM   3644  HD2 ILE A 263      13.642   7.066  24.013  1.00 21.09           H  
ATOM   3645  HD3 ILE A 263      14.825   6.796  22.711  1.00 21.09           H  
ATOM   3646  N   TYR A 264      10.146   3.235  20.797  1.00  8.51           N  
ATOM   3647  CA  TYR A 264       9.010   3.421  19.867  1.00  8.86           C  
ATOM   3648  C   TYR A 264       7.776   3.945  20.603  1.00 10.21           C  
ATOM   3649  O   TYR A 264       7.568   3.607  21.769  1.00 10.53           O  
ATOM   3650  CB  TYR A 264       8.647   2.091  19.203  1.00  8.15           C  
ATOM   3651  CG  TYR A 264       9.684   1.595  18.194  1.00 10.03           C  
ATOM   3652  CD1 TYR A 264       9.807   2.246  16.974  1.00  9.78           C  
ATOM   3653  CD2 TYR A 264      10.429   0.458  18.464  1.00 10.14           C  
ATOM   3654  CE1 TYR A 264      10.700   1.777  16.015  1.00  8.80           C  
ATOM   3655  CE2 TYR A 264      11.293  -0.035  17.503  1.00 12.09           C  
ATOM   3656  CZ  TYR A 264      11.431   0.623  16.295  1.00 10.29           C  
ATOM   3657  OH  TYR A 264      12.347   0.120  15.449  1.00  7.91           O  
ATOM   3658  HN  TYR A 264       9.939   2.704  21.624  1.00 99.99           H  
ATOM   3659  HH  TYR A 264      12.448   0.726  14.687  1.00 99.99           H  
ATOM   3660  HA  TYR A 264       9.295   4.137  19.096  1.00 22.52           H  
ATOM   3661  HB1 TYR A 264       8.540   1.337  19.983  1.00 22.52           H  
ATOM   3662  HB2 TYR A 264       7.697   2.215  18.684  1.00 22.52           H  
ATOM   3663  HD1 TYR A 264       9.202   3.128  16.766  1.00 22.52           H  
ATOM   3664  HD2 TYR A 264      10.335  -0.044  19.427  1.00 22.52           H  
ATOM   3665  HE1 TYR A 264      10.825   2.300  15.067  1.00 22.52           H  
ATOM   3666  HE2 TYR A 264      11.865  -0.942  17.698  1.00 22.52           H  
ATOM   3667  N   THR A 265       7.029   4.822  19.938  1.00 11.09           N  
ATOM   3668  CA  THR A 265       5.677   5.259  20.390  1.00 14.19           C  
ATOM   3669  C   THR A 265       4.753   5.134  19.190  1.00 12.47           C  
ATOM   3670  O   THR A 265       5.155   5.455  18.066  1.00 10.83           O  
ATOM   3671  CB  THR A 265       5.486   6.734  20.755  1.00 17.06           C  
ATOM   3672  OG1 THR A 265       6.704   7.472  20.745  1.00 21.69           O  
ATOM   3673  CG2 THR A 265       4.706   6.889  22.063  1.00 10.61           C  
ATOM   3674  HN  THR A 265       7.280   5.154  19.029  1.00 99.99           H  
ATOM   3675  HG1 THR A 265       7.412   6.888  20.357  1.00 99.99           H  
ATOM   3676  HA  THR A 265       5.327   4.622  21.202  1.00 33.10           H  
ATOM   3677  HB  THR A 265       4.861   7.164  19.973  1.00 33.10           H  
ATOM   3678 1HG2 THR A 265       4.588   7.948  22.293  1.00 33.10           H  
ATOM   3679 2HG2 THR A 265       5.250   6.401  22.871  1.00 33.10           H  
ATOM   3680 3HG2 THR A 265       3.723   6.429  21.957  1.00 33.10           H  
ATOM   3681  N   THR A 266       3.498   4.906  19.520  1.00 14.16           N  
ATOM   3682  CA  THR A 266       2.402   4.982  18.534  1.00 12.87           C  
ATOM   3683  C   THR A 266       1.083   5.195  19.288  1.00 14.64           C  
ATOM   3684  O   THR A 266       0.975   4.833  20.466  1.00 12.94           O  
ATOM   3685  CB  THR A 266       2.361   3.737  17.646  1.00 12.08           C  
ATOM   3686  OG1 THR A 266       1.456   4.001  16.577  1.00 11.26           O  
ATOM   3687  CG2 THR A 266       1.942   2.444  18.366  1.00 12.48           C  
ATOM   3688  HN  THR A 266       3.202   4.691  20.451  1.00 99.99           H  
ATOM   3689  HG1 THR A 266       1.483   3.250  15.926  1.00 99.99           H  
ATOM   3690  HA  THR A 266       2.575   5.850  17.897  1.00 32.27           H  
ATOM   3691  HB  THR A 266       3.354   3.586  17.223  1.00 32.27           H  
ATOM   3692 1HG2 THR A 266       1.942   1.616  17.657  1.00 32.27           H  
ATOM   3693 2HG2 THR A 266       0.941   2.566  18.781  1.00 32.27           H  
ATOM   3694 3HG2 THR A 266       2.645   2.232  19.171  1.00 32.27           H  
ATOM   3695  N   GLY A 267       0.203   5.930  18.638  1.00 13.33           N  
ATOM   3696  CA  GLY A 267      -1.152   6.176  19.176  1.00 18.25           C  
ATOM   3697  C   GLY A 267      -1.368   7.624  19.649  1.00 21.50           C  
ATOM   3698  O   GLY A 267      -2.513   8.045  19.742  1.00 22.10           O  
ATOM   3699  HN  GLY A 267       0.363   6.371  17.735  1.00 99.99           H  
ATOM   3700  HA1 GLY A 267      -1.879   5.956  18.394  1.00 35.03           H  
ATOM   3701  HA2 GLY A 267      -1.314   5.508  20.022  1.00 35.03           H  
ATOM   3702  N   SER A 268      -0.299   8.324  20.019  1.00 19.82           N  
ATOM   3703  CA  SER A 268      -0.420   9.705  20.549  1.00 18.80           C  
ATOM   3704  C   SER A 268      -1.070  10.674  19.547  1.00 19.06           C  
ATOM   3705  O   SER A 268      -0.867  10.589  18.337  1.00 17.38           O  
ATOM   3706  CB  SER A 268       0.954  10.233  20.958  1.00 18.36           C  
ATOM   3707  OG  SER A 268       0.840  11.551  21.503  1.00 18.35           O  
ATOM   3708  HN  SER A 268       0.631   7.966  19.994  1.00 99.99           H  
ATOM   3709  HG  SER A 268       1.703  11.784  21.954  1.00 99.99           H  
ATOM   3710  HA  SER A 268      -1.047   9.671  21.440  1.00 38.97           H  
ATOM   3711  HB1 SER A 268       1.384   9.570  21.709  1.00 38.97           H  
ATOM   3712  HB2 SER A 268       1.603  10.261  20.083  1.00 38.97           H  
ATOM   3713  N   GLN A 269      -1.810  11.612  20.113  1.00 17.74           N  
ATOM   3714  CA  GLN A 269      -2.348  12.761  19.346  1.00 19.78           C  
ATOM   3715  C   GLN A 269      -1.471  14.019  19.546  1.00 19.38           C  
ATOM   3716  O   GLN A 269      -1.795  15.092  19.060  1.00 19.98           O  
ATOM   3717  CB  GLN A 269      -3.791  13.047  19.775  1.00 21.95           C  
ATOM   3718  CG  GLN A 269      -4.724  11.848  19.570  1.00 25.64           C  
ATOM   3719  CD  GLN A 269      -6.153  12.158  20.033  1.00 31.38           C  
ATOM   3720  OE1 GLN A 269      -6.905  12.873  19.388  1.00 34.45           O  
ATOM   3721  NE2 GLN A 269      -6.547  11.635  21.170  1.00 31.64           N  
ATOM   3722  HN  GLN A 269      -2.010  11.614  21.090  1.00 99.99           H  
ATOM   3723 1HE2 GLN A 269      -7.483  11.846  21.449  1.00 99.99           H  
ATOM   3724 2HE2 GLN A 269      -5.956  11.045  21.712  1.00 99.99           H  
ATOM   3725  HA  GLN A 269      -2.346  12.502  18.287  1.00 43.49           H  
ATOM   3726  HB1 GLN A 269      -3.793  13.312  20.832  1.00 43.49           H  
ATOM   3727  HB2 GLN A 269      -4.168  13.885  19.189  1.00 43.49           H  
ATOM   3728  HG1 GLN A 269      -4.743  11.592  18.511  1.00 43.49           H  
ATOM   3729  HG2 GLN A 269      -4.343  11.002  20.142  1.00 43.49           H  
ATOM   3730  N   ALA A 270      -0.354  13.859  20.273  1.00 18.46           N  
ATOM   3731  CA  ALA A 270       0.582  14.978  20.527  1.00 16.94           C  
ATOM   3732  C   ALA A 270       1.340  15.384  19.254  1.00 15.97           C  
ATOM   3733  O   ALA A 270       1.532  14.612  18.319  1.00 15.03           O  
ATOM   3734  CB  ALA A 270       1.561  14.612  21.644  1.00 19.29           C  
ATOM   3735  HN  ALA A 270      -0.059  12.974  20.623  1.00 99.99           H  
ATOM   3736  HA  ALA A 270      -0.002  15.836  20.859  1.00 30.95           H  
ATOM   3737  HB1 ALA A 270       2.242  15.445  21.818  1.00 30.95           H  
ATOM   3738  HB2 ALA A 270       2.133  13.731  21.352  1.00 30.95           H  
ATOM   3739  HB3 ALA A 270       1.007  14.399  22.558  1.00 30.95           H  
ATOM   3740  N   THR A 271       1.757  16.640  19.260  1.00 14.71           N  
ATOM   3741  CA  THR A 271       2.558  17.230  18.162  1.00 14.92           C  
ATOM   3742  C   THR A 271       3.914  16.512  18.055  1.00 15.71           C  
ATOM   3743  O   THR A 271       4.430  15.986  19.052  1.00 13.86           O  
ATOM   3744  CB  THR A 271       2.813  18.726  18.387  1.00 16.23           C  
ATOM   3745  OG1 THR A 271       3.674  18.927  19.519  1.00 18.59           O  
ATOM   3746  CG2 THR A 271       1.508  19.525  18.503  1.00 16.25           C  
ATOM   3747  HN  THR A 271       1.616  17.236  20.052  1.00 99.99           H  
ATOM   3748  HG1 THR A 271       3.696  19.904  19.737  1.00 99.99           H  
ATOM   3749  HA  THR A 271       2.017  17.102  17.224  1.00 34.47           H  
ATOM   3750  HB  THR A 271       3.342  19.098  17.510  1.00 34.47           H  
ATOM   3751 1HG2 THR A 271       1.739  20.578  18.662  1.00 34.47           H  
ATOM   3752 2HG2 THR A 271       0.926  19.151  19.345  1.00 34.47           H  
ATOM   3753 3HG2 THR A 271       0.931  19.414  17.585  1.00 34.47           H  
ATOM   3754  N   MET A 272       4.553  16.703  16.914  1.00 13.52           N  
ATOM   3755  CA  MET A 272       5.930  16.202  16.681  1.00 15.83           C  
ATOM   3756  C   MET A 272       6.907  16.690  17.770  1.00 15.91           C  
ATOM   3757  O   MET A 272       7.587  15.883  18.395  1.00 15.59           O  
ATOM   3758  CB  MET A 272       6.411  16.645  15.297  1.00 18.08           C  
ATOM   3759  CG  MET A 272       7.744  15.988  14.916  1.00 20.45           C  
ATOM   3760  SD  MET A 272       7.660  14.161  14.842  1.00 26.47           S  
ATOM   3761  CE  MET A 272       6.783  13.939  13.310  1.00 23.72           C  
ATOM   3762  HN  MET A 272       4.100  17.082  16.108  1.00 99.99           H  
ATOM   3763  HA  MET A 272       5.907  15.112  16.704  1.00 27.73           H  
ATOM   3764  HB1 MET A 272       5.659  16.369  14.558  1.00 27.73           H  
ATOM   3765  HB2 MET A 272       6.540  17.727  15.299  1.00 27.73           H  
ATOM   3766  HG1 MET A 272       8.045  16.360  13.936  1.00 27.73           H  
ATOM   3767  HG2 MET A 272       8.492  16.269  15.657  1.00 27.73           H  
ATOM   3768  HE1 MET A 272       6.649  12.874  13.118  1.00 27.73           H  
ATOM   3769  HE2 MET A 272       7.354  14.385  12.496  1.00 27.73           H  
ATOM   3770  HE3 MET A 272       5.808  14.421  13.376  1.00 27.73           H  
ATOM   3771  N   ASP A 273       6.792  17.973  18.122  1.00 15.03           N  
ATOM   3772  CA  ASP A 273       7.656  18.579  19.162  1.00 16.07           C  
ATOM   3773  C   ASP A 273       7.482  17.922  20.545  1.00 15.55           C  
ATOM   3774  O   ASP A 273       8.486  17.606  21.169  1.00 12.12           O  
ATOM   3775  CB  ASP A 273       7.472  20.099  19.253  1.00 19.76           C  
ATOM   3776  CG  ASP A 273       7.945  20.892  18.024  1.00 24.35           C  
ATOM   3777  OD1 ASP A 273       8.827  20.393  17.290  1.00 24.15           O  
ATOM   3778  OD2 ASP A 273       7.384  21.993  17.842  1.00 28.06           O  
ATOM   3779  HN  ASP A 273       6.098  18.565  17.729  1.00 99.99           H  
ATOM   3780  HA  ASP A 273       8.688  18.404  18.857  1.00 28.34           H  
ATOM   3781  HB1 ASP A 273       6.411  20.302  19.397  1.00 28.34           H  
ATOM   3782  HB2 ASP A 273       8.031  20.455  20.119  1.00 28.34           H  
ATOM   3783  N   GLU A 274       6.248  17.566  20.908  1.00 15.31           N  
ATOM   3784  CA  GLU A 274       5.974  16.880  22.197  1.00 16.63           C  
ATOM   3785  C   GLU A 274       6.528  15.447  22.219  1.00 16.13           C  
ATOM   3786  O   GLU A 274       7.202  15.056  23.168  1.00 16.39           O  
ATOM   3787  CB  GLU A 274       4.477  16.861  22.491  1.00 19.70           C  
ATOM   3788  CG  GLU A 274       3.969  18.289  22.692  1.00 28.24           C  
ATOM   3789  CD  GLU A 274       2.453  18.357  22.825  1.00 33.53           C  
ATOM   3790  OE1 GLU A 274       1.783  18.165  21.781  1.00 35.29           O  
ATOM   3791  OE2 GLU A 274       2.007  18.676  23.944  1.00 39.41           O  
ATOM   3792  HN  GLU A 274       5.452  17.645  20.309  1.00 99.99           H  
ATOM   3793  HA  GLU A 274       6.466  17.444  22.990  1.00 32.06           H  
ATOM   3794  HB1 GLU A 274       3.950  16.404  21.653  1.00 32.06           H  
ATOM   3795  HB2 GLU A 274       4.294  16.281  23.396  1.00 32.06           H  
ATOM   3796  HG1 GLU A 274       4.418  18.695  23.599  1.00 32.06           H  
ATOM   3797  HG2 GLU A 274       4.272  18.891  21.835  1.00 32.06           H  
ATOM   3798  N   ARG A 275       6.356  14.753  21.098  1.00 13.89           N  
ATOM   3799  CA  ARG A 275       6.942  13.409  20.910  1.00 14.06           C  
ATOM   3800  C   ARG A 275       8.476  13.392  20.963  1.00 12.48           C  
ATOM   3801  O   ARG A 275       9.040  12.678  21.786  1.00 12.34           O  
ATOM   3802  CB  ARG A 275       6.413  12.804  19.620  1.00 14.40           C  
ATOM   3803  CG  ARG A 275       5.036  12.221  19.936  1.00 19.97           C  
ATOM   3804  CD  ARG A 275       4.015  12.548  18.857  1.00 18.71           C  
ATOM   3805  NE  ARG A 275       4.409  11.895  17.597  1.00 20.63           N  
ATOM   3806  CZ  ARG A 275       4.223  12.390  16.375  1.00 18.26           C  
ATOM   3807  NH1 ARG A 275       3.600  13.547  16.187  1.00 16.57           N  
ATOM   3808  NH2 ARG A 275       4.597  11.669  15.334  1.00 18.43           N  
ATOM   3809  HN  ARG A 275       5.781  15.073  20.340  1.00 99.99           H  
ATOM   3810  HE  ARG A 275       4.699  10.947  17.687  1.00 99.99           H  
ATOM   3811 1HH1 ARG A 275       3.433  13.899  15.275  1.00 99.99           H  
ATOM   3812 2HH1 ARG A 275       3.243  14.016  16.999  1.00 99.99           H  
ATOM   3813 1HH2 ARG A 275       4.445  12.003  14.407  1.00 99.99           H  
ATOM   3814 2HH2 ARG A 275       5.037  10.780  15.478  1.00 99.99           H  
ATOM   3815  HA  ARG A 275       6.585  12.785  21.729  1.00 45.86           H  
ATOM   3816  HB1 ARG A 275       6.327  13.573  18.853  1.00 45.86           H  
ATOM   3817  HB2 ARG A 275       7.083  12.017  19.273  1.00 45.86           H  
ATOM   3818  HG1 ARG A 275       5.124  11.138  20.020  1.00 45.86           H  
ATOM   3819  HG2 ARG A 275       4.689  12.632  20.884  1.00 45.86           H  
ATOM   3820  HD1 ARG A 275       3.034  12.185  19.163  1.00 45.86           H  
ATOM   3821  HD2 ARG A 275       3.974  13.627  18.710  1.00 45.86           H  
ATOM   3822  N   ASN A 276       9.082  14.383  20.306  1.00 11.60           N  
ATOM   3823  CA  ASN A 276      10.548  14.588  20.346  1.00 10.07           C  
ATOM   3824  C   ASN A 276      11.040  14.887  21.767  1.00 11.53           C  
ATOM   3825  O   ASN A 276      11.867  14.146  22.300  1.00 11.59           O  
ATOM   3826  CB  ASN A 276      11.002  15.736  19.440  1.00  8.97           C  
ATOM   3827  CG  ASN A 276      10.839  15.451  17.944  1.00  7.72           C  
ATOM   3828  OD1 ASN A 276      10.619  14.339  17.495  1.00  9.41           O  
ATOM   3829  ND2 ASN A 276      10.925  16.482  17.144  1.00  9.73           N  
ATOM   3830  HN  ASN A 276       8.573  14.999  19.697  1.00 99.99           H  
ATOM   3831 1HD2 ASN A 276      10.825  16.290  16.169  1.00 99.99           H  
ATOM   3832 2HD2 ASN A 276      11.092  17.399  17.492  1.00 99.99           H  
ATOM   3833  HA  ASN A 276      11.030  13.672  20.004  1.00 34.60           H  
ATOM   3834  HB1 ASN A 276      10.414  16.620  19.686  1.00 34.60           H  
ATOM   3835  HB2 ASN A 276      12.056  15.933  19.638  1.00 34.60           H  
ATOM   3836  N   ARG A 277      10.344  15.822  22.410  1.00 11.09           N  
ATOM   3837  CA  ARG A 277      10.604  16.267  23.797  1.00 14.89           C  
ATOM   3838  C   ARG A 277      10.640  15.078  24.780  1.00 13.47           C  
ATOM   3839  O   ARG A 277      11.635  14.896  25.476  1.00 14.44           O  
ATOM   3840  CB  ARG A 277       9.503  17.243  24.226  1.00 18.84           C  
ATOM   3841  CG  ARG A 277       9.969  18.684  24.485  1.00 25.77           C  
ATOM   3842  CD  ARG A 277       9.777  19.708  23.350  1.00 34.48           C  
ATOM   3843  NE  ARG A 277       8.395  20.051  22.921  1.00 39.59           N  
ATOM   3844  CZ  ARG A 277       7.289  20.298  23.639  1.00 42.79           C  
ATOM   3845  NH1 ARG A 277       7.253  20.216  24.961  1.00 44.22           N  
ATOM   3846  NH2 ARG A 277       6.176  20.704  23.042  1.00 41.64           N  
ATOM   3847  HN  ARG A 277       9.600  16.322  21.961  1.00 99.99           H  
ATOM   3848  HE  ARG A 277       8.316  20.184  21.939  1.00 99.99           H  
ATOM   3849 1HH1 ARG A 277       6.409  20.404  25.458  1.00 99.99           H  
ATOM   3850 2HH1 ARG A 277       8.083  19.957  25.451  1.00 99.99           H  
ATOM   3851 1HH2 ARG A 277       5.370  20.884  23.610  1.00 99.99           H  
ATOM   3852 2HH2 ARG A 277       6.137  20.859  22.061  1.00 99.99           H  
ATOM   3853  HA  ARG A 277      11.564  16.781  23.829  1.00 53.01           H  
ATOM   3854  HB1 ARG A 277       8.750  17.269  23.438  1.00 53.01           H  
ATOM   3855  HB2 ARG A 277       9.056  16.863  25.145  1.00 53.01           H  
ATOM   3856  HG1 ARG A 277       9.423  19.053  25.353  1.00 53.01           H  
ATOM   3857  HG2 ARG A 277      11.034  18.647  24.714  1.00 53.01           H  
ATOM   3858  HD1 ARG A 277      10.252  20.635  23.671  1.00 53.01           H  
ATOM   3859  HD2 ARG A 277      10.296  19.317  22.475  1.00 53.01           H  
ATOM   3860  N   GLN A 278       9.676  14.168  24.647  1.00 11.41           N  
ATOM   3861  CA  GLN A 278       9.573  13.010  25.565  1.00 10.73           C  
ATOM   3862  C   GLN A 278      10.662  11.958  25.318  1.00 12.08           C  
ATOM   3863  O   GLN A 278      11.296  11.508  26.266  1.00 11.88           O  
ATOM   3864  CB  GLN A 278       8.183  12.375  25.524  1.00 13.34           C  
ATOM   3865  CG  GLN A 278       7.110  13.337  26.045  1.00 14.09           C  
ATOM   3866  CD  GLN A 278       7.353  13.793  27.489  1.00 19.39           C  
ATOM   3867  OE1 GLN A 278       7.549  13.010  28.405  1.00 19.44           O  
ATOM   3868  NE2 GLN A 278       7.331  15.083  27.701  1.00 21.42           N  
ATOM   3869  HN  GLN A 278       9.031  14.155  23.881  1.00 99.99           H  
ATOM   3870 1HE2 GLN A 278       7.440  15.385  28.646  1.00 99.99           H  
ATOM   3871 2HE2 GLN A 278       7.107  15.727  26.977  1.00 99.99           H  
ATOM   3872  HA  GLN A 278       9.720  13.390  26.576  1.00 36.15           H  
ATOM   3873  HB1 GLN A 278       7.947  12.106  24.494  1.00 36.15           H  
ATOM   3874  HB2 GLN A 278       8.185  11.478  26.143  1.00 36.15           H  
ATOM   3875  HG1 GLN A 278       7.094  14.217  25.403  1.00 36.15           H  
ATOM   3876  HG2 GLN A 278       6.144  12.835  25.999  1.00 36.15           H  
ATOM   3877  N   ILE A 279      11.033  11.796  24.053  1.00 11.94           N  
ATOM   3878  CA  ILE A 279      12.133  10.867  23.690  1.00 11.98           C  
ATOM   3879  C   ILE A 279      13.478  11.435  24.182  1.00 11.34           C  
ATOM   3880  O   ILE A 279      14.236  10.720  24.830  1.00 10.14           O  
ATOM   3881  CB  ILE A 279      12.102  10.562  22.189  1.00 13.89           C  
ATOM   3882  CG1 ILE A 279      10.827   9.762  21.900  1.00 16.13           C  
ATOM   3883  CG2 ILE A 279      13.351   9.787  21.723  1.00 14.02           C  
ATOM   3884  CD  ILE A 279      10.464   9.748  20.420  1.00 15.67           C  
ATOM   3885  HN  ILE A 279      10.706  12.377  23.308  1.00 99.99           H  
ATOM   3886  HA  ILE A 279      11.959   9.930  24.219  1.00 22.79           H  
ATOM   3887  HB  ILE A 279      12.053  11.504  21.643  1.00 22.79           H  
ATOM   3888 1HG1 ILE A 279      10.977   8.735  22.232  1.00 22.79           H  
ATOM   3889 2HG1 ILE A 279      10.002  10.207  22.457  1.00 22.79           H  
ATOM   3890 1HG2 ILE A 279      13.282   9.595  20.652  1.00 22.79           H  
ATOM   3891 2HG2 ILE A 279      13.412   8.839  22.258  1.00 22.79           H  
ATOM   3892 3HG2 ILE A 279      14.244  10.378  21.928  1.00 22.79           H  
ATOM   3893  HD1 ILE A 279       9.553   9.167  20.274  1.00 22.79           H  
ATOM   3894  HD2 ILE A 279      11.277   9.297  19.850  1.00 22.79           H  
ATOM   3895  HD3 ILE A 279      10.302  10.769  20.075  1.00 22.79           H  
ATOM   3896  N   ALA A 280      13.645  12.744  24.019  1.00  8.98           N  
ATOM   3897  CA  ALA A 280      14.865  13.441  24.482  1.00 10.33           C  
ATOM   3898  C   ALA A 280      14.977  13.397  26.018  1.00 12.59           C  
ATOM   3899  O   ALA A 280      16.031  13.053  26.539  1.00 14.19           O  
ATOM   3900  CB  ALA A 280      14.871  14.872  23.952  1.00  8.66           C  
ATOM   3901  HN  ALA A 280      12.943  13.342  23.630  1.00 99.99           H  
ATOM   3902  HA  ALA A 280      15.729  12.923  24.065  1.00 25.79           H  
ATOM   3903  HB1 ALA A 280      15.771  15.383  24.295  1.00 25.79           H  
ATOM   3904  HB2 ALA A 280      13.991  15.400  24.320  1.00 25.79           H  
ATOM   3905  HB3 ALA A 280      14.855  14.856  22.862  1.00 25.79           H  
ATOM   3906  N   GLU A 281      13.840  13.530  26.702  1.00 11.75           N  
ATOM   3907  CA  GLU A 281      13.775  13.346  28.173  1.00 12.95           C  
ATOM   3908  C   GLU A 281      14.046  11.893  28.634  1.00 12.53           C  
ATOM   3909  O   GLU A 281      14.743  11.704  29.624  1.00  9.55           O  
ATOM   3910  CB  GLU A 281      12.453  13.864  28.732  1.00 16.44           C  
ATOM   3911  CG  GLU A 281      12.289  15.389  28.615  1.00 18.35           C  
ATOM   3912  CD  GLU A 281      13.299  16.247  29.398  1.00 22.95           C  
ATOM   3913  OE1 GLU A 281      13.937  15.717  30.338  1.00 21.65           O  
ATOM   3914  OE2 GLU A 281      13.382  17.443  29.058  1.00 23.38           O  
ATOM   3915  HN  GLU A 281      12.990  13.851  26.284  1.00 99.99           H  
ATOM   3916  HA  GLU A 281      14.563  13.965  28.603  1.00 24.95           H  
ATOM   3917  HB1 GLU A 281      11.638  13.387  28.187  1.00 24.95           H  
ATOM   3918  HB2 GLU A 281      12.394  13.591  29.786  1.00 24.95           H  
ATOM   3919  HG1 GLU A 281      12.377  15.652  27.561  1.00 24.95           H  
ATOM   3920  HG2 GLU A 281      11.291  15.644  28.971  1.00 24.95           H  
ATOM   3921  N   ILE A 282      13.663  10.906  27.827  1.00 11.98           N  
ATOM   3922  CA  ILE A 282      14.009   9.493  28.124  1.00  9.83           C  
ATOM   3923  C   ILE A 282      15.538   9.324  27.979  1.00 10.69           C  
ATOM   3924  O   ILE A 282      16.182   8.843  28.915  1.00 13.85           O  
ATOM   3925  CB  ILE A 282      13.210   8.462  27.298  1.00 10.06           C  
ATOM   3926  CG1 ILE A 282      11.714   8.569  27.645  1.00 10.06           C  
ATOM   3927  CG2 ILE A 282      13.719   7.031  27.562  1.00 10.41           C  
ATOM   3928  CD  ILE A 282      10.775   7.744  26.753  1.00 10.21           C  
ATOM   3929  HN  ILE A 282      13.244  11.069  26.926  1.00 99.99           H  
ATOM   3930  HA  ILE A 282      13.767   9.319  29.172  1.00 20.79           H  
ATOM   3931  HB  ILE A 282      13.339   8.688  26.240  1.00 20.79           H  
ATOM   3932 1HG1 ILE A 282      11.582   8.234  28.674  1.00 20.79           H  
ATOM   3933 2HG1 ILE A 282      11.423   9.616  27.563  1.00 20.79           H  
ATOM   3934 1HG2 ILE A 282      13.140   6.324  26.968  1.00 20.79           H  
ATOM   3935 2HG2 ILE A 282      13.607   6.794  28.620  1.00 20.79           H  
ATOM   3936 3HG2 ILE A 282      14.771   6.962  27.284  1.00 20.79           H  
ATOM   3937  HD1 ILE A 282       9.745   7.887  27.079  1.00 20.79           H  
ATOM   3938  HD2 ILE A 282      11.036   6.688  26.828  1.00 20.79           H  
ATOM   3939  HD3 ILE A 282      10.877   8.070  25.718  1.00 20.79           H  
ATOM   3940  N   GLY A 283      16.080   9.906  26.909  1.00  9.33           N  
ATOM   3941  CA  GLY A 283      17.539   9.963  26.661  1.00  8.37           C  
ATOM   3942  C   GLY A 283      18.323  10.611  27.813  1.00 11.63           C  
ATOM   3943  O   GLY A 283      19.217   9.979  28.369  1.00 10.85           O  
ATOM   3944  HN  GLY A 283      15.538  10.316  26.155  1.00 99.99           H  
ATOM   3945  HA1 GLY A 283      17.907   8.947  26.520  1.00 28.03           H  
ATOM   3946  HA2 GLY A 283      17.714  10.542  25.754  1.00 28.03           H  
ATOM   3947  N   ALA A 284      17.789  11.722  28.306  1.00 11.38           N  
ATOM   3948  CA  ALA A 284      18.400  12.466  29.434  1.00 11.70           C  
ATOM   3949  C   ALA A 284      18.482  11.606  30.709  1.00 13.56           C  
ATOM   3950  O   ALA A 284      19.551  11.492  31.297  1.00 12.99           O  
ATOM   3951  CB  ALA A 284      17.616  13.749  29.701  1.00  9.24           C  
ATOM   3952  HN  ALA A 284      16.961  12.139  27.927  1.00 99.99           H  
ATOM   3953  HA  ALA A 284      19.414  12.743  29.147  1.00 26.48           H  
ATOM   3954  HB1 ALA A 284      18.072  14.288  30.531  1.00 26.48           H  
ATOM   3955  HB2 ALA A 284      16.585  13.500  29.953  1.00 26.48           H  
ATOM   3956  HB3 ALA A 284      17.630  14.376  28.810  1.00 26.48           H  
ATOM   3957  N   SER A 285      17.449  10.788  30.916  1.00 12.04           N  
ATOM   3958  CA  SER A 285      17.385   9.907  32.110  1.00 14.11           C  
ATOM   3959  C   SER A 285      18.351   8.721  31.986  1.00 15.39           C  
ATOM   3960  O   SER A 285      19.137   8.471  32.895  1.00 14.61           O  
ATOM   3961  CB  SER A 285      15.970   9.389  32.348  1.00 13.54           C  
ATOM   3962  OG  SER A 285      15.965   8.499  33.473  1.00 19.62           O  
ATOM   3963  HN  SER A 285      16.755  10.615  30.222  1.00 99.99           H  
ATOM   3964  HG  SER A 285      15.020   8.271  33.693  1.00 99.99           H  
ATOM   3965  HA  SER A 285      17.681  10.494  32.979  1.00 36.16           H  
ATOM   3966  HB1 SER A 285      15.305  10.229  32.548  1.00 36.16           H  
ATOM   3967  HB2 SER A 285      15.626   8.855  31.462  1.00 36.16           H  
ATOM   3968  N   LEU A 286      18.416   8.155  30.784  1.00 14.71           N  
ATOM   3969  CA  LEU A 286      19.283   6.975  30.567  1.00 16.63           C  
ATOM   3970  C   LEU A 286      20.770   7.378  30.600  1.00 15.65           C  
ATOM   3971  O   LEU A 286      21.570   6.671  31.200  1.00 16.11           O  
ATOM   3972  CB  LEU A 286      18.847   6.163  29.347  1.00 17.72           C  
ATOM   3973  CG  LEU A 286      19.201   6.697  27.952  1.00 21.77           C  
ATOM   3974  CD1 LEU A 286      20.499   6.055  27.459  1.00 20.81           C  
ATOM   3975  CD2 LEU A 286      18.060   6.387  26.986  1.00 28.45           C  
ATOM   3976  HN  LEU A 286      18.063   8.582  29.954  1.00 99.99           H  
ATOM   3977  HA  LEU A 286      19.129   6.327  31.430  1.00 27.98           H  
ATOM   3978  HB1 LEU A 286      19.299   5.175  29.439  1.00 27.98           H  
ATOM   3979  HB2 LEU A 286      17.762   6.072  29.391  1.00 27.98           H  
ATOM   3980  HG  LEU A 286      19.337   7.777  28.008  1.00 27.98           H  
ATOM   3981 1HD1 LEU A 286      20.742   6.440  26.469  1.00 27.98           H  
ATOM   3982 2HD1 LEU A 286      20.373   4.974  27.407  1.00 27.98           H  
ATOM   3983 3HD1 LEU A 286      21.308   6.293  28.150  1.00 27.98           H  
ATOM   3984 1HD2 LEU A 286      18.310   6.765  25.995  1.00 27.98           H  
ATOM   3985 2HD2 LEU A 286      17.146   6.865  27.337  1.00 27.98           H  
ATOM   3986 3HD2 LEU A 286      17.909   5.309  26.935  1.00 27.98           H  
ATOM   3987  N   ILE A 287      21.043   8.620  30.209  1.00 13.95           N  
ATOM   3988  CA  ILE A 287      22.418   9.159  30.270  1.00 15.44           C  
ATOM   3989  C   ILE A 287      22.794   9.540  31.715  1.00 14.82           C  
ATOM   3990  O   ILE A 287      23.850   9.127  32.179  1.00 16.96           O  
ATOM   3991  CB  ILE A 287      22.595  10.246  29.207  1.00 16.62           C  
ATOM   3992  CG1 ILE A 287      22.852   9.528  27.874  1.00 18.09           C  
ATOM   3993  CG2 ILE A 287      23.720  11.242  29.534  1.00 15.73           C  
ATOM   3994  CD  ILE A 287      22.500  10.367  26.644  1.00 24.16           C  
ATOM   3995  HN  ILE A 287      20.341   9.298  29.990  1.00 99.99           H  
ATOM   3996  HA  ILE A 287      23.081   8.342  29.986  1.00 26.20           H  
ATOM   3997  HB  ILE A 287      21.660  10.800  29.124  1.00 26.20           H  
ATOM   3998 1HG1 ILE A 287      23.909   9.268  27.822  1.00 26.20           H  
ATOM   3999 2HG1 ILE A 287      22.252   8.618  27.852  1.00 26.20           H  
ATOM   4000 1HG2 ILE A 287      23.791  11.985  28.740  1.00 26.20           H  
ATOM   4001 2HG2 ILE A 287      24.667  10.708  29.616  1.00 26.20           H  
ATOM   4002 3HG2 ILE A 287      23.501  11.741  30.478  1.00 26.20           H  
ATOM   4003  HD1 ILE A 287      22.708   9.794  25.741  1.00 26.20           H  
ATOM   4004  HD2 ILE A 287      23.099  11.278  26.642  1.00 26.20           H  
ATOM   4005  HD3 ILE A 287      21.442  10.628  26.672  1.00 26.20           H  
ATOM   4006  N   LYS A 288      21.864  10.162  32.432  1.00 15.72           N  
ATOM   4007  CA  LYS A 288      22.087  10.512  33.848  1.00 16.98           C  
ATOM   4008  C   LYS A 288      22.388   9.261  34.696  1.00 18.77           C  
ATOM   4009  O   LYS A 288      23.297   9.266  35.522  1.00 20.76           O  
ATOM   4010  CB  LYS A 288      20.841  11.231  34.357  1.00 16.49           C  
ATOM   4011  CG  LYS A 288      20.963  11.590  35.834  1.00 19.08           C  
ATOM   4012  CD  LYS A 288      19.766  12.428  36.250  1.00 21.88           C  
ATOM   4013  CE  LYS A 288      19.954  12.835  37.702  1.00 26.72           C  
ATOM   4014  NZ  LYS A 288      19.006  13.910  38.020  1.00 34.62           N1+
ATOM   4015  HN  LYS A 288      20.966  10.440  32.073  1.00 99.99           H  
ATOM   4016  HZ1 LYS A 288      19.135  14.180  38.971  1.00 99.99           H  
ATOM   4017  HZ2 LYS A 288      19.187  14.683  37.414  1.00 99.99           H  
ATOM   4018  HZ3 LYS A 288      18.077  13.577  37.872  1.00 99.99           H  
ATOM   4019  HA  LYS A 288      22.936  11.192  33.912  1.00 45.46           H  
ATOM   4020  HB1 LYS A 288      20.701  12.146  33.781  1.00 45.46           H  
ATOM   4021  HB2 LYS A 288      19.977  10.580  34.222  1.00 45.46           H  
ATOM   4022  HG1 LYS A 288      20.992  10.677  36.429  1.00 45.46           H  
ATOM   4023  HG2 LYS A 288      21.879  12.159  35.995  1.00 45.46           H  
ATOM   4024  HD1 LYS A 288      19.702  13.317  35.623  1.00 45.46           H  
ATOM   4025  HD2 LYS A 288      18.852  11.843  36.146  1.00 45.46           H  
ATOM   4026  HE1 LYS A 288      19.767  11.978  38.349  1.00 45.46           H  
ATOM   4027  HE2 LYS A 288      20.974  13.189  37.854  1.00 45.46           H  
ATOM   4028  N   HIS A 289      21.695   8.177  34.377  1.00 17.87           N  
ATOM   4029  CA  HIS A 289      21.814   6.924  35.151  1.00 19.76           C  
ATOM   4030  C   HIS A 289      22.632   5.843  34.434  1.00 21.07           C  
ATOM   4031  O   HIS A 289      22.487   4.658  34.742  1.00 22.46           O  
ATOM   4032  CB  HIS A 289      20.420   6.391  35.469  1.00 20.35           C  
ATOM   4033  CG  HIS A 289      19.634   7.335  36.380  1.00 21.04           C  
ATOM   4034  ND1 HIS A 289      19.905   7.602  37.655  1.00 21.89           N  
ATOM   4035  CD2 HIS A 289      18.556   8.009  36.023  1.00 20.79           C  
ATOM   4036  CE1 HIS A 289      18.997   8.465  38.081  1.00 22.85           C  
ATOM   4037  NE2 HIS A 289      18.142   8.698  37.082  1.00 22.48           N  
ATOM   4038  HN  HIS A 289      21.050   8.156  33.610  1.00 99.99           H  
ATOM   4039  HD1 HIS A 289      20.619   7.169  38.215  1.00 99.99           H  
ATOM   4040  HA  HIS A 289      22.311   7.155  36.093  1.00 34.21           H  
ATOM   4041  HB1 HIS A 289      19.871   6.266  34.536  1.00 34.21           H  
ATOM   4042  HB2 HIS A 289      20.518   5.426  35.965  1.00 34.21           H  
ATOM   4043  HD2 HIS A 289      18.090   8.002  35.038  1.00 34.21           H  
ATOM   4044  HE1 HIS A 289      18.954   8.909  39.076  1.00 34.21           H  
ATOM   4045  N   TRP A 290      23.575   6.252  33.591  1.00 20.42           N  
ATOM   4046  CA  TRP A 290      24.390   5.280  32.834  1.00 22.64           C  
ATOM   4047  C   TRP A 290      25.228   4.381  33.761  1.00 24.10           C  
ATOM   4048  O   TRP A 290      25.128   3.142  33.605  1.00 28.07           O  
ATOM   4049  CB  TRP A 290      25.282   6.065  31.878  1.00 20.57           C  
ATOM   4050  CG  TRP A 290      25.952   5.126  30.879  1.00 19.94           C  
ATOM   4051  CD1 TRP A 290      27.129   4.538  31.033  1.00 19.03           C  
ATOM   4052  CD2 TRP A 290      25.504   4.864  29.596  1.00 18.31           C  
ATOM   4053  NE1 TRP A 290      27.483   3.967  29.890  1.00 20.01           N  
ATOM   4054  CE2 TRP A 290      26.519   4.147  28.992  1.00 20.15           C  
ATOM   4055  CE3 TRP A 290      24.338   5.176  28.890  1.00 18.44           C  
ATOM   4056  CZ2 TRP A 290      26.391   3.763  27.672  1.00 16.55           C  
ATOM   4057  CZ3 TRP A 290      24.230   4.809  27.563  1.00 20.23           C  
ATOM   4058  CH2 TRP A 290      25.256   4.110  26.941  1.00 16.35           C  
ATOM   4059  HN  TRP A 290      23.787   7.215  33.408  1.00 99.99           H  
ATOM   4060  HE1 TRP A 290      28.346   3.479  29.732  1.00 99.99           H  
ATOM   4061  OXT TRP A 290      25.900   4.943  34.660  1.00 26.86           O  
ATOM   4062  HA  TRP A 290      23.723   4.649  32.248  1.00 30.10           H  
ATOM   4063  HB1 TRP A 290      24.676   6.791  31.336  1.00 30.10           H  
ATOM   4064  HB2 TRP A 290      26.049   6.586  32.450  1.00 30.10           H  
ATOM   4065  HD1 TRP A 290      27.713   4.526  31.953  1.00 30.10           H  
ATOM   4066  HE3 TRP A 290      23.522   5.704  29.383  1.00 30.10           H  
ATOM   4067  HZ2 TRP A 290      27.184   3.184  27.198  1.00 30.10           H  
ATOM   4068  HZ3 TRP A 290      23.334   5.070  27.000  1.00 30.10           H  
ATOM   4069  HH2 TRP A 290      25.174   3.835  25.889  1.00 30.10           H  
TER    4070      TRP A 290 
ENDMDL
MODEL        2
HETATM    1  C   UNK N   1      11.364  11.116   9.645  0.00  0.00           C  
HETATM    2  N   UNK N   1      11.239  10.317   8.446  0.00  0.00           N  
HETATM    3  C   UNK N   1      11.248  12.593   9.163  0.00  0.00           C  
HETATM    4  C   UNK N   1      10.431   9.290   8.353  0.00  0.00           C  
HETATM    5  C   UNK N   1      10.794  10.907   7.224  0.00  0.00           C  
HETATM    6  S   UNK N   1      10.160  12.567   7.687  0.00  0.00           S  
HETATM    7  C   UNK N   1      10.624  13.478  10.253  0.00  0.00           C  
HETATM    8  C   UNK N   1      12.598  13.189   8.711  0.00  0.00           C  
HETATM    9  O   UNK N   1      10.047   8.579   9.271  0.00  0.00           O  
HETATM   10  C   UNK N   1       9.746   9.667   7.093  0.00  0.00           C  
HETATM   11  N   UNK N   1       8.363  10.029   7.369  0.00  0.00           N  
HETATM   12  C   UNK N   1       7.330   9.644   6.572  0.00  0.00           C  
HETATM   13  O   UNK N   1       7.539   9.036   5.532  0.00  0.00           O  
HETATM   14  H   UNK N   1       8.134  10.534   8.233  0.00  0.00           H  
HETATM   15  C   UNK N   1       5.913   9.938   7.031  0.00  0.00           C  
HETATM   16  N   UNK N   1       4.957  10.001   5.921  0.00  0.00           N  
HETATM   17  H   UNK N   1       5.401  10.402   5.064  0.00  0.00           H  
HETATM   18  H   UNK N   1       4.622   9.035   5.695  0.00  0.00           H  
HETATM   19  C   UNK N   1       5.862  11.206   7.861  0.00  0.00           C  
HETATM   20  C   UNK N   1       6.157  12.447   7.266  0.00  0.00           C  
HETATM   21  C   UNK N   1       6.103  13.624   8.018  0.00  0.00           C  
HETATM   22  C   UNK N   1       5.769  13.573   9.374  0.00  0.00           C  
HETATM   23  C   UNK N   1       5.478  12.347   9.976  0.00  0.00           C  
HETATM   24  C   UNK N   1       5.513  11.167   9.226  0.00  0.00           C  
HETATM   25  C   UNK N   1      12.613  10.809  10.436  0.00  0.00           C  
HETATM   26  O   UNK N   1      12.966  11.541  11.348  0.00  0.00           O  
HETATM   27  O   UNK N   1      13.357   9.730  10.111  0.00  0.00           O  
HETATM   28  H   UNK N   1      14.004   9.763   9.393  0.00  0.00           H  
TER      29      UNK N   1 
ENDMDL
END
