# Supplementary material for: Synergistic antibacterial action of AgNP-ampicillin conjugates: Evading β-lactamase degradation in ampicillin-resistant clinical isolates
Source: PLoS One. 2025 Sep 9;20(9):e0331669. doi: 10.1371/journal.pone.0331669 (PMC12419620; doi:10.1371/journal.pone.0331669)
Supplement: S1 File — S1 Figure. Standard calibration curve of pure ampicillin in distilled water at 216 nm. S1 Appendix. UV-visible Spectroscopy Data. S2 Appendix. FTIR Data. S3 Appendix. DLS and Zeta Potential Data. S4 Appendix. SEM Data. S5 Appendix. EDX Data. S6 Appendix. TGA Data. S7 Appendix. AgNP-ampicillin Synthesis Reaction. S8 Appendix. Microbiological Study Data. S9 Appendix. Molecular Docking Data. S10 Appendix. Cytotoxicity Assay Procedure. (ZIP) [file pone.0331669.s001.zip › Supporting Informations/S9_Appendix (Molecular Docking Data)/Molecular_Docking_Pose_stablility.xlsx]

## Sheet: Sheet1
Ligand	Binding Affinity	rmsd/ub	rmsd/lb
1xpb_(Protein)_P_E_CT1000078522_ampicillin-3D_(Ligand-1)_uff_E=1082.22	-8.1	0	0
1xpb_(Protein)_P_E_CT1000078522_ampicillin-3D_(Ligand-1)_uff_E=1082.22	-7.7	3.418	2.185
1xpb_(Protein)_P_E_CT1000078522_ampicillin-3D_(Ligand-1)_uff_E=1082.22	-7.2	6.699	2.561
1xpb_(Protein)_P_E_CT1000078522_ampicillin-3D_(Ligand-1)_uff_E=1082.22	-6.8	2.947	2.09
1xpb_(Protein)_P_E_CT1000078522_ampicillin-3D_(Ligand-1)_uff_E=1082.22	-6.7	6.179	2.323
1xpb_(Protein)_P_E_CT1000078522_ampicillin-3D_(Ligand-1)_uff_E=1082.22	-6.4	28.661	26.221
1xpb_(Protein)_P_E_CT1000078522_ampicillin-3D_(Ligand-1)_uff_E=1082.22	-6.3	6.826	3.503
1xpb_(Protein)_P_E_CT1000078522_ampicillin-3D_(Ligand-1)_uff_E=1082.22	-6.2	19.096	16.804
1xpb_(Protein)_P_E_CT1000078522_ampicillin-3D_(Ligand-1)_uff_E=1082.22	-6.1	6.763	3.003
1xpb_(Protein)_P_E_Conjugated_3D_NO_Si_Ag_uff_E=2594.47	-7.5	0	0
1xpb_(Protein)_P_E_Conjugated_3D_NO_Si_Ag_uff_E=2594.47	-7.4	1.882	1.173
1xpb_(Protein)_P_E_Conjugated_3D_NO_Si_Ag_uff_E=2594.47	-7.3	6.68	3.631
1xpb_(Protein)_P_E_Conjugated_3D_NO_Si_Ag_uff_E=2594.47	-7.2	7.354	2.604
1xpb_(Protein)_P_E_Conjugated_3D_NO_Si_Ag_uff_E=2594.47	-6.9	6.157	2.933
1xpb_(Protein)_P_E_Conjugated_3D_NO_Si_Ag_uff_E=2594.47	-6.7	8.381	2.768
1xpb_(Protein)_P_E_Conjugated_3D_NO_Si_Ag_uff_E=2594.47	-6.7	7.78	4.7
1xpb_(Protein)_P_E_Conjugated_3D_NO_Si_Ag_uff_E=2594.47	-6.4	6.742	4.137
1xpb_(Protein)_P_E_Conjugated_3D_NO_Si_Ag_uff_E=2594.47	-6.3	3.011	2.185
